# Supplementary material for: Gene expression changes implicate specific peripheral immune responses to Deep and Lobar Intracerebral Hemorrhages in humans
Source: Brain Hemorrhages. Author manuscript; Available in PMC 2023 Mar 16. (PMC10019834; doi:10.1016/j.hest.2022.04.003)
Supplement: 4 [file NIHMS1871387-supplement-4.xlsx]

## Sheet: 1)Group_PerGene_Lists
STable 1: Group Per-Gene List Membership and Statistics
STable 1A: DeepPerGene Membership and Statistics
Gene Symbol	BH p-value(Group)	p-value(DeepICH vs VRFC)	Fold Change(DeepICH vs VRFC)
AAK1	0.0120622	0.000117555	-1.49233
ABL2	0.0291918	0.000575281	1.21352
AC004540.2	0.014976	0.000183407	1.41529
AC004893.2	0.0365231	0.000731802	-1.21831
AC004898.1	0.0414913	0.000868341	1.63399
AC005154.2	0.0153653	8.57714e-05	-1.47811
AC005538.2	0.0430557	0.0033436	1.27615
AC008549.2	0.0184881	0.000152932	-2.0684
AC008555.4	0.00606787	2.29712e-05	-1.51933
AC009093.9	0.0449751	0.000451278	-1.40577
AC010186.3	0.0306553	0.00028427	-1.30801
AC010619.2	0.0229347	0.000339818	-1.74071
AC012020.1	0.0125633	4.04952e-05	-1.52764
AC015911.5	0.00794114	2.80454e-05	-2.07592
AC015911.9	0.00279578	2.15037e-06	-2.30728
AC016772.1	0.0344436	0.000634157	1.22254
AC020978.5	0.0243438	0.000187305	-1.51971
AC020978.7	0.0330369	0.000327074	-1.53091
AC021236.1	0.0177213	0.000165676	-1.54305
AC022211.4	0.0430704	0.00036214	1.53888
AC022400.5	0.0208201	0.000124619	1.2224
AC024451.1	0.0129539	4.1502e-05	-1.71609
AC026412.2	0.00928274	4.91281e-05	1.40468
AC066613.1	0.0398299	0.00250995	1.26885
AC069120.1	0.0312889	0.000782617	1.40382
AC087439.1	0.0389415	0.00177203	1.41252
AC087499.3	0.00245785	1.19455e-06	-2.60541
AC090821.3	0.00620806	1.12113e-05	-1.80156
AC098869.2	0.0405361	0.000501069	1.41927
AC112491.1	0.0297892	0.000632823	-1.33637
AC114300.1	0.0484768	0.00135958	1.28856
AC114778.1	0.0331383	0.00120737	1.50522
AC116348.4	0.013559	5.31628e-05	-2.26467
AC124068.1	0.0164923	6.67711e-05	1.38792
AC138409.2	0.0262739	0.000495032	-1.44983
AC139792.3	0.0273815	0.00045823	-1.55519
ACER3	0.028536	0.00045233	1.59467
ACSL3	0.004074	4.07871e-06	1.45412
ACSL4	0.00587337	9.42159e-06	1.64145
ACTR3P3	0.0445976	0.000922753	1.22854
ACVR1B	0.0074962	1.37572e-05	1.29455
ADAP2	0.032671	0.000964005	1.33142
AGAP11	0.0400874	0.0011877	-1.23603
AGAP6	0.0378066	0.000387397	-1.35504
AGK	0.0469604	0.000933026	-1.26398
AKIRIN2	0.0267321	0.000166118	1.30001
AL049629.2	0.0461075	0.00402492	1.4276
AL117352.1	0.0218248	0.000107636	1.7109
AL121977.1	0.0123553	4.52923e-05	-1.39963
AL136982.1	0.0335012	0.000800305	-1.25451
AL137060.4	0.044474	0.00157941	1.48546
AL137060.8	0.0142863	0.000252152	1.42488
AL137247.1	0.0201559	0.000106727	-1.2506
AL138745.1	0.0454312	0.000638071	1.28765
AL354794.2	0.0326287	0.000256675	-1.53169
AL354989.2	0.0448726	0.00113248	1.33391
AL365361.1	0.0312889	0.000292343	-1.58532
AL512428.1	0.0234006	0.000205002	1.22769
AL512649.1	0.048618	0.00328032	1.26708
AL590002.1	0.0209161	0.000622834	1.53986
AL662797.1	0.0176503	7.01348e-05	-1.21674
AL807752.6	0.0219912	0.000644998	1.63828
ANAPC1	0.00716956	4.47508e-05	-1.2847
ANKRD36	0.0158535	9.6462e-05	-1.60428
ANKRD36C	0.0242606	0.000190614	-1.61236
ANP32D	0.0406076	0.000461681	1.32248
AP000766.1	0.0221858	0.000248327	-1.60869
AP000919.1	0.0388161	0.00107649	-1.25246
AP002490.1	0.0133841	0.000120924	-1.26642
APMAP	0.0413694	0.00148988	1.41554
APOL3	0.0130832	7.39647e-05	-1.46933
ARHGAP27	0.00807249	3.47907e-05	1.22392
ARHGEF3	0.032371	0.000374978	-1.46967
ARHGEF6	0.0147793	8.91229e-05	-1.28774
ARHGEF9	0.034247	0.000821742	-1.25829
ARID2	0.0330159	0.000435982	-1.30327
ARL4C	0.0274823	0.00020921	-1.66914
ARL8A	0.00916038	4.41094e-05	1.39283
ARPC3P1	0.0388107	0.0015619	1.2301
ARPC3P5	0.0381994	0.0019134	1.27867
ATP11A	0.0318913	0.000306927	1.2326
ATP11B	0.0111032	9.02022e-05	1.38901
B3GNT5	0.0146859	7.74275e-05	1.81692
BABAM2	0.0255871	0.000175751	-1.23061
BCAS3	0.0221858	0.000117939	-1.25518
BCL10	0.0309151	0.000461859	1.28803
BNIP2	0.0123553	6.48046e-05	1.28533
BNIP3	0.0462798	0.000748251	-1.22369
BNIP3P1	0.0485659	0.000626782	-1.31386
BTN3A1	0.0149454	7.21858e-05	-1.52995
BTN3A3	0.010239	3.10008e-05	-1.57759
BUB3P1	0.0387355	0.000455397	-1.45566
C18orf32	0.0240235	0.000506917	1.40331
CA4	0.0204187	0.000380953	1.52683
CA5B	0.0387355	0.000303797	-1.4278
CAB39	0.0240235	0.000130951	1.34444
CBLB	0.0112552	4.45493e-05	-1.76554
CBX5P1	0.049869	0.00478182	-1.30725
CCDC71L	0.0184771	0.00032529	1.27188
CCDC88C	0.0438687	0.00110083	-1.32214
CCR7	0.0206709	0.00018754	-1.83639
CD163	0.00971528	6.58866e-05	1.97161
CD177	0.0284038	0.00039006	2.51072
CD177P1	0.0449751	0.00108573	2.64769
CD2	0.0284278	0.00017894	-2.02558
CD226	0.0061639	1.49011e-05	-1.57029
CD247	0.0227009	0.000114799	-1.54605
CD27	0.0304925	0.000205172	-1.84595
CD38	0.0423442	0.000487816	-1.50273
CD3G	0.00487883	1.00688e-05	-2.02573
CD5	0.0142023	0.000158338	-1.94927
CD6	0.018191	0.000133612	-2.01916
CD84	0.0258967	0.000150441	-1.54988
CD96	0.00210897	5.60391e-07	-2.28555
CDC25B	0.034212	0.00134287	-1.32634
CDC42EP3	0.0121221	0.000155262	1.40992
CDC42SE2	0.011964	0.000112048	-1.27378
CDIP1	0.0281306	0.00111484	1.22834
CEBPA	0.00245785	6.15774e-07	1.3013
CEBPB	0.00622495	3.00098e-05	1.72146
CEBPD	0.0198227	0.000443696	1.51641
CERT1	0.0496806	0.00284936	1.23677
CGAS	0.0085009	2.33559e-05	1.44893
CHIA	0.0297892	0.000324051	1.49874
CHMP2B	0.0183514	8.11929e-05	1.29122
CIRBP	0.0497494	0.00200224	-1.28346
CLEC2D	0.0389415	0.000403405	-1.49736
CLEC4D	0.00714527	4.30487e-05	2.35847
CLEC5A	0.0279809	0.000838639	1.71706
CLIC1P1	0.0108211	0.000112904	1.56126
COG1	0.0111196	8.85317e-05	-1.30229
CUX1	0.00714527	1.56131e-05	1.25943
CXCL16	0.0449751	0.00342884	1.34402
CYCSP38	0.0104255	3.71427e-05	-1.99711
CYFIP2	0.0449751	0.000825617	-1.3308
CYRIB	0.0124353	0.000165675	1.26595
DCAF16	0.0274823	0.000356755	-1.29055
DDAH2	0.0138992	4.64365e-05	1.48471
DDX10P2	0.0145492	0.000154219	-1.35275
DDX24	0.0281109	0.000380031	-1.53043
DEGS1	0.00508907	1.24409e-05	1.28364
DENND2D	0.0120622	4.75357e-05	-1.66989
DENND4C	0.0387355	0.0006789	-1.26839
DGKA	0.0218248	0.000235823	-1.61247
DISC1	0.0406492	0.000472275	1.27226
DLEU2	0.0251236	0.00027328	1.3278
DOCK10	0.00794114	5.29519e-05	-1.52879
EHBP1L1	0.0164766	6.34996e-05	1.25341
EIF4E3	0.0449751	0.000551393	1.26665
ELK4	0.0319934	0.000540583	-1.41363
EP400	0.0495917	0.00299639	-1.21214
ERLIN1	0.0242113	0.000133677	1.43083
ESYT1	0.0293135	0.000668099	-1.56779
ETS2	0.0398299	0.00100339	1.40151
EVL	0.0120622	8.06124e-05	-1.64503
EXOC3L4	0.0289234	0.000830393	1.23038
EXOC6	0.00994664	5.39287e-05	1.46324
F5	0.0300689	0.000967225	1.75753
FAM126B	0.0449751	0.00149099	1.48127
FAM198B-AS1	0.0129367	0.000142339	1.59861
FAM217B	0.0433134	0.000464116	1.3299
FCGR1B	0.0179284	0.00027193	2.2157
FCMR	0.0377568	0.000326284	-1.92759
FGD4	0.0370774	0.00031094	1.55901
FLOT2	0.0180468	0.000175287	1.49457
FLT3LG	0.0216128	0.000295324	-1.81042
FNBP4	0.0232508	0.000267333	-1.37551
FOXP1	0.017484	0.000153275	-1.36207
FUBP3	0.00444052	2.2671e-05	-1.21288
FUT7	0.0319131	0.000533592	1.63007
GABPB2	0.022278	0.000302446	-1.26374
GADD45A	0.0164766	0.000138324	1.54413
GCA	0.034212	0.000660983	1.39121
GCSAM	0.0164766	0.000237761	-1.57379
GLOD4	0.0376738	0.000545654	-1.26548
GNB2	0.0370774	0.000701192	1.23664
GOLGA8B	0.0318913	0.000968795	-1.41701
GPATCH8	0.0301547	0.000401	-1.29303
GPR174	0.0108211	4.19583e-05	-1.90573
GPR89B	0.0449751	0.000583311	-1.40141
GRAP2	0.00247212	3.23886e-06	-1.48114
GRB10	0.0361881	0.000321537	1.43072
GRB2	0.0398299	0.000368159	1.22769
GUSBP2	0.046681	0.000875231	-1.33278
GVINP1	0.0272077	0.000159393	-1.62374
HCG18	0.0184881	9.50715e-05	-1.36752
HDLBP	0.0473461	0.000745346	-1.20869
HGF	0.00487883	1.48092e-05	1.67564
HPSE	0.0343595	0.000531989	1.56258
HSP90AB3P	0.0462798	0.0010422	-1.33883
HYAL2	0.0334539	0.000263366	1.29663
IARS1	0.0060364	2.12059e-05	-1.47785
IDI1	0.033786	0.00044888	1.47329
IKZF3	0.0250873	0.000213394	-1.72572
IL10RB-DT	0.0267321	0.0010728	1.3368
IL18R1	0.00917325	2.08259e-05	1.84859
IL4R	0.0173637	0.000159668	1.58386
IL7R	0.00309021	2.6792e-06	-2.12151
IMPDH1P4	0.00723623	4.45567e-05	1.45513
IMPDH1P5	0.0484768	0.000841754	1.3407
IMPDH1P8	0.0229285	0.000293534	1.65571
IRF2BPL	0.0112937	3.36304e-05	1.39036
IRF5	0.00333369	2.5838e-06	1.25165
ITK	0.00245785	2.78445e-06	-1.91368
KAT7	0.0111963	6.84451e-05	-1.25582
KAT7P1	0.00836382	2.98727e-05	-1.35524
KBTBD2	0.0406492	0.000903477	1.2381
KCNA3	0.0249938	0.000234565	-1.68403
KIF1B	0.0323321	0.000835783	1.43738
KIF2A	0.0108211	5.87869e-05	-1.37153
KIF3AP1	0.015662	0.000192231	-1.69659
KIF5B	0.0208201	0.000189526	1.22304
KLHL8	0.0146859	0.000175918	1.43436
KMT2A	0.00834834	4.06546e-05	-1.66526
LAT	0.025836	0.000213483	-1.39413
LAX1	0.0199725	0.00013184	-1.70317
LCK	0.0120671	7.73144e-05	-1.731
LDHBP2	0.0449178	0.000634987	-1.71648
LEF1	0.0142388	0.000123826	-2.24913
LILRB3	0.0314672	0.00108374	1.32611
LINC00861	0.00708153	1.33685e-05	-2.11912
LINC00963	0.00716956	4.05334e-05	1.42632
LINC01093	0.02109	0.000106085	1.43793
LINC01988	0.0310973	0.00024481	1.79349
LPIN1	0.0218758	0.000242697	-1.32838
LRRFIP2	0.0118727	5.0465e-05	1.36879
LY9	0.00674462	1.99439e-05	-1.79813
MAP3K8	0.00640116	2.98589e-05	1.29067
MBD2	0.0242606	0.000182689	1.2004
MBNL1-AS1	0.0149454	0.000135944	-1.21404
MBNL2	0.0456357	0.000522397	-1.32719
MEF2A	0.00558439	1.14403e-05	1.4138
MEF2AP1	0.0398299	0.000451732	1.36226
MEMO1P2	0.0149454	9.43393e-05	1.31085
MIR3614	0.0199514	0.000329101	1.47316
MIR4441	0.00674462	1.96265e-05	1.849
MKNK1	0.0126106	4.67519e-05	1.43617
MKNK2P1	0.0224062	0.000116453	1.51897
MMP25-AS1	0.0387355	0.00149648	1.24853
MPRIP	0.0267321	0.000333003	-1.35073
MTERF4	0.0122764	6.31681e-05	-1.32932
MTMR6	0.00917325	7.76252e-05	1.38811
NANS	0.0177104	7.06092e-05	1.39051
NBEAL2	0.0405361	0.00164509	1.31513
NCLP1	0.0414029	0.00193813	-1.28027
NCOA4P1	0.0208201	0.000549094	-1.27787
NCOA4P4	0.0449751	0.000966623	-1.27031
NDST2	0.0387355	0.000369426	1.24567
NFATC2	0.0120622	0.000108457	-1.77085
NFATC3	0.0243438	0.000590751	-1.2898
NFIL3	0.00916271	7.45714e-05	1.81667
NFKBIZ	0.0216128	0.000165062	1.31504
NFX1	0.0229285	0.000473371	-1.25526
NIPAL3	0.00245785	1.53347e-06	-1.43158
NKTR	0.0125867	0.000121301	-1.3359
NLRP3	0.0274823	0.000208377	1.61864
NOL9	0.0108211	4.22174e-05	-1.53701
NOLC1	0.0293135	0.00122542	-1.26655
NPTN	0.0378981	0.000468777	1.22272
NUDT16	0.0177213	0.000175918	1.24148
NUMA1	0.0310011	0.000363867	-1.33402
NUP155	0.0281306	0.00060928	-1.26388
NUP205	0.0305138	0.000559025	-1.28559
NUP93	0.0462798	0.00318422	-1.23733
NUTF2P3	0.037255	0.000279364	-1.31649
OAT	0.0462798	0.000756615	1.32704
OGFOD1	0.00716956	2.91216e-05	-1.41516
OGFOD1P1	0.01597	7.23398e-05	-1.40934
OSTM1	0.00997422	0.000170909	1.2031
OXNAD1	0.00587337	2.37503e-05	-1.68282
PA2G4P5	0.0342392	0.000260792	-1.2797
PABPC1	0.044474	0.000924641	-1.23481
PABPC1P1	0.0295143	0.000561306	-1.20356
PABPC1P4	0.0371072	0.000567141	-1.23874
PABPC3	0.0204138	0.000174018	-1.23788
PAFAH2	0.0232508	0.000267766	-1.30002
PARP15	0.0319934	0.000230006	-1.72653
PCNX2	0.00794114	6.06839e-05	-1.5945
PCNX4	0.0319934	0.00023967	-1.21127
PCSK7	0.0464192	0.000417701	-1.32083
PDSS1P1	0.0184163	0.000199076	1.67331
PDSS1P2	0.0462798	0.000439165	1.67098
PFKFB2	0.00228334	7.03209e-07	2.3298
PFKFB3	0.0229797	0.000191869	1.8146
PFKFB4	0.0377348	0.000548833	1.36772
PGAM1P4	0.0164923	0.000281655	1.22832
PGS1	0.00635788	1.3917e-05	1.46011
PHF14	0.0247045	0.000160188	-1.29928
PHTF1	0.00715255	1.21516e-05	1.7643
PIK3AP1	0.00720355	1.36396e-05	1.41911
PIK3R1	0.0209172	0.00035828	-1.27937
PLCG1	0.0185327	0.000370375	-1.30583
PLEKHA1	0.0462798	0.000931553	-1.40631
PLK3	0.0274438	0.000160369	1.28316
PMS2	0.0126446	4.19736e-05	-1.30176
POR	0.00613233	1.69587e-05	1.48887
PPP1R12A	0.00313874	3.04074e-06	1.26294
PPP1R3B	0.0427466	0.0013931	1.51061
PRKACB	0.0312889	0.000207787	-1.60152
PRKCH	0.00622495	1.67062e-05	-1.73957
PRKCQ	0.0146859	9.18054e-05	-1.68259
PRKCQ-AS1	0.00262516	3.74949e-06	-2.00742
PRR13	0.0432841	0.000635708	1.21966
PRR13P4	0.0427457	0.000441269	1.47765
PSIP1	0.0251584	0.000460442	-1.26353
PSIP1P1	0.0160823	0.000154692	-1.31634
PTBP1P	0.0369831	0.000587763	-1.3347
PTPN4	0.0185845	0.00011765	-1.45142
PTPRF	0.0199685	9.86847e-05	1.2461
QPCTL	0.0462798	0.000573691	1.50091
RAB1A	0.0124032	7.77281e-05	1.27562
RAB1AP1	0.0278427	0.000272349	1.23195
RAB24	0.034212	0.000712142	1.2582
RAB27A	0.0450652	0.0016892	1.33686
RAB36	0.0186206	0.000136474	1.25199
RAB43	0.0442787	0.00048551	1.29784
RABGEF1	0.00210897	7.81514e-07	1.38787
RALB	0.0335327	0.000288727	1.28378
RALGAPA1P1	0.0219415	0.000187555	-1.36971
RALGAPA2	0.0398299	0.000394705	1.40267
RBMS1	0.00245785	1.80309e-06	1.34326
RBMS1P1	0.00245785	1.51585e-06	1.38773
RHOF	0.0189294	8.34123e-05	-1.32034
RHOH	0.00956825	6.56339e-05	-1.61603
RIT1	0.0179284	0.000314103	1.31583
RMDN3	0.0232508	0.000485428	-1.22193
RN7SKP280	0.0430557	0.000738857	1.30917
RNF146	0.0244507	0.000342753	1.26292
RNF149	0.0300689	0.000676295	1.2813
RNU6-1152P	0.0449751	0.000939099	1.80983
RNU6-1254P	0.0430361	0.000436958	1.56342
RNU6-196P	0.0196177	0.000209153	1.50663
RNU6-567P	0.0496806	0.000536023	1.49772
RNU6-649P	0.0449751	0.000444354	1.69674
RNU6-705P	0.0181043	0.0002404	2.03845
RNU7-13P	0.0378663	0.000324281	2.13188
RNU7-170P	0.0164766	6.87818e-05	1.92808
RPS29P14	0.046395	0.000935037	1.25694
RPS4X	0.026885	0.000238683	-1.53064
RPS4XP14	0.044474	0.000398359	-1.37215
RPS4XP16	0.0214853	0.000116038	-1.46375
RPS4XP21	0.0412796	0.00036107	-1.50575
RPS4XP5	0.0150282	6.20549e-05	-1.49989
RPS4XP8	0.0243502	0.000173826	-1.54647
RRM1	0.0125867	8.56868e-05	-1.34426
RRN3P2	0.0398299	0.000377877	-1.40509
RSBN1	0.00531705	3.92825e-05	1.2917
S100A6	0.0148831	0.000140144	1.37309
S1PR4	0.0496806	0.00111044	1.2778
SAMD8	0.0242887	0.000382512	1.3389
SAMSN1	0.00876834	4.1653e-05	1.64432
SBNO2	0.0183514	0.000130432	1.30936
SCML4	0.00807308	1.65925e-05	-1.60679
SCPEP1	0.0255871	0.000894288	1.3988
SDE2	0.0462798	0.000493969	-1.25167
SEPTIN1	0.0158535	7.83868e-05	-1.60918
SEPTIN6	0.0085929	3.51753e-05	-1.59721
SERINC5	0.0335327	0.00132281	-1.3808
SERTAD3	0.0466189	0.000432252	1.36901
SF3B3	0.0305778	0.00049917	-1.29586
SFT2D1	0.00622495	2.86673e-05	1.27061
SH3GLB1	0.00635788	1.0035e-05	1.59121
SIDT1	0.00313874	4.13459e-06	-1.78566
SIPA1L2	0.0120622	5.85645e-05	1.9014
SLAMF6	0.0242771	0.000167315	-1.91998
SLAMF6P1	0.0442658	0.000420889	-2.33306
SLC36A4	0.0208201	0.000104293	1.23399
SLC37A3	0.0189294	0.000296334	1.71377
SLC38A1	0.00330537	5.16835e-06	-1.7697
SLC49A4	0.0408894	0.00228158	1.27062
SLC4A7	0.0417929	0.00215564	-1.35624
SLC7A6	0.0371891	0.000515137	-1.43346
SNORD108	0.0376738	0.000391656	-1.8574
SNRNP200	0.0387355	0.000682848	-1.26893
SOCS3	0.00245785	1.25884e-06	1.8025
SORT1	0.0165331	8.03243e-05	1.49739
SOS1	0.0295143	0.000250977	-1.21697
SP140	0.0464192	0.00185413	-1.39875
SPI1	0.0209161	0.000156391	1.28072
SRPK1	0.0486419	0.000791659	1.4667
SRSF11	0.0449751	0.000700665	-1.25731
SSH1	0.0185327	0.000293562	1.37709
ST3GAL4	0.0074962	1.47691e-05	1.86034
ST6GAL1	0.0198227	0.000105138	-1.79194
STAB1	0.0158535	0.000110905	1.29189
STAT4	0.00701372	1.98732e-05	-2.02617
STT3A	0.023874	0.00013251	-1.36445
STX12	0.00370078	5.63585e-06	1.31005
STX7	0.0319934	0.000789423	1.21197
SUMF2	0.0458737	0.000556092	-1.3168
SYNRG	0.00911111	7.74232e-05	-1.30491
TARS3	0.0347185	0.00049091	-1.2776
TASOR2	0.0319934	0.000962978	-1.25757
TBCK	0.0297975	0.000207449	-1.35641
TC2N	0.00313874	3.52449e-06	-1.82956
TCAIM	0.0398299	0.00124446	1.26208
TDP1	0.0262739	0.000310381	-1.36397
TESPA1	0.0117194	5.29512e-05	-2.37996
TGFBR1	0.0301547	0.000474228	1.30814
TGFBR3	0.0384345	0.000331784	-1.88927
TIFA	0.046395	0.000552504	1.54195
TIMM23B-AGAP6	0.00794114	2.4111e-05	-1.32412
TIPARP	0.0149454	0.00013274	1.49111
TLE5	0.0359552	0.00055993	-1.33128
TLR4	0.0300552	0.000260675	1.43091
TMEM144	0.0209172	0.000144012	1.56407
TMEM260	0.0230301	0.000280474	1.36504
TMEM263	0.0435529	0.000778448	-1.22466
TMEM33	0.0354975	0.00164873	1.26229
TMEM70	0.0126106	0.000169724	1.28161
TNFSF10	0.0268877	0.000636375	1.23121
TNRC6A	0.00911111	7.845e-05	-1.31111
TOMM20P2	0.0149454	0.000148042	-1.70531
TP53I11	0.0427466	0.00051169	1.40062
TPD52L2	0.0300552	0.000554919	1.28119
TPT1P1	0.026885	0.000204896	-1.66788
TRAF1	0.0370774	0.000723824	-1.41422
TRAF3	0.0343595	0.000450607	-1.27515
TRAF5	0.0121221	7.45629e-05	-1.66308
TRAJ24	0.0121221	9.17132e-05	-1.71232
TRAJ28	0.0288341	0.000720357	-1.79925
TRAJ3	0.0034864	8.01131e-06	-2.27809
TRAJ35	0.0122046	8.97843e-05	-2.44112
TRAJ4	0.0164766	0.000181048	-1.46693
TRAJ49	0.0319131	0.00094751	-2.11161
TRAJ54	0.0288601	0.000345871	-2.30276
TRAT1	0.0208201	9.6769e-05	-2.03323
TRAV13-1	0.0237314	0.000227001	-1.92845
TRAV14DV4	0.0404793	0.000477083	-2.02197
TRAV19	0.0112737	0.00013732	-1.94579
TRAV8-4	0.0293539	0.000279623	-2.20349
TRBC2	0.0198227	0.000131967	-2.0224
TRBV6-6	0.0344448	0.000934472	-1.67056
TRBV7-1	0.0449751	0.00322078	-1.47088
TRBV7-2	0.0185327	0.000346026	-2.09047
TRBV7-7	0.0269773	0.000563891	-1.46304
TRBV7-9	0.0147793	0.000264198	-2.68078
TRERF1	0.0159649	7.11627e-05	-1.31116
TRIM25	0.0274438	0.000525459	1.37889
TRMT2B	0.0313198	0.000468881	-1.27611
TSC1	0.0419054	0.00035501	-1.24701
TSEN34	0.0304925	0.000241073	1.28723
TSNAX-DISC1	0.01514	5.49657e-05	1.29094
TSPO	0.0165545	0.000119696	1.75532
TSPOAP1-AS1	0.0318414	0.000318654	-1.51881
TTC17	0.0398299	0.000518809	-1.26189
TTC3	0.00864835	4.59003e-05	-1.44292
TTC3P1	0.0289234	0.000477175	-1.3612
TUBB	0.0419912	0.000358594	-1.35365
TUBBP6	0.0239355	0.000536503	-1.4058
TUFT1	0.00815103	2.14919e-05	1.29334
TXK	0.0117194	7.9817e-05	-1.8213
UBE2V1P2	0.0477774	0.000841496	-1.31582
UPP1	0.0135584	0.000179591	1.39912
USP37	0.0312889	0.00020564	-1.20993
VAPA	0.0208201	0.000103153	1.33482
VASP	0.0374892	0.000321186	1.36709
VOPP1	0.0300689	0.000189344	-1.32443
VPS13A	0.0277571	0.000380108	-1.40147
VSIG1	0.0120622	6.87541e-05	-2.40176
VSIG10L	0.0367045	0.00139966	1.2207
WDR82P1	0.0255871	0.000953047	-1.21035
WSB1	0.0121221	4.26041e-05	1.3694
YIPF1	0.023874	0.000293402	1.39818
ZAP70	0.0495917	0.000510939	-1.37744
ZBTB40	0.0121221	0.000130275	-1.40249
ZFYVE16	0.0374892	0.000410029	1.46695
ZKSCAN8	0.0181043	0.000306232	-1.40808
ZMYND11	0.0499825	0.00269239	-1.25163
ZMYND8	0.0255871	0.000260802	-1.24794
ZNF230	0.018245	0.000195179	1.349
ZNF337	0.0446918	0.000989627	-1.2615
ZNF438	0.034247	0.00131452	1.55701
ZNF507	0.0150339	8.6285e-05	-1.26703
ZNF664	0.019748	9.21243e-05	-1.34856
ABLIM1	0.00317188	1.57209e-05	-1.94217
AC002511.2	0.026885	0.00152046	1.45654
AC005244.1	0.0222361	0.000804894	1.39964
AC005255.1	0.0103896	0.00250606	1.35906
AC005280.2	0.0216128	0.00337443	1.45944
AC007283.1	0.0295143	0.00310878	1.21085
AC007619.2	0.00714527	0.0016078	1.3932
AC008114.1	0.0112932	0.000538325	1.39951
AC008763.3	0.00622495	0.00015851	2.20107
AC009220.2	0.0127605	0.000624049	1.33147
AC013355.1	0.00427224	2.79239e-05	-1.7636
AC021087.2	0.00210897	8.26945e-07	1.64043
AC025445.1	0.00210897	2.6494e-06	-1.97967
AC034102.1	0.0318045	0.00272429	1.25971
AC073342.1	0.00714527	6.40257e-05	2.61685
AC078927.1	0.0129727	0.000684938	1.23344
AC079209.1	0.0320969	0.00459189	1.37829
AC080023.2	0.0188893	0.00094111	2.54317
AC093673.1	0.00210897	1.64763e-05	1.68813
AC097462.2	0.00360092	1.02468e-05	1.34158
AC106795.1	0.0324671	0.00302361	-1.44395
AC107954.1	0.0083842	0.00366193	1.4417
AC116158.1	0.00461486	2.28018e-05	-1.60418
AC116158.3	0.00323003	9.25353e-06	-1.88924
ADAM17	0.00245785	3.46099e-05	1.46669
ADAM9	0.00210897	6.22824e-06	1.74036
AGFG1	0.0032488	7.7024e-06	1.44012
AL121603.2	0.00333326	0.00015016	1.25042
AL138878.2	0.00625042	0.00145721	1.37343
ANTXRL	0.0205597	0.00179395	-1.20803
ANXA3	0.0205833	0.00124555	2.06733
AP006245.2	0.00622679	3.90541e-05	2.19811
ARG1	0.00750516	8.68679e-05	2.16679
ARHGEF40	0.00274423	3.25552e-05	1.36448
ARL11	0.0120622	0.00030269	1.26201
ASGR2	0.0063249	0.00013192	1.31726
ASPH	0.0120622	0.000184505	1.75273
ATG3	0.00911111	0.000179818	1.28895
ATP6V1C1	0.00528216	8.20786e-05	1.5206
ATP8B2	0.00714527	6.722e-05	-1.4978
ATR	0.0297975	0.00184203	-1.22053
BAZ1A	0.0017829	8.87884e-07	1.39194
BCL2A1	0.00794114	9.38571e-05	2.2575
BIVM-ERCC5	0.0129539	0.000516815	-1.22578
BST1	0.0258967	0.00135421	1.36797
CAMK4	0.00977785	0.00015173	-1.55363
CAMKK2	0.00377872	0.000547152	1.29495
CAPZA2	0.00708153	0.00315528	1.36795
CASP4	0.0484768	0.00472485	1.25092
CASP5	0.0123553	0.000310759	1.57042
CBX5	0.0414913	0.00443609	-1.27643
CCDC126	0.00864835	0.000190252	1.46962
CCND2	0.00511027	2.11214e-05	-1.62056
CCPG1	0.00859614	0.000204852	1.37851
CD28	0.00413098	2.97391e-05	-1.88131
CD3E	0.00487883	2.71529e-05	-1.80782
CD40LG	0.0127173	0.000268055	-1.51435
CD58	0.00444052	0.000297817	1.29474
CD59	0.0304276	0.00180458	1.47224
CD63	0.0102147	0.000184721	1.32923
CHUK	0.0158535	0.000770901	1.28531
CKLF	0.00723243	0.00124538	1.29266
CKLF-CMTM1	0.00439262	0.00070501	1.2646
CLIC1	0.0025826	7.45226e-05	1.33588
CMTM1	0.00245785	1.034e-05	1.3022
CMTM6	0.02183	0.000784695	1.26529
CNEP1R1	0.00794114	9.79172e-05	1.56613
CNIH4	0.00245785	2.1916e-05	1.51902
CNOT6L	0.0190219	0.000833213	-1.23481
CNOT6LP1	0.00444052	3.86101e-05	-1.32218
CRK	0.0164551	0.00164797	1.26034
CSGALNACT2P1	0.00245785	2.82599e-05	1.43295
CSGALNACT2P2	0.0017829	7.02472e-07	1.4959
CXorf21	0.00622495	0.000354844	1.32029
DCAF1	0.0085009	0.000113092	-1.34904
DCP2	0.00439262	2.08706e-05	1.39808
DDB1	0.0198227	0.000575389	-1.43493
DDI2	0.0184933	0.0020738	-1.23006
DDX59	0.0198154	0.000662201	1.22982
DENND10	0.0085009	0.000349167	1.23835
DENND10P1	0.00708153	0.000208763	1.28184
DNAAF4-CCPG1	0.0138992	0.000334654	1.38128
DOCK9	0.00245785	1.51826e-05	-1.69415
DPP4	0.00277085	1.9104e-05	-1.76234
DUSP22	0.00277085	6.32141e-05	1.25306
DYNLT1	0.00836382	0.000500096	1.23032
EBLN2	0.00701372	5.18757e-05	1.43624
ECT2	0.00245785	1.43991e-05	1.51996
ELP3	0.026885	0.00215338	-1.27608
ENOSF1	0.00839847	0.000106783	-1.39259
ERCC5	0.0147793	0.000444601	-1.23349
ETS1	0.00708153	7.09039e-05	-1.60178
FAM102A	0.0118727	0.000318076	-1.47177
FAM200B	0.0061639	0.00171472	1.26875
FAR1	0.0144769	0.000435525	1.32247
FAR1P1	0.0121221	0.000362656	1.37729
FBXL5	0.00766938	0.000216585	1.28355
FPGT	0.0216237	0.0026926	1.34567
GALNT4	0.00369682	7.40397e-05	1.49775
GAS7	0.00140197	5.59537e-07	1.80577
GASK1B	0.0205196	0.0043606	1.53358
GATA3	0.0147793	0.000441695	-1.35979
GBP4	0.016882	0.00163253	-1.73886
GLTPP1	0.0324671	0.00192065	1.41146
GMFB	0.0143733	0.00223097	1.31376
GNAI3	0.00757667	0.000357907	1.20808
GNG10	0.00674462	0.000164695	1.6446
GYG1	0.00429001	1.52745e-05	1.88416
GYG1P3	0.00245785	6.1919e-06	2.14854
GYG2-AS1	0.00625042	6.05934e-05	1.74892
HAUS4	0.00210897	0.000110086	1.5009
HDAC4	0.0182035	0.0015393	1.20698
HEATR1	0.0205372	0.00154904	-1.26224
HHEX	0.00674462	7.82856e-05	1.44452
HIPK3	0.0108211	0.00030981	1.25858
HK3	0.0017829	1.10096e-06	1.64299
HMGB2	0.00461486	0.000211109	1.56051
HMGB2P1	0.00461486	0.000217925	1.57133
HSBP1	0.00682603	0.00147264	1.31289
HUWE1	0.0153738	0.000422389	-1.34639
IDH1	0.00794114	0.000662665	1.37336
IFNGR1	0.00245785	9.74118e-05	1.37382
IFNGR2	0.0121221	0.000749731	1.22678
IMPDH1	0.00313874	4.03112e-05	1.37457
IMPDH1P2	0.0186554	0.00140081	1.38361
IMPDH1P6	0.00794114	9.92005e-05	1.35223
IMPDH1P9	0.0208201	0.000706223	1.4078
INPP4B	0.00210897	5.20302e-06	-1.77946
IRAG1	0.0258967	0.00222399	1.44984
IRAK3	0.0149454	0.0013087	1.49702
IRAK4	0.0171805	0.000482984	1.22355
ITGAM	0.0398299	0.00395206	1.34866
ITPRID2	0.00789049	9.58288e-05	1.28964
JAK2	0.00210897	2.01506e-06	1.48998
JUNB	0.00701372	0.000153371	1.31337
KAT6B	0.00347322	1.67567e-05	-1.36542
KLHL2	0.00309021	1.2587e-05	1.96776
LBH	0.00313874	0.000382905	-1.42862
LDHB	0.0110713	0.000137623	-1.68072
LDHBP1	0.0159649	0.000939366	-1.64914
LIG4	0.012868	0.000372258	1.41724
LILRA5	0.00398003	8.2945e-05	1.65588
LILRA6	0.0103896	0.0016951	1.36341
LILRB4	0.00994664	0.000206076	1.31343
LINC01128	0.0120622	0.00187176	-1.36793
LINC01550	0.00198543	1.4967e-06	-1.78078
LMAN1	0.018191	0.00055209	-1.42711
LMNB1	0.00453418	1.71333e-05	1.76582
LRBA	0.00277085	6.99243e-06	-1.60243
LRRC70	0.002483	0.00252486	1.64446
LY96	0.0120671	0.00227434	1.50089
MAPK14	0.00652579	6.35107e-05	1.54515
MARCHF5	0.00245785	6.45816e-06	1.36703
MCEMP1	0.00245785	3.23749e-05	2.99568
MCMBP	0.0159106	0.00167176	1.20669
MCTP1	0.00794114	0.000259369	1.4244
METTL9	0.0388107	0.00388351	1.33257
MGA	0.0133622	0.000295367	-1.3142
MICAL1	0.0085009	0.000426228	1.23416
MIR21	0.00245785	8.52392e-06	1.79814
MIR3945HG	0.00855947	0.000340647	2.00613
MIR4439	0.0120622	0.000282216	-1.6064
MIR4680	0.0232681	0.00151893	-1.30733
MMADHC	0.0205196	0.00110889	1.21859
MORC2	0.0243438	0.00154454	-1.24876
MSL3	0.0125867	0.00199786	1.28434
MSL3P1	0.0398299	0.00288718	1.2724
MTR	0.00701372	0.000216763	-1.3971
MYCBP2	0.02183	0.00121168	-1.28621
NDUFB3	0.00210897	2.32308e-06	1.36886
NELL2	0.00313874	2.95895e-05	-2.01033
NLRC4	0.0101407	0.00017452	1.70336
NPAT	0.00377872	2.49726e-05	-1.40723
OTULINL	0.00210897	4.92745e-06	1.45429
PATJ	0.00640116	0.000101096	-1.63518
PCBP2P3	0.041466	0.00391795	-1.25975
PCMTD2	0.0104255	0.000241929	-1.26187
PDCD4	0.00815103	0.000848728	-1.25588
PDE4DIP	0.00482952	0.000215674	-1.24994
PLBD1	0.00883523	0.000764459	1.38727
PLBD1-AS1	0.0199725	0.00070494	1.34774
PPP1R3D	0.00210897	8.15444e-06	1.75106
RAB5IF	0.0123204	0.000723517	1.30856
RASGRP1	0.00242448	2.91663e-06	-1.89056
RCAN3	0.0146859	0.000647189	-1.53684
RHOT1	0.0114314	0.000748903	1.23638
RN7SL294P	0.0198227	0.000908363	-1.41444
RNU6-226P	0.00622495	6.43397e-05	1.98338
RNU6-513P	0.0215165	0.00222118	-1.57121
RNU6-917P	0.0213722	0.00424182	1.58935
ROCK1	0.00444052	3.16928e-05	1.25187
RPA1	0.0085009	0.00438135	-1.21107
RTN4	0.00482952	0.000613734	1.2207
RTTN	0.00531705	6.01187e-05	-1.36739
S100A4	0.0104334	0.00190371	1.3112
S100A9	0.0100412	0.000746134	1.44199
SAT1	0.00333369	8.02739e-05	1.3103
SATB1	0.00715255	7.78164e-05	-1.37428
SCARNA22	0.0114734	0.000389663	1.48773
SEPTIN9	0.0366237	0.00339297	-1.28151
SERPINB1	0.010239	0.000195547	1.44597
SFXN5	0.0208201	0.00124357	1.24544
SHPRH	0.0269773	0.00148607	-1.24832
SLC12A9	0.0102283	0.000190459	1.33721
SLC25A24	0.00994664	0.000418572	1.33414
SLC25A40	0.0305778	0.00349378	1.23098
SLC31A2	0.00714527	0.00229042	1.28621
SLC9A7P1	0.00398003	2.2488e-05	1.51575
SLFN5	0.00960448	0.000181594	-1.52937
SMPDL3A	0.007135	0.00267799	1.5786
SNX10	0.0171805	0.000609786	1.33938
SPOCK2	0.00245785	1.06454e-05	-1.53333
SPPL2A	0.00313874	0.000419408	1.21923
SPTAN1	0.0112932	0.000294462	-1.44748
SPTBN1	0.0164766	0.00160668	-1.39488
SPTLC2	0.00197466	6.1908e-07	1.35728
SQOR	0.0108211	0.000434439	1.25678
SRSF8	0.00245785	4.54754e-06	-1.55981
ST3GAL1	0.00931324	0.000166467	-1.26627
STX17	0.00433606	5.33356e-05	-1.25599
SYCP2	0.00228334	0.000293982	1.52746
TBC1D2	0.0085009	0.000131544	1.28352
TCF7	0.0125477	0.000338533	-1.72465
TENT4A	0.0177213	0.000489201	-1.23885
THRA1/BTR	0.00896071	0.000200218	-1.6178
TLR2	0.00890425	0.000421208	1.47569
TLR5	0.00320039	7.65107e-05	1.6895
TMCO3	0.0147793	0.00137483	1.36552
TMEM150B	0.00689274	0.000577268	1.42372
TMEM165	0.00652579	9.31332e-05	1.34875
TNIK	0.00210897	3.56596e-06	-1.54847
TNRC6C	0.0102283	0.000168802	-1.34803
TRAC	0.00313874	7.79029e-06	-2.20176
TRAJ1	0.00245785	5.85461e-06	-2.36031
TRAJ10	0.00384814	1.22909e-05	-2.10278
TRAJ11	0.0105933	0.000184595	-1.73225
TRAJ13	0.00210897	6.96041e-06	-2.34716
TRAJ14	0.00429001	2.59491e-05	-1.84279
TRAJ16	0.00313874	1.60699e-05	-2.63515
TRAJ17	0.0102283	0.000498173	-1.4757
TRAJ18	0.00558439	8.84637e-05	-1.9616
TRAJ19	0.00351111	3.76977e-05	-2.1417
TRAJ2	0.00422311	3.95451e-05	-1.84925
TRAJ20	0.00547497	4.39009e-05	-1.97944
TRAJ21	0.00210897	2.28687e-06	-2.2148
TRAJ22	0.00387835	1.09701e-05	-2.61079
TRAJ23	0.010239	0.000407833	-1.58471
TRAJ26	0.00245785	5.37341e-06	-2.86831
TRAJ27	0.00427224	4.43271e-05	-2.04923
TRAJ29	0.00256783	3.73204e-05	-2.0592
TRAJ30	0.00210897	2.76459e-06	-2.10599
TRAJ31	0.00313874	8.60877e-06	-2.68786
TRAJ32	0.00245785	2.00164e-06	-2.84541
TRAJ34	0.00210897	4.30257e-06	-2.19241
TRAJ36	0.00313874	2.00955e-05	-2.1539
TRAJ37	0.00245785	2.87267e-05	-1.84668
TRAJ38	0.00245785	1.10615e-05	-2.25999
TRAJ39	0.00377872	5.53078e-05	-1.88071
TRAJ40	0.00313874	3.13162e-05	-1.76291
TRAJ41	0.00245785	6.53422e-05	-2.26082
TRAJ42	0.00245785	4.77707e-05	-2.40125
TRAJ44	0.00245785	2.80779e-05	-2.3077
TRAJ45	0.00384814	2.39898e-05	-2.8225
TRAJ48	0.00641479	8.39766e-05	-2.0322
TRAJ5	0.00994664	0.000473122	-1.67711
TRAJ50	0.0300689	0.00319801	-1.3927
TRAJ52	0.00700311	0.000354965	-2.01927
TRAJ6	0.0123442	0.000185656	-1.61723
TRAJ7	0.00245785	1.10081e-05	-1.76954
TRAJ8	0.00245785	1.02243e-05	-2.20781
TRAJ9	0.00245785	6.74068e-06	-2.08759
TRAV12-3	0.00444052	4.76968e-05	-2.10711
TRAV13-2	0.00794114	0.000191136	-1.63939
TRAV4	0.0102311	0.000769588	-1.63643
TRAV8-3	0.00453418	0.000307683	-1.43633
TRAV9-2	0.0216128	0.00172143	-1.83694
TRBV29-1	0.0129025	0.000432182	-2.65305
TRBV29OR9-2	0.00794114	0.000138029	-2.3442
TRBV3-1	0.00313874	2.92417e-05	-1.94444
TRBV7-4	0.0110464	0.000179028	-1.33119
TRBV7-6	0.0255871	0.00135979	-1.65901
TRIM27	0.00360092	0.000521869	1.26682
TRIQK	0.00701372	0.000154527	1.64497
TTC39CP1	0.007135	6.48778e-05	-1.76499
TWF1P1	0.0288601	0.00154616	1.32937
UBASH3A	0.0017829	6.7218e-07	-1.5236
UBE2J1	0.00333369	2.00053e-05	1.54752
UBE2W	0.00712599	0.00145331	1.26667
UBR5-AS1	0.0255871	0.00163818	1.37692
UGCG	0.00117367	1.50465e-08	2.17704
UHRF1BP1L	0.0243438	0.000954506	1.274
USP24	0.0216128	0.000867453	-1.25513
UTRN	0.0406891	0.0037035	-1.21755
VAV3	0.004074	1.42943e-05	1.38484
WWP1	0.0125633	0.00048912	-1.31071
WWP1P1	0.0164766	0.00255047	-1.23465
YLPM1	0.00613233	0.000488354	-1.23707
ZDHHC20	0.00198543	0.000169578	1.47365
ZDHHC20P4	0.00210897	0.0001009	1.47181
STable 1B: LobarPerGene Membership and Statistics
Gene Symbol	BH p-value(Group)	p-value(LobarICH vs VRFC)	Fold Change(LobarICH vs VRFC)
ABCA2	0.010404	0.000264056	1.23459
AC004069.1	0.0344448	0.00135206	1.67922
AC005280.1	0.0240629	0.000867481	1.54252
AC006518.2	0.041466	0.00220216	-1.23072
AC022306.1	0.0134023	0.00025895	1.26548
AC044860.2	0.00453418	7.23444e-06	-1.73673
AC069277.1	0.00708153	1.18413e-05	1.47728
AC087623.3	0.045672	0.000492873	1.56605
AC108120.1	0.0127173	0.000107629	-1.22478
ACAA1	0.00210897	4.75688e-06	1.26666
AGPAT2	0.004074	0.000112073	1.20041
AKAP9	0.0370774	0.0010146	-1.21615
AL031178.1	0.0189844	0.000463986	-1.27149
AL031775.1	0.0461035	0.000768478	1.33102
AL031779.1	0.0159811	0.000201227	1.3709
AL049766.1	0.0230301	0.000531814	1.58412
AL049776.1	0.0410242	0.000516191	1.75645
AL356017.1	0.0280368	0.000891571	1.5314
AL445305.1	0.0304276	0.000321373	1.34513
ANAPC13	0.0061639	3.15283e-05	1.37644
AP000769.2	0.00952114	2.66808e-05	1.89523
AP000866.6	0.0304276	0.00170491	1.52694
AP002907.1	0.00531705	1.87385e-05	1.55191
AP006216.2	0.0107511	3.86267e-05	2.14204
ATOX1	0.0123553	0.000383762	1.21432
BICD2	0.0481437	0.000466698	1.24636
BIRC6	0.0367045	0.00278476	-1.20081
C11orf54	0.0462798	0.000708117	1.30249
C3orf62	0.0224062	0.000278063	1.61302
C4orf46	0.00210897	4.08769e-07	1.85364
C7orf25	0.0462798	0.000737584	1.40523
C9orf72	0.022371	0.000287279	1.49072
CAPZA1	0.0255871	0.000406776	1.32948
CAPZA1P1	0.0135452	0.000200298	1.37697
CAPZA1P2	0.0208201	0.000290712	1.35398
CAPZA1P3	0.0473959	0.00168747	1.32576
CHD3	0.0347648	0.00202829	-1.25186
COPS5P1	0.0232508	0.000213368	1.84346
COQ10B	0.0268877	0.00104693	1.24352
CYP1B1	0.0458737	0.00319939	1.73598
DHRS7	0.0495917	0.000500257	1.35173
DMXL2	0.0318414	0.00129833	1.35276
DNAJA1	0.0438687	0.000752647	1.34257
DNASE1L1	0.00245785	1.55229e-06	1.35009
DPH3	0.0164766	0.000243184	1.34927
DPY19L1	0.0391267	0.00173485	1.34981
EIF3B	0.0376738	0.000787262	-1.299
EPB41L2	0.0484768	0.00094939	-1.2051
ERGIC2	0.0393671	0.000777197	1.34532
EVI2A	0.025836	0.000167561	1.88677
FRAT1	0.033786	0.00110204	1.5313
FXYD6P3	0.0388107	0.00267845	1.62016
GALNT3	0.00262516	3.19533e-06	1.54119
GLCCI1	0.00783262	0.000339645	-1.22925
GLRX	0.0138206	9.26582e-05	1.5625
GLRXP3	0.0409965	0.000628706	1.77774
GMFBP1	0.0209172	0.000485775	1.61669
H2BC18	0.0468436	0.000980224	1.39469
HNMT	0.020398	0.000224884	1.77697
HNRNPA1P9	0.0274072	0.000576144	-1.42352
HSPA7	0.0374892	0.00062752	1.40294
IL10RB	0.00720355	6.33886e-05	1.29502
IMPA2	0.0485659	0.000552009	1.38095
INTS8	0.00528216	1.05724e-05	1.2307
ITGA6	0.0321048	0.000903566	-1.64535
KATNBL1	0.0370774	0.000276116	1.63399
KATNBL1P6	0.00911111	2.01817e-05	1.72651
LANCL1	0.041466	0.00056032	-1.33421
LILRP2	0.0449751	0.00161205	1.26724
LSMEM1	0.0435225	0.00304338	1.7982
LTA4H	0.0281109	0.000398464	1.46655
LYPLA1	0.023874	0.00134886	1.23593
LYPLA1P3	0.0310973	0.00321221	1.22163
MAGED1	0.0312889	0.00168826	-1.25242
MEMO1P1	0.0289234	0.00108159	1.28068
MGAM2	0.0361897	0.00144237	2.20835
MIER1	0.00864835	0.00019527	1.21242
MRPL2	0.041466	0.000749577	1.40794
MTCO1P22	0.0158535	5.90501e-05	-1.6175
MTCO3P12	0.0117194	6.67756e-05	-1.4062
MTX1	0.0344436	0.000368221	1.32316
MXD3	0.0084186	3.82412e-05	1.22852
MYLIP	0.0185327	0.000433046	1.27936
NAT1	0.0403006	0.00034088	1.50444
NCAPD3	0.00245785	1.64357e-05	-1.21479
NFKBIA	0.0320905	0.000254379	1.36175
NKRF	0.0201892	0.000263688	-1.20434
NOMO2	0.0485659	0.00152693	-1.21759
NOMO3	0.0484768	0.00219441	-1.31237
NQO2	0.0320905	0.000859633	1.74438
NUB1	0.048439	0.000685013	-1.26103
OR3A4P	0.0414013	0.000586258	-1.3001
OTUD4	0.0176427	0.00144994	-1.21384
PCBP2	0.0228177	0.00109073	-1.20133
PDXK	0.0192397	0.00258276	1.20008
PGM2	0.0164766	0.000291855	1.32818
POLG2	0.0120622	0.000306966	1.42042
PPP2R3C	0.00989064	2.51244e-05	1.45024
PTPN12	0.0417929	0.00240378	1.22275
PXK	0.0398299	0.00239008	1.4198
RAB2A	0.0123553	0.000585691	1.21454
RAP2C	0.0451475	0.00351365	1.25512
RELT	0.0208201	0.00150455	1.20423
RGS18	0.0326741	0.000464699	1.40459
RNA5SP328	0.0268835	0.000201562	2.17935
RNFT1	0.00622495	3.76689e-05	1.35105
RNU6-1169P	0.0374571	0.00144415	1.71264
RNU6-176P	0.0335327	0.000236145	1.85135
RPL23AP64	0.0280003	0.000637432	-1.41152
RWDD4P1	0.00794114	1.67132e-05	1.55616
S100A8	0.0350307	0.000802858	2.04568
SAP30L	0.0398299	0.000726125	1.28871
SDF2	0.0143921	0.00026068	1.30272
SELENOT	0.0314749	0.000394348	1.41697
SIN3A	0.0125512	0.000816894	-1.21568
SLC16A6	0.0312889	0.000337253	1.33406
SLC35A1	0.0302785	0.00111748	1.40342
SNHG11	0.0238647	0.000201585	1.46886
SNX6P1	0.0234417	0.000795579	1.26023
STARD3NL	0.0208201	0.000217025	1.39177
STX10	0.0200448	0.000674162	1.22401
SUCLG2P2	0.0293539	0.000451146	-1.47524
SUPT4H1	0.0304925	0.000221941	1.28579
SUPT4H1P1	0.0306553	0.000377089	1.40587
SUPT4H1P2	0.034247	0.000290989	1.60051
TAB1	0.002483	5.42738e-06	1.51676
TLR1	0.0473358	0.00310158	1.4149
TLR8	0.041466	0.00253729	1.33482
TMBIM4	0.0388161	0.00344054	1.22982
TMEM167A	0.0164766	0.00034958	1.46009
TMEM216	0.0417929	0.000350871	1.54076
TRAJ57	0.0466189	0.00410551	-1.90577
TRANK1	0.0312262	0.00139598	-1.36358
TRRAP	0.0168972	0.000525207	-1.24415
TSPAN2	0.0384345	0.000434219	1.8899
UBE2WP1	0.0370774	0.000813867	1.35821
VIM-AS1	0.00587337	1.60549e-05	1.39749
VMP1	0.0335327	0.00140988	1.23969
VNN1	0.0213722	0.000577062	2.59088
ZMPSTE24	0.0227009	0.00060717	1.25569
ZNF267	0.00674462	2.51311e-05	1.48126
ZNF485	0.046395	0.000500605	1.63063
ABLIM1	0.00317188	0.001193	-1.72563
AC002511.2	0.026885	0.00350439	1.48034
AC005244.1	0.0222361	0.00442288	1.37839
AC005255.1	0.0103896	0.00019416	1.5561
AC005280.2	0.0216128	0.000934559	1.6372
AC007283.1	0.0295143	0.0021173	1.25583
AC007619.2	0.00714527	0.00010484	1.61217
AC008114.1	0.0112932	0.000965438	1.43892
AC008763.3	0.00622495	0.000548275	2.25768
AC009220.2	0.0127605	0.00127727	1.35751
AC013355.1	0.00427224	0.00150547	-1.60373
AC021087.2	0.00210897	0.00248395	1.37848
AC025445.1	0.00210897	0.000766183	-1.6968
AC034102.1	0.0318045	0.00299686	1.29791
AC073342.1	0.00714527	0.00313818	2.18647
AC078927.1	0.0129727	0.00121476	1.25481
AC079209.1	0.0320969	0.00190685	1.49832
AC080023.2	0.0188893	0.00228542	2.65018
AC093673.1	0.00210897	2.91809e-05	1.78014
AC097462.2	0.00360092	0.00396977	1.22994
AC106795.1	0.0324671	0.00291124	-1.52372
AC107954.1	0.0083842	8.74596e-05	1.79281
AC116158.1	0.00461486	0.0030007	-1.43468
AC116158.3	0.00323003	0.00303628	-1.58316
ADAM17	0.00245785	8.70966e-05	1.50777
ADAM9	0.00210897	4.40194e-05	1.75245
AGFG1	0.0032488	0.00438872	1.28356
AL121603.2	0.00333326	9.61216e-05	1.30159
AL138878.2	0.00625042	7.46735e-05	1.58967
ANTXRL	0.0205597	0.00144745	-1.2467
ANXA3	0.0205833	0.00210764	2.19406
AP006245.2	0.00622679	0.00362935	1.83905
ARG1	0.00750516	0.00250066	1.93251
ARHGEF40	0.00274423	0.000230127	1.36158
ARL11	0.0120622	0.00223478	1.24684
ASGR2	0.0063249	0.000735585	1.31429
ASPH	0.0120622	0.00443401	1.60523
ATG3	0.00911111	0.00182706	1.26607
ATP6V1C1	0.00528216	0.000728578	1.49482
ATP8B2	0.00714527	0.00297702	-1.39321
ATR	0.0297975	0.00372403	-1.23429
BAZ1A	0.0017829	0.000151974	1.31864
BCL2A1	0.00794114	0.00281631	1.99075
BIVM-ERCC5	0.0129539	0.00164321	-1.23178
BST1	0.0258967	0.00366315	1.37907
CAMK4	0.00977785	0.00280821	-1.47112
CAMKK2	0.00377872	4.40615e-05	1.42928
CAPZA2	0.00708153	6.0518e-05	1.65578
CASP4	0.0484768	0.00486716	1.28998
CASP5	0.0123553	0.00254959	1.52613
CBX5	0.0414913	0.00356348	-1.331
CCDC126	0.00864835	0.0014987	1.44303
CCND2	0.00511027	0.00477826	-1.4154
CCPG1	0.00859614	0.00133034	1.36508
CD28	0.00413098	0.00124123	-1.71337
CD3E	0.00487883	0.00278958	-1.58564
CD40LG	0.0127173	0.00345508	-1.44941
CD58	0.00444052	0.000116948	1.37278
CD59	0.0304276	0.00406581	1.49702
CD63	0.0102147	0.00246435	1.29275
CHUK	0.0158535	0.00173961	1.30315
CKLF	0.00723243	0.000137014	1.42391
CKLF-CMTM1	0.00439262	5.31354e-05	1.38769
CLIC1	0.0025826	7.93068e-05	1.38975
CMTM1	0.00245785	0.000664154	1.25049
CMTM6	0.02183	0.00433669	1.25183
CNEP1R1	0.00794114	0.00261059	1.46769
CNIH4	0.00245785	0.000173913	1.51248
CNOT6L	0.0190219	0.00268197	-1.2386
CNOT6LP1	0.00444052	0.0011793	-1.27537
CRK	0.0164551	0.00088514	1.32395
CSGALNACT2P1	0.00245785	7.75977e-05	1.46783
CSGALNACT2P2	0.0017829	8.80539e-05	1.41411
CXorf21	0.00622495	0.000239968	1.3873
DCAF1	0.0085009	0.00273691	-1.29356
DCP2	0.00439262	0.00269332	1.29382
DDB1	0.0198227	0.00457975	-1.39518
DDI2	0.0184933	0.000969792	-1.29046
DDX59	0.0198154	0.00380243	1.21837
DENND10	0.0085009	0.000684676	1.25894
DENND10P1	0.00708153	0.00063517	1.29483
DNAAF4-CCPG1	0.0138992	0.00325379	1.34471
DOCK9	0.00245785	0.000190881	-1.65936
DPP4	0.00277085	0.000489253	-1.66754
DUSP22	0.00277085	0.000116033	1.27974
DYNLT1	0.00836382	0.000447122	1.26983
EBLN2	0.00701372	0.00373788	1.32898
ECT2	0.00245785	0.000238855	1.48285
ELP3	0.026885	0.00242157	-1.31626
ENOSF1	0.00839847	0.00277919	-1.32718
ERCC5	0.0147793	0.00268253	-1.22307
ETS1	0.00708153	0.00245855	-1.48653
FAM102A	0.0118727	0.00200831	-1.45074
FAM200B	0.0061639	5.9474e-05	1.43207
FAR1	0.0144769	0.00257368	1.3086
FAR1P1	0.0121221	0.00194438	1.36697
FBXL5	0.00766938	0.000830613	1.2895
FPGT	0.0216237	0.00115356	1.44763
GALNT4	0.00369682	0.0002683	1.5202
GAS7	0.00140197	2.37602e-05	1.73129
GASK1B	0.0205196	0.000652536	1.81107
GATA3	0.0147793	0.00271417	-1.34226
GBP4	0.016882	0.000971864	-1.94344
GLTPP1	0.0324671	0.00468667	1.42717
GMFB	0.0143733	0.000482804	1.43426
GNAI3	0.00757667	0.000470134	1.23476
GNG10	0.00674462	0.000689195	1.65641
GYG1	0.00429001	0.00406374	1.57726
GYG1P3	0.00245785	0.001544	1.78618
GYG2-AS1	0.00625042	0.00194035	1.61162
HAUS4	0.00210897	1.13094e-05	1.71257
HDAC4	0.0182035	0.00122769	1.2456
HEATR1	0.0205372	0.001667	-1.30194
HHEX	0.00674462	0.00176004	1.38109
HIPK3	0.0108211	0.00159592	1.25391
HK3	0.0017829	6.68542e-05	1.56112
HMGB2	0.00461486	0.000186893	1.66995
HMGB2P1	0.00461486	0.000180838	1.68769
HSBP1	0.00682603	9.20284e-05	1.48034
HUWE1	0.0153738	0.00329042	-1.3201
IDH1	0.00794114	0.00028603	1.47541
IFNGR1	0.00245785	3.54897e-05	1.4747
IFNGR2	0.0121221	0.000863526	1.25898
IMPDH1	0.00313874	0.000309522	1.36737
IMPDH1P2	0.0186554	0.00146642	1.44621
IMPDH1P6	0.00794114	0.00257215	1.29531
IMPDH1P9	0.0208201	0.00417448	1.38382
INPP4B	0.00210897	0.000185719	-1.68407
IRAG1	0.0258967	0.00216457	1.52996
IRAK3	0.0149454	0.00087106	1.61423
IRAK4	0.0171805	0.00379594	1.20612
ITGAM	0.0398299	0.00360917	1.41211
ITPRID2	0.00789049	0.00246371	1.24434
JAK2	0.00210897	0.000435438	1.37686
JUNB	0.00701372	0.000857472	1.30944
KAT6B	0.00347322	0.00153757	-1.28481
KLHL2	0.00309021	0.00116144	1.73388
LBH	0.00313874	3.2119e-05	-1.62928
LDHB	0.0110713	0.00490389	-1.52663
LDHBP1	0.0159649	0.00144427	-1.72929
LIG4	0.012868	0.00234751	1.39723
LILRA5	0.00398003	0.00030113	1.68576
LILRA6	0.0103896	0.000264406	1.51955
LILRB4	0.00994664	0.00199843	1.28878
LINC01128	0.0120622	0.000357391	-1.51723
LINC01550	0.00198543	0.000187595	-1.62862
LMAN1	0.018191	0.00376406	-1.39731
LMNB1	0.00453418	0.00442204	1.50344
LRBA	0.00277085	0.00222971	-1.41428
LRRC70	0.002483	4.92945e-06	2.48794
LY96	0.0120671	0.000310343	1.74718
MAPK14	0.00652579	0.00210919	1.44689
MARCHF5	0.00245785	0.00123664	1.27507
MCEMP1	0.00245785	0.000158222	3.06838
MCMBP	0.0159106	0.000811053	1.25867
MCTP1	0.00794114	0.000786688	1.44383
METTL9	0.0388107	0.00342209	1.39459
MGA	0.0133622	0.00345115	-1.27931
MICAL1	0.0085009	0.000558357	1.26446
MIR21	0.00245785	0.000758925	1.62459
MIR3945HG	0.00855947	0.000730911	2.10431
MIR4439	0.0120622	0.00247428	-1.55573
MIR4680	0.0232681	0.00243076	-1.33805
MMADHC	0.0205196	0.00235088	1.23249
MORC2	0.0243438	0.0027319	-1.26964
MSL3	0.0125867	0.000402832	1.39366
MSL3P1	0.0398299	0.00497527	1.29427
MTR	0.00701372	0.000579057	-1.42172
MYCBP2	0.02183	0.0026284	-1.30367
NDUFB3	0.00210897	0.000334392	1.2961
NELL2	0.00313874	0.000409731	-1.93024
NLRC4	0.0101407	0.00260676	1.60883
NPAT	0.00377872	0.00113743	-1.33684
OTULINL	0.00210897	7.14436e-05	1.43635
PATJ	0.00640116	0.00106746	-1.58728
PCBP2P3	0.041466	0.00399623	-1.30078
PCMTD2	0.0104255	0.00193845	-1.24592
PDCD4	0.00815103	0.00025775	-1.33385
PDE4DIP	0.00482952	0.000199412	-1.29204
PLBD1	0.00883523	0.000355375	1.49088
PLBD1-AS1	0.0199725	0.00368292	1.33325
PPP1R3D	0.00210897	0.00013328	1.70399
RAB5IF	0.0123204	0.000949992	1.34899
RASGRP1	0.00242448	0.0012281	-1.60647
RCAN3	0.0146859	0.00167952	-1.56491
RHOT1	0.0114314	0.000716589	1.27529
RN7SL294P	0.0198227	0.00266612	-1.42594
RNU6-226P	0.00622495	0.00171773	1.81218
RNU6-513P	0.0215165	0.00134661	-1.72123
RNU6-917P	0.0213722	0.000747792	1.8843
ROCK1	0.00444052	0.00150722	1.20746
RPA1	0.0085009	8.19547e-05	-1.36836
RTN4	0.00482952	7.75524e-05	1.30712
RTTN	0.00531705	0.00113344	-1.32554
S100A4	0.0104334	0.00024684	1.45086
S100A9	0.0100412	0.00049833	1.54192
SAT1	0.00333369	0.000190452	1.33575
SATB1	0.00715255	0.00245792	-1.30904
SCARNA22	0.0114734	0.00145431	1.49487
SEPTIN9	0.0366237	0.0033401	-1.32796
SERPINB1	0.010239	0.00238537	1.39845
SFXN5	0.0208201	0.00222742	1.26622
SHPRH	0.0269773	0.00366171	-1.25816
SLC12A9	0.0102283	0.00240111	1.30152
SLC25A24	0.00994664	0.000873496	1.36113
SLC25A40	0.0305778	0.00211364	1.28506
SLC31A2	0.00714527	8.08353e-05	1.467
SLC9A7P1	0.00398003	0.00163465	1.40312
SLFN5	0.00960448	0.00212143	-1.47556
SMPDL3A	0.007135	6.94443e-05	2.04336
SNX10	0.0171805	0.00285317	1.33139
SPOCK2	0.00245785	0.000502389	-1.44989
SPPL2A	0.00313874	2.88147e-05	1.31687
SPTAN1	0.0112932	0.00193373	-1.42651
SPTBN1	0.0164766	0.000934482	-1.49264
SPTLC2	0.00197466	0.000458397	1.25831
SQOR	0.0108211	0.00108536	1.27154
SRSF8	0.00245785	0.000746597	-1.42662
ST3GAL1	0.00931324	0.00221091	-1.23837
STX17	0.00433606	0.000673964	-1.23826
SYCP2	0.00228334	6.59162e-06	1.86711
TBC1D2	0.0085009	0.0022159	1.24863
TCF7	0.0125477	0.00238702	-1.67828
TENT4A	0.0177213	0.00407705	-1.21835
THRA1/BTR	0.00896071	0.0015312	-1.58261
TLR2	0.00890425	0.000649693	1.53384
TLR5	0.00320039	0.000168289	1.75977
TMCO3	0.0147793	0.000809842	1.45363
TMEM150B	0.00689274	0.000204668	1.55162
TMEM165	0.00652579	0.00126957	1.31624
TNIK	0.00210897	0.000538162	-1.42623
TNRC6C	0.0102283	0.00283345	-1.30149
TRAC	0.00313874	0.00345748	-1.74368
TRAJ1	0.00245785	0.000751425	-2.0052
TRAJ10	0.00384814	0.0038049	-1.70204
TRAJ11	0.0105933	0.00285089	-1.62869
TRAJ13	0.00210897	9.67e-05	-2.27818
TRAJ14	0.00429001	0.00175261	-1.64665
TRAJ16	0.00313874	0.00110915	-2.23243
TRAJ17	0.0102283	0.000787726	-1.53182
TRAJ18	0.00558439	0.000778823	-1.90747
TRAJ19	0.00351111	0.000526208	-2.04049
TRAJ2	0.00422311	0.000885422	-1.73517
TRAJ20	0.00547497	0.00186484	-1.77318
TRAJ21	0.00210897	0.00113016	-1.8021
TRAJ22	0.00387835	0.00493294	-1.93681
TRAJ23	0.010239	0.000998178	-1.6245
TRAJ26	0.00245785	0.000785143	-2.33066
TRAJ27	0.00427224	0.000799612	-1.92356
TRAJ29	0.00256783	0.000160836	-2.10444
TRAJ30	0.00210897	0.000149705	-1.93747
TRAJ31	0.00313874	0.00267135	-2.05707
TRAJ32	0.00245785	0.00426794	-1.94812
TRAJ34	0.00210897	0.000404111	-1.93473
TRAJ36	0.00313874	0.000736018	-1.95415
TRAJ37	0.00245785	0.000137148	-1.87515
TRAJ38	0.00245785	0.0004527	-2.04748
TRAJ39	0.00377872	0.00041091	-1.85857
TRAJ40	0.00313874	0.000442265	-1.70311
TRAJ41	0.00245785	6.55796e-05	-2.53682
TRAJ42	0.00245785	0.000100298	-2.58504
TRAJ44	0.00245785	7.81315e-05	-2.43843
TRAJ45	0.00384814	0.00132716	-2.37827
TRAJ48	0.00641479	0.00138388	-1.89846
TRAJ5	0.00994664	0.000756574	-1.76163
TRAJ50	0.0300689	0.00218346	-1.48344
TRAJ52	0.00700311	0.000334771	-2.23904
TRAJ6	0.0123442	0.00494698	-1.49215
TRAJ7	0.00245785	0.000530661	-1.63991
TRAJ8	0.00245785	0.000526686	-1.98155
TRAJ9	0.00245785	0.000960392	-1.79958
TRAV12-3	0.00444052	0.000890008	-1.96633
TRAV13-2	0.00794114	0.00105073	-1.62863
TRAV4	0.0102311	0.000512195	-1.79129
TRAV8-3	0.00453418	0.000122307	-1.5587
TRAV9-2	0.0216128	0.00174327	-2.00018
TRBV29-1	0.0129025	0.00198116	-2.62485
TRBV29OR9-2	0.00794114	0.00165109	-2.19097
TRBV3-1	0.00313874	0.000463441	-1.85758
TRBV7-4	0.0110464	0.0033468	-1.28251
TRBV7-6	0.0255871	0.003528	-1.685
TRIM27	0.00360092	4.02804e-05	1.38739
TRIQK	0.00701372	0.000855436	1.63663
TTC39CP1	0.007135	0.00297065	-1.59253
TWF1P1	0.0288601	0.00412646	1.33885
UBASH3A	0.0017829	0.000231292	-1.39981
UBE2J1	0.00333369	0.00105145	1.44587
UBE2W	0.00712599	0.000107432	1.39992
UBR5-AS1	0.0255871	0.002852	1.41077
UGCG	0.00117367	0.00303135	1.51048
UHRF1BP1L	0.0243438	0.00465545	1.26286
USP24	0.0216128	0.00370489	-1.24989
UTRN	0.0406891	0.00403554	-1.2491
VAV3	0.004074	0.00373008	1.26572
WWP1	0.0125633	0.00157095	-1.31917
WWP1P1	0.0164766	0.000618914	-1.31861
YLPM1	0.00613233	0.000158587	-1.30456
ZDHHC20	0.00198543	1.55995e-06	1.80738
ZDHHC20P4	0.00210897	6.58394e-06	1.69063
STable 1C: DeepVsLobar Gene List Membership and Statistics
Gene Symbol	BH p-value(Group)	p-value(DeepICH vs LobarICH)	Fold Change(DeepICH vs LobarICH)
ABL2	0.0291918	0.00119429	1.27164
AC022400.5	0.0208201	0.00477736	1.20881
AC069120.1	0.0312889	0.00107929	1.54843
AC069277.1	0.00708153	0.0035934	-1.331
AL135931.1	0.0295143	0.00203904	1.22934
ANAPC13	0.0061639	3.44177e-05	-1.44734
AP000866.6	0.0304276	0.000264051	-1.79118
AP006216.2	0.0107511	0.000397933	-2.10861
ATOX1	0.0123553	5.90611e-05	-1.29722
C4orf46	0.00210897	4.17285e-05	-1.74201
CD226	0.0061639	0.000459749	-1.59882
CDIP1	0.0281306	0.000557751	1.33796
CHIA	0.0297892	0.00311983	1.54143
COPS5P1	0.0232508	0.000718397	-1.90194
EPB41L2	0.0484768	0.00145382	1.2316
EXOC3L4	0.0289234	0.000783224	1.31904
KATNBL1P6	0.00911111	0.00377432	-1.50832
LINC00674	0.0288601	0.00100348	-1.2592
MRPL2	0.041466	0.0011352	-1.46663
MTCO1P22	0.0158535	0.00264813	1.49795
OR3A4P	0.0414013	0.00155787	1.32118
PFKFB2	0.00228334	0.000230066	2.19964
POLG2	0.0120622	5.9666e-05	-1.5863
RN7SKP280	0.0430557	0.00345545	1.35758
RNA5SP328	0.0268835	0.00160802	-2.12671
RSBN1	0.00531705	6.33753e-05	1.38993
SCML4	0.00807308	0.00480536	-1.47849
SLC16A6	0.0312889	0.00121455	-1.34869
SNHG11	0.0238647	0.000869424	-1.48491
TAB1	0.002483	7.26627e-06	-1.61098
TRAF3	0.0343595	0.00339048	-1.303
TUBBP6	0.0239355	0.000699415	-1.55577
TUFT1	0.00815103	0.00161221	1.27563
VSIG10L	0.0367045	0.00095724	1.31633
ZNF485	0.046395	0.00392792	-1.58826
ZNF507	0.0150339	0.00190843	-1.27308

## Sheet: 2)CanonicalPathways_Results
STable 2: Module and Per-Gene List Enrichment in IPA Canonical Pathways
STable 2A: DeepPerGene Enrichment in IPA Canonical Pathways
Ingenuity Canonical Pathways	B-H p-value	-log(B-H p-value)	z-score	Molecules
Regulation of IL-2 Expression in Activated and Anergic T Lymphocytes	5.01187e-18	17.3	-3.889	BCL10,CAMK4,CD247,CD28,CD3E,CD3G,CHUK,GRB2,LCK,NFATC2,NFATC3,PLCG1,PRKCQ,RALB,SOS1,TGFBR1,TRAJ1,TRAJ14,TRAJ19,TRAJ2,TRAJ38,TRAV13-1,TRAV13-2,TRAV4,TRAV8-3,TRBV6-6,TRBV7-2,TRBV7-4,TRBV7-6,TRBV7-7,VAV3,ZAP70
iCOS-iCOSL Signaling in T Helper Cells	6.30957e-18	17.2	-2.84	CAMK4,CD247,CD28,CD3E,CD3G,CD40LG,CHUK,GRAP2,GRB2,ITK,LCK,NFATC2,NFATC3,PIK3R1,PLCG1,PLEKHA1,PRKCQ,TRAJ1,TRAJ14,TRAJ19,TRAJ2,TRAJ38,TRAT1,TRAV13-1,TRAV13-2,TRAV4,TRAV8-3,TRBV6-6,TRBV7-2,TRBV7-4,TRBV7-6,TRBV7-7,ZAP70
T Cell Receptor Signaling	3.98107e-17	16.4	-4.11	BCL10,CAMK4,CD247,CD28,CD3E,CD3G,CHUK,GRAP2,GRB2,ITK,LCK,LEF1,MAPK14,NFATC2,NFATC3,PIK3R1,PLCG1,PRKCQ,RALB,RASGRP1,SOS1,TCF7,TRAJ1,TRAJ14,TRAJ19,TRAJ2,TRAJ38,TRAV13-1,TRAV13-2,TRAV4,TRAV8-3,TRBV6-6,TRBV7-2,TRBV7-4,TRBV7-6,TRBV7-7,VAV3,ZAP70
Phospholipase C Signaling	1.25893e-16	15.9	-2.294	ARHGEF3,ARHGEF6,ARHGEF9,CAMK4,CD247,CD3E,CD3G,GNB2,GNG10,GRAP2,GRB2,HDAC4,ITGAM,ITK,LCK,MEF2A,MPRIP,NFATC2,NFATC3,PLCG1,PPP1R12A,PRKCH,PRKCQ,RALB,RHOF,RHOH,RHOT1,SOS1,TRAJ1,TRAJ14,TRAJ19,TRAJ2,TRAJ38,TRAV13-1,TRAV13-2,TRAV4,TRAV8-3,TRBV6-6,TRBV7-2,TRBV7-4,TRBV7-6,TRBV7-7,ZAP70
Role of NFAT in Regulation of the Immune Response	3.98107e-16	15.4	-1.528	CAMK4,CD247,CD28,CD3E,CD3G,CHUK,FCGR1B,GNAI3,GNB2,GNG10,GRB2,ITK,LCK,MEF2A,NFATC2,NFATC3,PIK3R1,PLCG1,PRKCQ,RALB,RCAN3,SOS1,TRAJ1,TRAJ14,TRAJ19,TRAJ2,TRAJ38,TRAV13-1,TRAV13-2,TRAV4,TRAV8-3,TRBV6-6,TRBV7-2,TRBV7-4,TRBV7-6,TRBV7-7,ZAP70
NF-κB Signaling	3.98107e-16	15.4	-0.229	BCL10,CD247,CD3E,CD3G,CD40LG,CHUK,IRAK3,IRAK4,LCK,MAP3K8,PIK3R1,PRKACB,PRKCQ,RALB,TGFBR1,TGFBR3,TLR2,TLR4,TLR5,TRAF3,TRAF5,TRAJ1,TRAJ14,TRAJ19,TRAJ2,TRAJ38,TRAV13-1,TRAV13-2,TRAV4,TRAV8-3,TRBV6-6,TRBV7-2,TRBV7-4,TRBV7-6,TRBV7-7,ZAP70
Tec Kinase Signaling	7.94328e-16	15.1	-1.604	CD247,CD3E,CD3G,GNAI3,GNB2,GNG10,ITGAM,ITK,JAK2,LCK,PIK3R1,PLCG1,PRKCH,PRKCQ,RHOF,RHOH,RHOT1,STAT4,TLR4,TNFSF10,TRAJ1,TRAJ14,TRAJ19,TRAJ2,TRAJ38,TRAV13-1,TRAV13-2,TRAV4,TRAV8-3,TRBV6-6,TRBV7-2,TRBV7-4,TRBV7-6,TRBV7-7,TXK,VAV3
CD28 Signaling in T Helper Cells	1e-15	15	-2.138	BCL10,CAMK4,CD247,CD28,CD3E,CD3G,CHUK,GRAP2,GRB2,ITK,LCK,NFATC2,NFATC3,PIK3R1,PLCG1,PRKCQ,TRAJ1,TRAJ14,TRAJ19,TRAJ2,TRAJ38,TRAV13-1,TRAV13-2,TRAV4,TRAV8-3,TRBV6-6,TRBV7-2,TRBV7-4,TRBV7-6,TRBV7-7,ZAP70
PKCθ Signaling in T Lymphocytes	1e-14	14	-1.606	BCL10,CD247,CD28,CD3E,CD3G,CHUK,GRAP2,GRB2,LCK,MAP3K8,NFATC2,NFATC3,PIK3R1,PLCG1,PRKCQ,RALB,SOS1,TRAJ1,TRAJ14,TRAJ19,TRAJ2,TRAJ38,TRAV13-1,TRAV13-2,TRAV4,TRAV8-3,TRBV6-6,TRBV7-2,TRBV7-4,TRBV7-6,TRBV7-7,VAV3,ZAP70
T Helper Cell Differentiation	1.25893e-14	13.9		CD247,CD28,CD3E,CD3G,CD40LG,GATA3,IFNGR1,IFNGR2,IL18R1,IL4R,STAT4,TGFBR1,TRAJ1,TRAJ14,TRAJ19,TRAJ2,TRAJ38,TRAV13-1,TRAV13-2,TRAV4,TRAV8-3,TRBV6-6,TRBV7-2,TRBV7-4,TRBV7-6,TRBV7-7
Calcium-induced T Lymphocyte Apoptosis	7.94328e-14	13.1	-3.162	CAMK4,CD247,CD3E,CD3G,LCK,NFATC2,PLCG1,PRKCH,PRKCQ,TRAJ1,TRAJ14,TRAJ19,TRAJ2,TRAJ38,TRAV13-1,TRAV13-2,TRAV4,TRAV8-3,TRBV6-6,TRBV7-2,TRBV7-4,TRBV7-6,TRBV7-7,ZAP70
CTLA4 Signaling in Cytotoxic T Lymphocytes	1e-13	13		CD247,CD28,CD3E,CD3G,GRAP2,GRB2,JAK2,LCK,PIK3R1,PLCG1,TRAJ1,TRAJ14,TRAJ19,TRAJ2,TRAJ38,TRAT1,TRAV13-1,TRAV13-2,TRAV4,TRAV8-3,TRBV6-6,TRBV7-2,TRBV7-4,TRBV7-6,TRBV7-7,ZAP70
T Cell Exhaustion Signaling Pathway	1.58489e-13	12.8	1.069	ACVR1B,CD247,CD28,CD3E,CD3G,FOXP1,JAK2,NFATC2,NFATC3,PIK3R1,PLCG1,PRKCQ,RALB,STAT4,TCF7,TGFBR1,TGFBR3,TRAJ1,TRAJ14,TRAJ19,TRAJ2,TRAJ38,TRAV13-1,TRAV13-2,TRAV4,TRAV8-3,TRBV6-6,TRBV7-2,TRBV7-4,TRBV7-6,TRBV7-7,ZAP70
SAPK/JNK Signaling	6.30957e-13	12.2	0	CD247,CD3E,CD3G,CRK,GADD45A,GNB2,GNG10,GRB2,LCK,NFATC3,PIK3R1,RALB,SOS1,TRAJ1,TRAJ14,TRAJ19,TRAJ2,TRAJ38,TRAV13-1,TRAV13-2,TRAV4,TRAV8-3,TRBV6-6,TRBV7-2,TRBV7-4,TRBV7-6,TRBV7-7
Systemic Lupus Erythematosus In T Cell Signaling Pathway	6.30957e-13	12.2	-1.213	CAMK4,CASP4,CASP5,CD247,CD28,CD3E,CD3G,CD40LG,GADD45A,GNAI3,GRB2,NFATC2,PIK3R1,PLCG1,RALB,RHOF,RHOH,RHOT1,ROCK1,SOS1,TRAJ1,TRAJ14,TRAJ19,TRAJ2,TRAJ38,TRAV13-1,TRAV13-2,TRAV4,TRAV8-3,TRBV6-6,TRBV7-2,TRBV7-4,TRBV7-6,TRBV7-7
Antiproliferative Role of TOB in T Cell Signaling	1.58489e-12	11.8	2.449	CD247,CD28,CD3E,CD3G,PABPC1,TGFBR1,TRAJ1,TRAJ14,TRAJ19,TRAJ2,TRAJ38,TRAV13-1,TRAV13-2,TRAV4,TRAV8-3,TRBV6-6,TRBV7-2,TRBV7-4,TRBV7-6,TRBV7-7
Altered T Cell and B Cell Signaling in Rheumatoid Arthritis	1e-11	11		CD247,CD28,CD3E,CD3G,CD40LG,CHUK,TLR2,TLR4,TLR5,TRAF3,TRAJ1,TRAJ14,TRAJ19,TRAJ2,TRAJ38,TRAV13-1,TRAV13-2,TRAV4,TRAV8-3,TRBV6-6,TRBV7-2,TRBV7-4,TRBV7-6,TRBV7-7
Th17 Activation Pathway	1e-11	11	0.378	CD247,CD3E,CD3G,IRAK3,IRAK4,JAK2,NFATC2,NFATC3,SOCS3,STAT4,TRAJ1,TRAJ14,TRAJ19,TRAJ2,TRAJ38,TRAV13-1,TRAV13-2,TRAV4,TRAV8-3,TRBV6-6,TRBV7-2,TRBV7-4,TRBV7-6,TRBV7-7
CCR5 Signaling in Macrophages	1.58489e-11	10.8	-0.816	CAMK4,CD247,CD3E,CD3G,GNAI3,GNB2,GNG10,MAPK14,PLCG1,PRKCH,PRKCQ,TRAJ1,TRAJ14,TRAJ19,TRAJ2,TRAJ38,TRAV13-1,TRAV13-2,TRAV4,TRAV8-3,TRBV6-6,TRBV7-2,TRBV7-4,TRBV7-6,TRBV7-7
Communication between Innate and Adaptive Immune Cells	3.16228e-11	10.5		CCR7,CD247,CD28,CD3E,CD3G,CD40LG,TLR2,TLR4,TLR5,TRAJ1,TRAJ14,TRAJ19,TRAJ2,TRAJ38,TRAV13-1,TRAV13-2,TRAV4,TRAV8-3,TRBV6-6,TRBV7-2,TRBV7-4,TRBV7-6,TRBV7-7
Dendritic Cell Maturation	1.04713e-10	9.98	0.577	CCR7,CD247,CD3E,CD3G,CD40LG,CD58,CHUK,FCGR1B,JAK2,MAPK14,PIK3R1,PLCG1,STAT4,TLR2,TLR4,TRAJ1,TRAJ14,TRAJ19,TRAJ2,TRAJ38,TRAV13-1,TRAV13-2,TRAV4,TRAV8-3,TRBV6-6,TRBV7-2,TRBV7-4,TRBV7-6,TRBV7-7
Lipid Antigen Presentation by CD1	1.25893e-10	9.9		CD247,CD3E,CD3G,TRAJ1,TRAJ14,TRAJ19,TRAJ2,TRAJ38,TRAV13-1,TRAV13-2,TRAV4,TRAV8-3,TRBV6-6,TRBV7-2,TRBV7-4,TRBV7-6,TRBV7-7
Nur77 Signaling in T Lymphocytes	1.44544e-10	9.84	-2.121	CAMK4,CD247,CD28,CD3E,CD3G,PRKCH,PRKCQ,TNFSF10,TRAJ1,TRAJ14,TRAJ19,TRAJ2,TRAJ38,TRAV13-1,TRAV13-2,TRAV4,TRAV8-3,TRBV6-6,TRBV7-2,TRBV7-4,TRBV7-6,TRBV7-7
Allograft Rejection Signaling	1.54882e-10	9.81		CD247,CD28,CD3E,CD3G,CD40LG,TRAJ1,TRAJ14,TRAJ19,TRAJ2,TRAJ38,TRAV13-1,TRAV13-2,TRAV4,TRAV8-3,TRBV6-6,TRBV7-2,TRBV7-4,TRBV7-6,TRBV7-7
Type I Diabetes Mellitus Signaling	1.58489e-10	9.8	0.333	CD247,CD28,CD3E,CD3G,CHUK,IFNGR1,IFNGR2,JAK2,MAPK14,SOCS3,TRAJ1,TRAJ14,TRAJ19,TRAJ2,TRAJ38,TRAV13-1,TRAV13-2,TRAV4,TRAV8-3,TRBV6-6,TRBV7-2,TRBV7-4,TRBV7-6,TRBV7-7
Autoimmune Thyroid Disease Signaling	1.77828e-10	9.75		CD247,CD28,CD3E,CD3G,CD40LG,TRAJ1,TRAJ14,TRAJ19,TRAJ2,TRAJ38,TRAV13-1,TRAV13-2,TRAV4,TRAV8-3,TRBV6-6,TRBV7-2,TRBV7-4,TRBV7-6,TRBV7-7
Th1 and Th2 Activation Pathway	2.23872e-10	9.65		ACVR1B,CD247,CD28,CD3E,CD3G,CD40LG,GATA3,GRB2,IFNGR1,IFNGR2,IL18R1,IL4R,JAK2,mir-21,NFATC2,NFATC3,NFIL3,PIK3R1,PRKCQ,SOCS3,SPI1,STAT4,TGFBR1,TGFBR3
Systemic Lupus Erythematosus Signaling	3.01995e-10	9.52		CAMK4,CD247,CD28,CD3E,CD3G,CD40LG,FCGR1B,GRB2,LCK,NFATC2,NFATC3,PIK3R1,PLCG1,RALB,SNRNP200,SOS1,TRAJ1,TRAJ14,TRAJ19,TRAJ2,TRAJ38,TRAV13-1,TRAV13-2,TRAV4,TRAV8-3,TRBV6-6,TRBV7-2,TRBV7-4,TRBV7-6,TRBV7-7
OX40 Signaling Pathway	3.38844e-10	9.47	-2.236	CD247,CD3E,CD3G,TRAF3,TRAF5,TRAJ1,TRAJ14,TRAJ19,TRAJ2,TRAJ38,TRAV13-1,TRAV13-2,TRAV4,TRAV8-3,TRBV6-6,TRBV7-2,TRBV7-4,TRBV7-6,TRBV7-7
Cytotoxic T Lymphocyte-mediated Apoptosis of Target Cells	7.07946e-10	9.15		CD247,CD3E,CD3G,TRAJ1,TRAJ14,TRAJ19,TRAJ2,TRAJ38,TRAV13-1,TRAV13-2,TRAV4,TRAV8-3,TRBV6-6,TRBV7-2,TRBV7-4,TRBV7-6,TRBV7-7
Hematopoiesis from Pluripotent Stem Cells	1.51356e-09	8.82		CD247,CD3E,CD3G,TRAJ1,TRAJ14,TRAJ19,TRAJ2,TRAJ38,TRAV13-1,TRAV13-2,TRAV4,TRAV8-3,TRBV6-6,TRBV7-2,TRBV7-4,TRBV7-6,TRBV7-7
Graft-versus-Host Disease Signaling	1.86209e-09	8.73		CD247,CD28,CD3E,CD3G,TRAJ1,TRAJ14,TRAJ19,TRAJ2,TRAJ38,TRAV13-1,TRAV13-2,TRAV4,TRAV8-3,TRBV6-6,TRBV7-2,TRBV7-4,TRBV7-6,TRBV7-7
Th1 Pathway	2.29087e-09	8.64	-0.243	CD247,CD28,CD3E,CD3G,CD40LG,GATA3,GRB2,IFNGR1,IFNGR2,IL18R1,JAK2,mir-21,NFATC2,NFATC3,NFIL3,PIK3R1,PRKCQ,SOCS3,STAT4
Cdc42 Signaling	7.24436e-09	8.14	-1.134	ARHGEF6,CD247,CD3E,CD3G,EXOC6,ITGAM,ITK,MAPK14,MPRIP,PPP1R12A,TRAJ1,TRAJ14,TRAJ19,TRAJ2,TRAJ38,TRAV13-1,TRAV13-2,TRAV4,TRAV8-3,TRBV6-6,TRBV7-2,TRBV7-4,TRBV7-6,TRBV7-7
Systemic Lupus Erythematosus In B Cell Signaling Pathway	4.0738e-08	7.39	-0.577	BCL10,CAMK4,CCND2,CD40LG,CD5,GRB2,IFNGR1,IFNGR2,IRAK4,IRF5,JAK2,LCK,LILRB3,LILRB4,NFATC2,NFATC3,PIK3AP1,PIK3R1,PRKCH,PRKCQ,RALB,RASGRP1,SOS1,TNFSF10,TRAF1,TRAF3,TRAF5
Th2 Pathway	1.44544e-07	6.84	-1	ACVR1B,CD247,CD28,CD3E,CD3G,GATA3,GRB2,IL4R,JAK2,mir-21,NFATC2,PIK3R1,PRKCQ,SOCS3,SPI1,STAT4,TGFBR1,TGFBR3
Thrombin Signaling	4.89779e-07	6.31	-1.414	ARHGEF3,ARHGEF6,ARHGEF9,CAMK4,GATA3,GNAI3,GNB2,GNG10,GRB2,MAPK14,MPRIP,PIK3R1,PLCG1,PPP1R12A,PRKCH,PRKCQ,RALB,RHOF,RHOH,RHOT1,ROCK1,SOS1
Natural Killer Cell Signaling	5.37032e-07	6.27	-0.218	CD226,CD247,GRB2,IL18R1,IRAK4,JAK2,LCK,MAP3K8,MAPK14,NFATC2,NFATC3,PIK3R1,PLCG1,PRKCQ,RALB,ROCK1,SOS1,STAT4,TNFSF10,VAV3,ZAP70
Role of Macrophages, Fibroblasts and Endothelial Cells in Rheumatoid Arthritis	9.77237e-07	6.01		CAMK4,CEBPA,CEBPB,CEBPD,CHUK,IL18R1,IRAK3,IRAK4,JAK2,LEF1,MAPK14,NFATC2,NFATC3,PIK3R1,PLCG1,PRKCH,PRKCQ,RALB,ROCK1,SOCS3,TCF7,TLR2,TLR4,TLR5,TRAF1,TRAF3,TRAF5
iNOS Signaling	3.80189e-06	5.42	3	CAMK4,CHUK,IFNGR1,IFNGR2,IRAK3,IRAK4,JAK2,LY96,MAPK14,TLR4
PD-1, PD-L1 cancer immunotherapy pathway	4.36516e-06	5.36	1.604	CBLB,CD247,CD28,IFNGR1,IFNGR2,JAK2,LCK,mir-21,PDCD4,PIK3R1,PLCG1,PRKCQ,RASGRP1,ZAP70
MSP-RON Signaling In Macrophages Pathway	1.99526e-05	4.7	-0.277	ARG1,CHUK,GRB2,IFNGR1,IFNGR2,ITGAM,JAK2,NFKBIZ,PIK3R1,RALB,SBNO2,SOCS3,SOS1,TLR4
Hepatic Fibrosis Signaling Pathway	2.95121e-05	4.53	0.756	ACVR1B,CAMK4,CD40LG,CEBPB,CHUK,GNAI3,IRAK3,IRAK4,ITGAM,JAK2,LEF1,MAPK14,mir-21,PDCD4,PIK3R1,PLCG1,PRKACB,PRKCH,PRKCQ,RALB,RHOF,RHOH,RHOT1,ROCK1,SOS1,TCF7,TGFBR1,TGFBR3,TLR4
Production of Nitric Oxide and Reactive Oxygen Species in Macrophages	3.98107e-05	4.4	0.243	CHUK,IFNGR1,IFNGR2,JAK2,MAP3K8,MAPK14,PIK3R1,PLCG1,PPP1R12A,PPP1R3D,PRKCH,PRKCQ,RHOF,RHOH,RHOT1,SPI1,TLR2,TLR4
Prolactin Signaling	0.00020893	3.68	-1.265	CEBPB,GRB2,JAK2,PIK3R1,PLCG1,PRKCH,PRKCQ,RALB,SOCS3,SOS1,TCF7
B Cell Receptor Signaling	0.000380189	3.42	1	BCL10,BCL2A1,CAMK4,CHUK,ETS1,GRB2,MAP3K8,MAPK14,NFATC2,NFATC3,PIK3AP1,PIK3R1,PRKCQ,RALB,SOS1,VAV3
Gαq Signaling	0.00040738	3.39	-1.732	CAMK4,CHUK,GNAI3,GNB2,GNG10,NFATC2,NFATC3,PIK3R1,PLCG1,PRKCH,PRKCQ,RHOF,RHOH,RHOT1,ROCK1
IL-8 Signaling	0.000467735	3.33	0.535	CCND2,CHUK,GNAI3,GNB2,GNG10,IRAK3,IRAK4,ITGAM,PIK3R1,PRKCH,PRKCQ,RALB,RHOF,RHOH,RHOT1,ROCK1,VASP
Senescence Pathway	0.000501187	3.3	0.688	ACVR1B,ANAPC1,ATR,CAMK4,CCND2,CDC25B,CEBPB,CGAS,CHUK,EP400,ETS1,ETS2,GADD45A,MAPK14,NFATC2,NFATC3,PIK3R1,RALB,TGFBR1,TGFBR3,TLR2
Molecular Mechanisms of Cancer	0.000537032	3.27		ARHGEF3,ARHGEF6,ARHGEF9,ATR,CCND2,CDC25B,CRK,GNAI3,GNB2,GNG10,GRB2,HDAC4,ITGAM,JAK2,LEF1,MAPK14,PIK3R1,PRKACB,PRKCH,PRKCQ,RALB,RASGRP1,RHOF,RHOH,RHOT1,SOS1,TGFBR1
IL-12 Signaling and Production in Macrophages	0.000660693	3.18		CD40LG,CEBPB,CHUK,IFNGR1,MAP3K8,MAPK14,PIK3R1,PRKCH,PRKCQ,SPI1,STAT4,TLR2,TLR4
Insulin Receptor Signaling	0.000691831	3.16	1.155	CRK,GRB10,GRB2,JAK2,PIK3R1,PPP1R12A,PPP1R3D,PRKACB,PTPRF,RALB,SOCS3,SOS1,TSC1
Role of NFAT in Cardiac Hypertrophy	0.000724436	3.14	-0.277	CAMK4,GNAI3,GNB2,GNG10,GRB2,HDAC4,MAPK14,MEF2A,PIK3R1,PLCG1,PRKACB,PRKCH,PRKCQ,RALB,RCAN3,SOS1,TGFBR1
PI3K Signaling in B Lymphocytes	0.000776247	3.11	0.577	BCL10,CAMK4,CHUK,IL4R,NFATC2,NFATC3,PIK3AP1,PIK3R1,PLCG1,PLEKHA1,RALB,TLR4,VAV3
Colorectal Cancer Metastasis Signaling	0.000776247	3.11	0.535	GNAI3,GNB2,GNG10,GRB2,IFNGR1,JAK2,LEF1,PIK3R1,PRKACB,RALB,RHOF,RHOH,RHOT1,SOS1,TCF7,TGFBR1,TLR2,TLR4,TLR5
Cardiac Hypertrophy Signaling (Enhanced)	0.000870964	3.06	0.6	ACVR1B,CAMK4,CD40LG,CHUK,GNAI3,GNB2,GNG10,HDAC4,IL18R1,IL4R,IL7R,ITGAM,JAK2,MAP3K8,MAPK14,MEF2A,MKNK1,NFATC2,NFATC3,PIK3R1,PLCG1,PRKACB,PRKCH,PRKCQ,RALB,ROCK1,SMPDL3A,TGFBR1,TGFBR3,TNFSF10
TREM1 Signaling	0.000977237	3.01	2.333	CASP5,GRB2,JAK2,NLRC4,NLRP3,PLCG1,TLR2,TLR4,TLR5
April Mediated Signaling	0.000977237	3.01	-1.134	CHUK,MAPK14,NFATC2,NFATC3,TRAF1,TRAF3,TRAF5
B Cell Activating Factor Signaling	0.00112202	2.95	-1.134	CHUK,MAPK14,NFATC2,NFATC3,TRAF1,TRAF3,TRAF5
Protein Kinase A Signaling	0.00114815	2.94	-1.147	ANAPC1,CAMK4,CDC25B,CHUK,DUSP22,GNAI3,GNB2,GNG10,LEF1,NFATC2,NFATC3,PLCG1,PPP1R12A,PPP1R3D,PRKACB,PRKCH,PRKCQ,PTPN4,PTPRF,ROCK1,SMPDL3A,TCF7,TGFBR1,VASP
Acute Myeloid Leukemia Signaling	0.00123027	2.91	-1.134	CEBPA,FLT3LG,GRB2,IDH1,LEF1,PIK3R1,RALB,SOS1,SPI1,TCF7
CCR3 Signaling in Eosinophils	0.00128825	2.89	-0.447	CAMK4,GNAI3,GNB2,GNG10,MAPK14,MPRIP,PIK3R1,PPP1R12A,PRKCH,PRKCQ,RALB,ROCK1
Cardiac Hypertrophy Signaling	0.00128825	2.89	0	CAMK4,GNAI3,GNB2,GNG10,GRB2,MAP3K8,MAPK14,MEF2A,PIK3R1,PLCG1,PRKACB,RALB,RHOF,RHOH,RHOT1,ROCK1,SOS1,TGFBR1
Actin Nucleation by ARP-WASP Complex	0.00128825	2.89	0	GRB2,ITGAM,PPP1R12A,RALB,RHOF,RHOH,RHOT1,ROCK1,SOS1,VASP
Leukocyte Extravasation Signaling	0.00144544	2.84	-0.535	CRK,GNAI3,ITGAM,ITK,MAPK14,PIK3R1,PLCG1,PRKCH,PRKCQ,RASGRP1,RHOH,ROCK1,TXK,VASP,VAV3
Toll-like Receptor Signaling	0.00144544	2.84	2.828	CHUK,IRAK3,IRAK4,LY96,MAPK14,TLR2,TLR4,TLR5,TRAF1
HGF Signaling	0.00158489	2.8	-0.333	ETS1,ETS2,GRB2,HGF,ITGAM,MAP3K8,PIK3R1,PLCG1,PRKCH,PRKCQ,RALB,SOS1
Phagosome Formation	0.00158489	2.8		FCGR1B,ITGAM,PIK3R1,PLCG1,PRKCH,PRKCQ,RHOF,RHOH,RHOT1,TLR2,TLR4,TLR5
Thrombopoietin Signaling	0.00194984	2.71	-0.707	GRB2,JAK2,PIK3R1,PLCG1,PRKCH,PRKCQ,RALB,SOS1
Cholecystokinin/Gastrin-mediated Signaling	0.0020893	2.68	0.302	GRB2,MAPK14,MEF2A,PRKCH,PRKCQ,RALB,RHOF,RHOH,RHOT1,ROCK1,SOS1
HMGB1 Signaling	0.0025704	2.59	0	CD40LG,IFNGR1,IFNGR2,KAT6B,KAT7,MAPK14,PIK3R1,RALB,RHOF,RHOH,RHOT1,TLR4,TNFSF10
ErbB4 Signaling	0.0025704	2.59	-0.707	ADAM17,GRB2,PIK3R1,PLCG1,PRKCH,PRKCQ,RALB,SOS1
Endocannabinoid Cancer Inhibition Pathway	0.00295121	2.53	2.714	CAMKK2,CASP4,CASP5,CCND2,GNAI3,LEF1,MAPK14,PIK3R1,PRKACB,ROCK1,SPTLC2,TCF7
Glioma Signaling	0.00301995	2.52	-1.414	CAMK4,CCND2,GRB2,HDAC4,IDH1,PIK3R1,PLCG1,PRKCH,PRKCQ,RALB,SOS1
Autophagy	0.00346737	2.46	-0.775	ATG3,ATR,BNIP3,CAMK4,CAMKK2,GNAI3,HGF,PIK3R1,PRKACB,PRKCQ,RALB,STX17,TLR4,TRAF3,TSC1
Neuroinflammation Signaling Pathway	0.00346737	2.46	2.524	ACVR1B,CHUK,IFNGR1,IFNGR2,IRAK3,IRAK4,JAK2,MAPK14,NFATC2,NFATC3,NLRP3,PIK3R1,PLCG1,TGFBR1,TGFBR3,TLR2,TLR4,TLR5,TRAF3
G Beta Gamma Signaling	0.00436516	2.36	-0.632	ARHGEF6,GNAI3,GNB2,GNG10,GRB2,PLCG1,PRKACB,PRKCH,PRKCQ,RALB,SOS1
G Protein Signaling Mediated by Tubby	0.00457088	2.34		GNAI3,GNB2,GNG10,JAK2,LCK,PLCG1
Signaling by Rho Family GTPases	0.00512861	2.29	-1.941	ARHGEF3,ARHGEF6,ARHGEF9,CDC42EP3,GNAI3,GNB2,GNG10,ITGAM,PIK3R1,PPP1R12A,RHOF,RHOH,RHOT1,ROCK1,SEPTIN1,SEPTIN6,SEPTIN9
Fc Epsilon RI Signaling	0.00616595	2.21	-0.333	GRAP2,GRB2,MAPK14,PIK3R1,PLCG1,PRKCH,PRKCQ,RALB,SOS1,VAV3
Neuregulin Signaling	0.00645654	2.19	-0.707	ADAM17,CRK,GRB2,ITGAM,PIK3R1,PLCG1,PRKCH,PRKCQ,RALB,SOS1
Sphingosine-1-phosphate Signaling	0.00645654	2.19	-1	ACER3,CASP4,CASP5,GNAI3,PIK3R1,PLCG1,RHOF,RHOH,RHOT1,S1PR4
Renin-Angiotensin Signaling	0.00776247	2.11	-0.632	GRB2,JAK2,MAPK14,PIK3R1,PLCG1,PRKACB,PRKCH,PRKCQ,RALB,SOS1
Integrin Signaling	0.00776247	2.11	0	CRK,GRB2,ITGAM,MPRIP,PIK3R1,PLCG1,PPP1R12A,RALB,RHOF,RHOH,RHOT1,ROCK1,SOS1,VASP
CXCR4 Signaling	0.00851138	2.07	0	CRK,GNAI3,GNB2,GNG10,PIK3R1,PRKCH,PRKCQ,RALB,RHOF,RHOH,RHOT1,ROCK1
JAK/Stat Signaling	0.00912011	2.04	0	CEBPB,GRB2,JAK2,PIK3R1,RALB,SOCS3,SOS1,STAT4
Axonal Guidance Signaling	0.00933254	2.03		ABLIM1,ADAM17,ADAM9,ARHGEF6,CRK,GNAI3,GNB2,GNG10,GRB2,ITGAM,MICAL1,MKNK1,NFATC2,NFATC3,PIK3R1,PLCG1,PRKACB,PRKCH,PRKCQ,RALB,ROCK1,RTN4,SOS1,TUBB,VASP
GP6 Signaling Pathway	0.00933254	2.03	-0.816	CAMK4,CERT1,GRAP2,GRB2,ITK,PIK3R1,PLCG1,PRKCH,PRKCQ,VAV3
Inflammasome pathway	0.00954993	2.02	2	CASP5,NLRC4,NLRP3,TLR4
HER-2 Signaling in Breast Cancer	0.00977237	2.01	-0.277	CHUK,ETS1,ETS2,GRB2,LCK,mir-21,PIK3R1,PLCG1,PRKCH,PRKCQ,RALB,SOS1,TSC1
α-Adrenergic Signaling	0.00977237	2.01	-0.816	CAMK4,GNAI3,GNB2,GNG10,PLCG1,PRKACB,PRKCH,PRKCQ,RALB
Regulation Of The Epithelial Mesenchymal Transition By Growth Factors Pathway	0.01	2	0.832	CD40LG,CHUK,DOCK10,ETS1,GRB2,HGF,JAK2,MAPK14,PIK3R1,RALB,SOS1,TGFBR1,TNFSF10
CD40 Signaling	0.01	2	-1.134	CD40LG,CHUK,MAPK14,PIK3R1,TRAF1,TRAF3,TRAF5
AMPK Signaling	0.0107152	1.97	1.508	ARID2,CAB39,CAMKK2,GNAI3,GNB2,GNG10,MAPK14,PFKFB2,PFKFB3,PFKFB4,PIK3R1,PRKACB,RAB1A,RAB27A,TSC1
Role of JAK1 and JAK3 in γc Cytokine Signaling	0.0107152	1.97		GRB2,IL4R,IL7R,JAK2,PIK3R1,RALB,SOCS3
PDGF Signaling	0.0109648	1.96	0.707	ABL2,CRK,GRB2,JAK2,PIK3R1,PLCG1,RALB,SOS1
Chronic Myeloid Leukemia Signaling	0.0112202	1.95		CCND2,CHUK,CRK,GRB2,HDAC4,PIK3R1,RALB,SOS1,TGFBR1
Sperm Motility	0.0114815	1.94	-2.449	ABL2,CAMK4,FLT3LG,GNAI3,GNB2,GNG10,ITK,JAK2,LCK,PLCG1,PRKACB,PRKCH,PRKCQ,TXK,ZAP70
IL-4 Signaling	0.0114815	1.94		GRB2,IL4R,JAK2,NFATC2,NFATC3,PIK3R1,RALB,SOS1
fMLP Signaling in Neutrophils	0.0125893	1.9	-1.414	CAMK4,GNAI3,GNB2,GNG10,NFATC2,NFATC3,PIK3R1,PRKCH,PRKCQ,RALB
GM-CSF Signaling	0.0128825	1.89	1.134	BCL2A1,ETS1,GRB2,JAK2,PIK3R1,RALB,SOS1
Growth Hormone Signaling	0.0138038	1.86	-1.134	CEBPA,JAK2,PIK3R1,PLCG1,PRKCH,PRKCQ,SOCS3
IL-17A Signaling in Fibroblasts	0.0154882	1.81		CEBPB,CEBPD,CHUK,MAPK14,NFKBIZ
ErbB Signaling	0.0154882	1.81	-0.707	GRB2,MAPK14,PIK3R1,PLCG1,PRKCH,PRKCQ,RALB,SOS1
STAT3 Pathway	0.0158489	1.8	1.414	HGF,IL18R1,IL4R,IL7R,JAK2,MAPK14,RALB,SOCS3,TGFBR1,TGFBR3
IL-1 Signaling	0.0162181	1.79	1.342	CHUK,GNAI3,GNB2,GNG10,IRAK3,IRAK4,MAPK14,PRKACB
Apelin Endothelial Signaling Pathway	0.0169824	1.77	-0.707	CAMK4,GNAI3,GNB2,GNG10,HDAC4,MEF2A,PIK3R1,PRKCH,PRKCQ,RALB
Arginine Degradation I (Arginase Pathway)	0.018197	1.74		ARG1,OAT
GNRH Signaling	0.018197	1.74	0.333	CAMK4,GNAI3,GNB2,GNG10,GRB2,MAP3K8,MAPK14,PRKACB,PRKCH,PRKCQ,RALB,SOS1
Renal Cell Carcinoma Signaling	0.0186209	1.73	0.378	CRK,ETS1,GRB2,HGF,PIK3R1,RALB,SOS1
NGF Signaling	0.0186209	1.73	0.707	CHUK,CRK,GRB2,MAP3K8,PIK3R1,PLCG1,RALB,ROCK1,SOS1
ERK/MAPK Signaling	0.0186209	1.73	0	CRK,ETS1,ETS2,GRB2,ITGAM,MKNK1,PIK3R1,PLCG1,PPP1R12A,PPP1R3D,PRKACB,RALB,SOS1
Mechanisms of Viral Exit from Host Cells	0.0194984	1.71		CHMP2B,LMNB1,PRKCH,PRKCQ,SH3GLB1
Chemokine Signaling	0.0194984	1.71	0.378	CAMK4,GNAI3,MAPK14,MPRIP,PLCG1,PPP1R12A,RALB
Primary Immunodeficiency Signaling	0.0213796	1.67		CD3E,CD40LG,IL7R,LCK,ZAP70
IL-3 Signaling	0.0218776	1.66	-0.378	GRB2,JAK2,PIK3R1,PRKCH,PRKCQ,RALB,SOS1
FLT3 Signaling in Hematopoietic Progenitor Cells	0.0218776	1.66	-0.378	FLT3LG,GRB2,MAPK14,PIK3R1,RALB,SOS1,STAT4
Erythropoietin Signaling Pathway	0.0223872	1.65	-0.905	CCND2,CD40LG,GRB2,JAK2,PIK3R1,PLCG1,PRKCH,PRKCQ,RALB,SOS1,TNFSF10
Role of Pattern Recognition Receptors in Recognition of Bacteria and Viruses	0.0239883	1.62	0.707	CD40LG,NLRC4,NLRP3,PIK3R1,PRKCH,PRKCQ,TLR2,TLR4,TLR5,TNFSF10
Glioblastoma Multiforme Signaling	0.0239883	1.62	-0.632	CCND2,GRB2,LEF1,PIK3R1,PLCG1,RALB,RHOF,RHOH,RHOT1,SOS1,TSC1
Factors Promoting Cardiogenesis in Vertebrates	0.0245471	1.61	-0.632	ACVR1B,LEF1,MAPK14,PLCG1,PRKCH,PRKCQ,ROCK1,TCF7,TGFBR1,TGFBR3
VEGF Family Ligand-Receptor Interactions	0.025704	1.59	-1.134	GRB2,PIK3R1,PLCG1,PRKCH,PRKCQ,RALB,SOS1
Mouse Embryonic Stem Cell Pluripotency	0.025704	1.59	0.378	GRB2,JAK2,LEF1,MAPK14,PIK3R1,RALB,SOS1,TCF7
P2Y Purigenic Receptor Signaling Pathway	0.0269153	1.57	-1.89	GNAI3,GNB2,GNG10,PIK3R1,PLCG1,PRKACB,PRKCH,PRKCQ,RALB
IGF-1 Signaling	0.0269153	1.57	0	GRB10,GRB2,JAK2,PIK3R1,PRKACB,RALB,SOCS3,SOS1
Paxillin Signaling	0.0275423	1.56	0.378	ARHGEF6,CRK,GRB2,ITGAM,MAPK14,PIK3R1,RALB,SOS1
PI3K/AKT Signaling	0.0275423	1.56	2.121	CHUK,GRB2,IL18R1,IL4R,IL7R,ITGAM,JAK2,MAP3K8,PIK3R1,RALB,SOS1,TSC1
FGF Signaling	0.0275423	1.56	0.378	CRK,GRB2,HGF,MAPK14,PIK3R1,PLCG1,SOS1
IL-6 Signaling	0.0275423	1.56	1	CEBPB,CHUK,GRB2,JAK2,MAPK14,PIK3R1,RALB,SOCS3,SOS1
LPS-stimulated MAPK Signaling	0.0295121	1.53	0.378	CHUK,MAPK14,PIK3R1,PRKCH,PRKCQ,RALB,TLR4
p70S6K Signaling	0.0301995	1.52	-0.333	GNAI3,GRB2,IL4R,PIK3R1,PLCG1,PRKCH,PRKCQ,RALB,SOS1
PPARα/RXRα Activation	0.0354813	1.45	-1.265	ACVR1B,CHUK,GRB2,JAK2,MAPK14,PLCG1,PRKACB,RALB,SOS1,TGFBR1,TGFBR3
Arginine Degradation VI (Arginase 2 Pathway)	0.0354813	1.45		ARG1,OAT
RANK Signaling in Osteoclasts	0.0363078	1.44	0	CAMK4,CHUK,MAP3K8,MAPK14,NFATC2,PIK3R1,TRAF5
Melatonin Signaling	0.0398107	1.4	-1.633	CAMK4,GNAI3,PLCG1,PRKACB,PRKCH,PRKCQ
Endothelin-1 Signaling	0.0398107	1.4	0.302	CASP4,CASP5,GNAI3,GRB2,MAPK14,PIK3R1,PLCG1,PRKCH,PRKCQ,RALB,SOS1
p38 MAPK Signaling	0.0398107	1.4	2.646	CDC25B,IRAK3,IRAK4,MAPK14,MEF2A,MKNK1,TGFBR1,TIFA
UVC-Induced MAPK Signaling	0.040738	1.39	0	ATR,MAPK14,PRKCH,PRKCQ,RALB
RhoGDI Signaling	0.040738	1.39	1.414	ARHGEF3,ARHGEF6,ARHGEF9,GNAI3,GNB2,GNG10,ITGAM,PPP1R12A,RHOF,RHOH,RHOT1,ROCK1
Actin Cytoskeleton Signaling	0.042658	1.37	0.302	ARHGEF6,CRK,CYFIP2,GRB2,ITGAM,MPRIP,PIK3R1,PPP1R12A,RALB,ROCK1,SOS1,SSH1,VAV3
Fcγ Receptor-mediated Phagocytosis in Macrophages and Monocytes	0.042658	1.37	-0.378	CRK,PIK3R1,PLCG1,PRKCH,PRKCQ,VASP,VAV3
Non-Small Cell Lung Cancer Signaling	0.042658	1.37	-0.447	CCND2,GRB2,HDAC4,PIK3R1,PLCG1,RALB,SOS1
FAK Signaling	0.042658	1.37		ARHGEF6,CRK,GRB2,ITGAM,PIK3R1,PLCG1,RALB,SOS1
Leptin Signaling in Obesity	0.042658	1.37	0	GRB2,JAK2,PIK3R1,PLCG1,PRKACB,SOCS3
IL-7 Signaling Pathway	0.042658	1.37	0	GRB2,HGF,IL7R,MAPK14,PIK3R1,SOS1
Hereditary Breast Cancer Signaling	0.042658	1.37		ARID2,ATR,CCND2,GADD45A,HDAC4,PIK3R1,PMS2,RALB,RPA1
Melanocyte Development and Pigmentation Signaling	0.042658	1.37	-0.378	CRK,GRB2,PIK3R1,PLCG1,PRKACB,RALB,SOS1
Small Cell Lung Cancer Signaling	0.042658	1.37	-1.342	CCND2,CHUK,HDAC4,PIK3R1,TRAF1,TRAF3,TRAF5
GADD45 Signaling	0.042658	1.37		ATR,CCND2,GADD45A
Lymphotoxin β Receptor Signaling	0.0467735	1.33	-1.342	CHUK,PIK3R1,TRAF1,TRAF3,TRAF5
Regulation of the Epithelial-Mesenchymal Transition Pathway	0.0467735	1.33		ADAM17,ETS1,GRB2,HGF,JAK2,LEF1,PIK3R1,RALB,SOS1,TCF7,TGFBR1
Glucocorticoid Receptor Signaling	0.047863	1.32		ARID2,CD163,CD247,CD3E,CD3G,CEBPA,CHUK,GABPB2,GRB2,IL18R1,IL4R,IL7R,JAK2,MAPK14,NDUFB3,NFATC2,NFATC3,PIK3R1,PRKACB,RALB,SOS1,TGFBR1,TLR2
Angiopoietin Signaling	0.047863	1.32	0.447	CHUK,CRK,GRB2,PIK3R1,RALB,SOS1
Macropinocytosis Signaling	0.047863	1.32	-0.816	HGF,PIK3R1,PLCG1,PRKCH,PRKCQ,RALB
EGF Signaling	0.0489779	1.31	-0.447	GRB2,MAPK14,PIK3R1,PLCG1,SOS1
NAD Signaling Pathway	0.0489779	1.31	-0.333	BST1,CD38,CEBPB,HGF,LDHB,PARP15,PIK3R1,SLC36A4,TIPARP
STable 2B: LobarPerGene Enrichment in IPA Canonical Pathways
Ingenuity Canonical Pathways	B-H p-value	-log(B-H p-value)	z-score	Molecules
T Helper Cell Differentiation	7.24436e-10	9.14		CD28,CD3E,CD40LG,GATA3,IFNGR1,IFNGR2,IL10RB,TRAJ1,TRAJ14,TRAJ19,TRAJ2,TRAJ38,TRAV13-2,TRAV4,TRAV8-3,TRBV7-4,TRBV7-6
Altered T Cell and B Cell Signaling in Rheumatoid Arthritis	7.24436e-10	9.14		CD28,CD3E,CD40LG,CHUK,TLR1,TLR2,TLR5,TLR8,TRAJ1,TRAJ14,TRAJ19,TRAJ2,TRAJ38,TRAV13-2,TRAV4,TRAV8-3,TRBV7-4,TRBV7-6
Communication between Innate and Adaptive Immune Cells	1.7378e-09	8.76		CD28,CD3E,CD40LG,TLR1,TLR2,TLR5,TLR8,TRAJ1,TRAJ14,TRAJ19,TRAJ2,TRAJ38,TRAV13-2,TRAV4,TRAV8-3,TRBV7-4,TRBV7-6
NF-κB Signaling	1.94984e-09	8.71	1.265	CD3E,CD40LG,CHUK,IRAK3,IRAK4,NFKBIA,TAB1,TLR1,TLR2,TLR5,TLR8,TRAJ1,TRAJ14,TRAJ19,TRAJ2,TRAJ38,TRAV13-2,TRAV4,TRAV8-3,TRBV7-4,TRBV7-6
Type I Diabetes Mellitus Signaling	2.0893e-09	8.68	1.89	CD28,CD3E,CHUK,IFNGR1,IFNGR2,JAK2,MAPK14,NFKBIA,TRAJ1,TRAJ14,TRAJ19,TRAJ2,TRAJ38,TRAV13-2,TRAV4,TRAV8-3,TRBV7-4,TRBV7-6
iNOS Signaling	3.54813e-09	8.45	3.162	CAMK4,CHUK,IFNGR1,IFNGR2,IRAK3,IRAK4,JAK2,LY96,MAPK14,NFKBIA,TAB1
Regulation of IL-2 Expression in Activated and Anergic T Lymphocytes	2.0893e-08	7.68	-2.5	CAMK4,CD28,CD3E,CHUK,NFKBIA,TRAJ1,TRAJ14,TRAJ19,TRAJ2,TRAJ38,TRAV13-2,TRAV4,TRAV8-3,TRBV7-4,TRBV7-6,VAV3
Dendritic Cell Maturation	5.7544e-08	7.24	2.121	CD3E,CD40LG,CD58,CHUK,JAK2,MAPK14,NFKBIA,TAB1,TLR2,TRAJ1,TRAJ14,TRAJ19,TRAJ2,TRAJ38,TRAV13-2,TRAV4,TRAV8-3,TRBV7-4,TRBV7-6
iCOS-iCOSL Signaling in T Helper Cells	5.7544e-08	7.24	-1	CAMK4,CD28,CD3E,CD40LG,CHUK,NFKBIA,TRAJ1,TRAJ14,TRAJ19,TRAJ2,TRAJ38,TRAV13-2,TRAV4,TRAV8-3,TRBV7-4,TRBV7-6
Allograft Rejection Signaling	5.7544e-08	7.24		CD28,CD3E,CD40LG,TRAJ1,TRAJ14,TRAJ19,TRAJ2,TRAJ38,TRAV13-2,TRAV4,TRAV8-3,TRBV7-4,TRBV7-6
Autoimmune Thyroid Disease Signaling	5.7544e-08	7.24		CD28,CD3E,CD40LG,TRAJ1,TRAJ14,TRAJ19,TRAJ2,TRAJ38,TRAV13-2,TRAV4,TRAV8-3,TRBV7-4,TRBV7-6
T Cell Receptor Signaling	5.7544e-08	7.24	-2.828	CAMK4,CD28,CD3E,CHUK,MAPK14,NFKBIA,RASGRP1,TCF7,TRAJ1,TRAJ14,TRAJ19,TRAJ2,TRAJ38,TRAV13-2,TRAV4,TRAV8-3,TRBV7-4,TRBV7-6,VAV3
Antiproliferative Role of TOB in T Cell Signaling	1.04713e-07	6.98		CD28,CD3E,TRAJ1,TRAJ14,TRAJ19,TRAJ2,TRAJ38,TRAV13-2,TRAV4,TRAV8-3,TRBV7-4,TRBV7-6
CCR5 Signaling in Macrophages	2.18776e-07	6.66		CAMK4,CD3E,GNAI3,GNG10,MAPK14,TRAJ1,TRAJ14,TRAJ19,TRAJ2,TRAJ38,TRAV13-2,TRAV4,TRAV8-3,TRBV7-4,TRBV7-6
Lipid Antigen Presentation by CD1	2.18776e-07	6.66		CD3E,TRAJ1,TRAJ14,TRAJ19,TRAJ2,TRAJ38,TRAV13-2,TRAV4,TRAV8-3,TRBV7-4,TRBV7-6
Nur77 Signaling in T Lymphocytes	2.18776e-07	6.66	-1	CAMK4,CD28,CD3E,SIN3A,TRAJ1,TRAJ14,TRAJ19,TRAJ2,TRAJ38,TRAV13-2,TRAV4,TRAV8-3,TRBV7-4,TRBV7-6
Tec Kinase Signaling	2.18776e-07	6.66		CD3E,GNAI3,GNG10,ITGA6,ITGAM,JAK2,RHOT1,TRAJ1,TRAJ14,TRAJ19,TRAJ2,TRAJ38,TRAV13-2,TRAV4,TRAV8-3,TRBV7-4,TRBV7-6,VAV3
Systemic Lupus Erythematosus In T Cell Signaling Pathway	2.18776e-07	6.66	-0.707	CAMK4,CASP4,CASP5,CD28,CD3E,CD40LG,GNAI3,RHOT1,ROCK1,TRAJ1,TRAJ14,TRAJ19,TRAJ2,TRAJ38,TRAV13-2,TRAV4,TRAV8-3,TRBV7-4,TRBV7-6
Role of NFAT in Regulation of the Immune Response	3.0903e-07	6.51	0	CAMK4,CD28,CD3E,CHUK,GNAI3,GNG10,NFKBIA,RCAN3,TRAJ1,TRAJ14,TRAJ19,TRAJ2,TRAJ38,TRAV13-2,TRAV4,TRAV8-3,TRBV7-4,TRBV7-6
Toll-like Receptor Signaling	3.0903e-07	6.51	2.828	CHUK,IRAK3,IRAK4,LY96,MAPK14,NFKBIA,TAB1,TLR1,TLR2,TLR5,TLR8
Th17 Activation Pathway	3.80189e-07	6.42		CD3E,IRAK3,IRAK4,JAK2,TRAJ1,TRAJ14,TRAJ19,TRAJ2,TRAJ38,TRAV13-2,TRAV4,TRAV8-3,TRBV7-4,TRBV7-6
Graft-versus-Host Disease Signaling	4.2658e-07	6.37		CD28,CD3E,TRAJ1,TRAJ14,TRAJ19,TRAJ2,TRAJ38,TRAV13-2,TRAV4,TRAV8-3,TRBV7-4,TRBV7-6
Cytotoxic T Lymphocyte-mediated Apoptosis of Target Cells	4.89779e-07	6.31		CD3E,TRAJ1,TRAJ14,TRAJ19,TRAJ2,TRAJ38,TRAV13-2,TRAV4,TRAV8-3,TRBV7-4,TRBV7-6
CD28 Signaling in T Helper Cells	4.89779e-07	6.31		CAMK4,CD28,CD3E,CHUK,NFKBIA,TRAJ1,TRAJ14,TRAJ19,TRAJ2,TRAJ38,TRAV13-2,TRAV4,TRAV8-3,TRBV7-4,TRBV7-6
OX40 Signaling Pathway	4.89779e-07	6.31		CD3E,NFKBIA,TRAJ1,TRAJ14,TRAJ19,TRAJ2,TRAJ38,TRAV13-2,TRAV4,TRAV8-3,TRBV7-4,TRBV7-6
Hematopoiesis from Pluripotent Stem Cells	7.76247e-07	6.11		CD3E,TRAJ1,TRAJ14,TRAJ19,TRAJ2,TRAJ38,TRAV13-2,TRAV4,TRAV8-3,TRBV7-4,TRBV7-6
Calcium-induced T Lymphocyte Apoptosis	1.28825e-06	5.89		CAMK4,CD3E,TRAJ1,TRAJ14,TRAJ19,TRAJ2,TRAJ38,TRAV13-2,TRAV4,TRAV8-3,TRBV7-4,TRBV7-6
CTLA4 Signaling in Cytotoxic T Lymphocytes	1.41254e-06	5.85		CD28,CD3E,JAK2,TRAJ1,TRAJ14,TRAJ19,TRAJ2,TRAJ38,TRAV13-2,TRAV4,TRAV8-3,TRBV7-4,TRBV7-6
SAPK/JNK Signaling	1.41254e-06	5.85		CD3E,CRK,GNG10,TAB1,TRAJ1,TRAJ14,TRAJ19,TRAJ2,TRAJ38,TRAV13-2,TRAV4,TRAV8-3,TRBV7-4,TRBV7-6
PKCθ Signaling in T Lymphocytes	7.07946e-06	5.15	0.447	CD28,CD3E,CHUK,NFKBIA,TRAJ1,TRAJ14,TRAJ19,TRAJ2,TRAJ38,TRAV13-2,TRAV4,TRAV8-3,TRBV7-4,TRBV7-6,VAV3
T Cell Exhaustion Signaling Pathway	1.04713e-05	4.98	2	CD28,CD3E,IL10RB,JAK2,TCF7,TRAJ1,TRAJ14,TRAJ19,TRAJ2,TRAJ38,TRAV13-2,TRAV4,TRAV8-3,TRBV7-4,TRBV7-6
Cdc42 Signaling	1.47911e-05	4.83		CD3E,ITGA6,ITGAM,MAPK14,TRAJ1,TRAJ14,TRAJ19,TRAJ2,TRAJ38,TRAV13-2,TRAV4,TRAV8-3,TRBV7-4,TRBV7-6
Phospholipase C Signaling	5.01187e-05	4.3		CAMK4,CD3E,GNG10,HDAC4,ITGA6,ITGAM,RHOT1,TRAJ1,TRAJ14,TRAJ19,TRAJ2,TRAJ38,TRAV13-2,TRAV4,TRAV8-3,TRBV7-4,TRBV7-6
Systemic Lupus Erythematosus Signaling	0.000371535	3.43		CAMK4,CD28,CD3E,CD40LG,TRAJ1,TRAJ14,TRAJ19,TRAJ2,TRAJ38,TRAV13-2,TRAV4,TRAV8-3,TRBV7-4,TRBV7-6
Th1 Pathway	0.000512861	3.29	0.707	CD28,CD3E,CD40LG,GATA3,IFNGR1,IFNGR2,IL10RB,JAK2,mir-21
IL-1 Signaling	0.000812831	3.09	2.449	CHUK,GNAI3,GNG10,IRAK3,IRAK4,MAPK14,NFKBIA,TAB1
TREM1 Signaling	0.000954993	3.02	2.646	CASP5,JAK2,NLRC4,TLR1,TLR2,TLR5,TLR8
Endocannabinoid Cancer Inhibition Pathway	0.00275423	2.56	2.121	CAMKK2,CASP4,CASP5,CCND2,GNAI3,MAPK14,ROCK1,SPTLC2,TCF7
Hepatic Fibrosis Signaling Pathway	0.00446684	2.35	1.604	CAMK4,CD40LG,CHUK,GNAI3,IRAK3,IRAK4,ITGA6,ITGAM,JAK2,MAPK14,mir-21,NFKBIA,PDCD4,RHOT1,ROCK1,TCF7
Production of Nitric Oxide and Reactive Oxygen Species in Macrophages	0.00524807	2.28	2.53	CHUK,IFNGR1,IFNGR2,JAK2,MAPK14,NFKBIA,PPP1R3D,RHOT1,S100A8,TLR2
PD-1, PD-L1 cancer immunotherapy pathway	0.00630957	2.2	0.378	CD28,IFNGR1,IFNGR2,JAK2,mir-21,PDCD4,RASGRP1
Role of Macrophages, Fibroblasts and Endothelial Cells in Rheumatoid Arthritis	0.00660693	2.18		CAMK4,CHUK,IRAK3,IRAK4,JAK2,MAPK14,NFKBIA,ROCK1,TCF7,TLR1,TLR2,TLR5,TLR8
Th1 and Th2 Activation Pathway	0.00676083	2.17		CD28,CD3E,CD40LG,GATA3,IFNGR1,IFNGR2,IL10RB,JAK2,mir-21
IL-8 Signaling	0.00954993	2.02	2.121	CCND2,CHUK,GNAI3,GNG10,IRAK3,IRAK4,ITGAM,NFKBIA,RHOT1,ROCK1
Neuroinflammation Signaling Pathway	0.0162181	1.79	2.887	BIRC6,CHUK,IFNGR1,IFNGR2,IRAK3,IRAK4,JAK2,MAPK14,TLR1,TLR2,TLR5,TLR8
Osteoarthritis Pathway	0.018197	1.74	1.342	CASP4,CASP5,CHUK,HDAC4,ITGA6,ITGAM,S100A8,S100A9,TCF7,TLR2
Molecular Mechanisms of Cancer	0.0186209	1.73		ATR,CCND2,CRK,GNAI3,GNG10,HDAC4,ITGA6,ITGAM,JAK2,MAPK14,NFKBIA,RASGRP1,RHOT1,SIN3A,TAB1
Gαq Signaling	0.0263027	1.58	0.447	CAMK4,CHUK,GNAI3,GNG10,NFKBIA,RGS18,RHOT1,ROCK1
Cell Cycle: G1/S Checkpoint Regulation	0.0263027	1.58		ATR,CCND2,FBXL5,HDAC4,SIN3A
Phagosome Formation	0.0275423	1.56		ITGA6,ITGAM,RHOT1,TLR1,TLR2,TLR5,TLR8
IL-12 Signaling and Production in Macrophages	0.030903	1.51		CD40LG,CHUK,IFNGR1,MAPK14,NFKBIA,S100A8,TLR2
Apoptosis Signaling	0.0323594	1.49	0	BCL2A1,BIRC6,CHUK,NFKBIA,ROCK1,SPTAN1
IL-10 Signaling	0.0331131	1.48		CHUK,IL10RB,MAPK14,NFKBIA,TAB1
Antioxidant Action of Vitamin C	0.0363078	1.44	-2	CHUK,GLRX,JAK2,MAPK14,NFKBIA,SELENOT
Protein Kinase A Signaling	0.0380189	1.42	-1	AKAP9,ANAPC13,CAMK4,CHUK,DUSP22,GNAI3,GNG10,NFKBIA,PPP1R3D,PTPN12,ROCK1,SMPDL3A,TCF7
Colorectal Cancer Metastasis Signaling	0.040738	1.39	2.646	GNAI3,GNG10,IFNGR1,JAK2,RHOT1,TCF7,TLR1,TLR2,TLR5,TLR8
Systemic Lupus Erythematosus In B Cell Signaling Pathway	0.0416869	1.38	0	CAMK4,CCND2,CD40LG,IFNGR1,IFNGR2,IRAK4,JAK2,LILRB4,RASGRP1,TLR8
MSP-RON Signaling In Macrophages Pathway	0.0436516	1.36	-0.816	ARG1,CHUK,IFNGR1,IFNGR2,ITGAM,JAK2
Role of JAK1, JAK2 and TYK2 in Interferon Signaling	0.0446684	1.35		IFNGR1,IFNGR2,JAK2
STable 2C: DC-Grey60 Enrichment in IPA Canonical Pathways
Ingenuity Canonical Pathways	B-H p-value	-log(B-H p-value)	z-score	Molecules
TREM1 Signaling	6.30957e-10	9.2	3.5	CASP5,GRB2,IL1B,JAK2,LAT2,MAPK1,NLRC4,NLRP12,STAT3,STAT5B,TLR1,TLR2,TLR4,TLR5,TLR6,TLR8
Toll-like Receptor Signaling	1.20226e-08	7.92	2.714	CHUK,FOS,IL1B,IRAK3,LY96,MAP4K4,MAPK1,MAPK13,NFKBIA,TLR1,TLR2,TLR4,TLR5,TLR6,TLR8
iNOS Signaling	2.13796e-08	7.67	3.464	CHUK,FOS,IFNGR1,IFNGR2,IRAK3,JAK2,JAK3,LY96,MAPK1,MAPK13,NFKBIA,TLR4
IL-10 Signaling	3.31131e-08	7.48		CHUK,FOS,IL10RB,IL18RAP,IL1B,IL1R1,IL1R2,IL1RAP,IL4R,MAP4K4,MAPK1,MAPK13,NFKBIA,STAT3
IL-6 Signaling	1.47911e-07	6.83	3.638	CEBPB,CHUK,FOS,GRB2,IL18RAP,IL1B,IL1R1,IL1R2,IL1RAP,JAK2,MAP4K4,MAPK1,MAPK13,NFKBIA,RALB,SOS2,STAT3
Colorectal Cancer Metastasis Signaling	2.51189e-06	5.6	4.123	FOS,GNA13,GNAI3,GNAT2,GNB2,GNB4,GRB2,IFNGR1,JAK2,JAK3,MAPK1,MMP9,RALB,RHOT1,SOS2,STAT3,TLR1,TLR2,TLR4,TLR5,TLR6,TLR8
PI3K/AKT Signaling	2.51189e-06	5.6	1.508	CHUK,GRB2,IFNAR1,IL10RB,IL13RA1,IL18RAP,IL1R1,IL1R2,IL4R,ITGAM,JAK2,JAK3,MAPK1,NFKBIA,PPP2R2A,PPP2R5A,PTEN,RALB,SOS2
PPAR Signaling	2.51189e-06	5.6	-3.207	CHUK,FOS,GRB2,IL18RAP,IL1B,IL1R1,IL1R2,IL1RAP,MAP4K4,MAPK1,NFKBIA,RALB,SOS2,STAT5B
NF-κB Signaling	3.31131e-06	5.48	2.828	BCL10,CHUK,IGF2R,IL1B,IL1R1,IL1R2,IRAK3,LTBR,MAP4K4,NFKBIA,PELI1,RALB,TANK,TDP2,TLR1,TLR2,TLR4,TLR5,TLR6,TLR8
IL-1 Signaling	3.63078e-06	5.44	2.828	CHUK,FOS,GNA13,GNAI3,GNAT2,GNB2,GNB4,IL1R1,IL1RAP,IRAK3,MAPK1,MAPK13,NFKBIA
Role of PKR in Interferon Induction and Antiviral Response	4.2658e-06	5.37	1.387	CASP5,CHUK,FOS,HSPA1A/HSPA1B,HSPA6,IFNAR1,IFNGR1,IFNGR2,IL1B,MAPK1,MAPK13,NFKBIA,NLRP12,STAT3,TLR4
Production of Nitric Oxide and Reactive Oxygen Species in Macrophages	4.2658e-06	5.37	2.668	CHUK,FOS,IFNGR1,IFNGR2,JAK2,JAK3,MAP3K2,MAPK1,MAPK13,NFKBIA,ORM2,PPP1R12A,PPP2R2A,PPP2R5A,RHOT1,SPI1,TLR2,TLR4
Role of Macrophages, Fibroblasts and Endothelial Cells in Rheumatoid Arthritis	6.16595e-06	5.21		CEBPB,CEBPD,CHUK,F2RL1,FOS,IL18RAP,IL1B,IL1R1,IL1R2,IL1RAP,IRAK3,JAK2,LTBR,MAPK1,NFKBIA,RALB,STAT3,TLR1,TLR2,TLR4,TLR5,TLR6,TLR8
IL-8 Signaling	1.44544e-05	4.84	3.742	CHUK,CXCL1,FOS,GNA13,GNAI3,GNAT2,GNB2,GNB4,IQGAP1,IRAK3,ITGAM,LIMK2,MAP4K4,MAPK1,MMP9,NFKBIA,RALB,RHOT1
MSP-RON Signaling In Macrophages Pathway	1.99526e-05	4.7	0.577	CHUK,FOS,GRB2,IFNGR1,IFNGR2,ITGAM,JAK2,MAPK1,RALB,SBNO2,SOS2,STAT3,TLR4
Role of Tissue Factor in Cancer	2.69153e-05	4.57		CXCL1,F2RL1,GNA13,HCK,IL1B,JAK2,LIMK2,LYN,MAPK1,MAPK13,PTEN,RALB,STAT5B
STAT3 Pathway	2.69153e-05	4.57	2.53	IFNAR1,IGF2R,IL10RB,IL13RA1,IL18RAP,IL1B,IL1R1,IL1R2,IL4R,JAK2,MAPK1,MAPK13,RALB,STAT3
Gαi Signaling	3.01995e-05	4.52	3.162	FPR1,FPR2,GNA13,GNAI3,GNAT2,GNB2,GNB4,GRB2,HCAR2,LTB4R,MAPK1,RALB,SOS2,STAT3
PPARα/RXRα Activation	3.63078e-05	4.44	-2.324	ACAA1,ACOX1,CHUK,GRB2,IL18RAP,IL1B,IL1R1,IL1R2,IL1RAP,JAK2,MAP4K4,MAPK1,NFKBIA,RALB,SOS2,STAT5B
Th1 and Th2 Activation Pathway	4.46684e-05	4.35		GRB2,IFNAR1,IFNGR1,IFNGR2,IL10RB,IL4R,JAK2,JAK3,mir-21,NFIL3,PSEN1,SPI1,STAT3,STAT5B,VAV1
Th1 Pathway	9.77237e-05	4.01	3.317	GRB2,IFNAR1,IFNGR1,IFNGR2,IL10RB,JAK2,JAK3,mir-21,NFIL3,PSEN1,STAT3,VAV1
Ephrin Receptor Signaling	0.000102329	3.99	3.742	ARPC5,GNA13,GNAI3,GNAT2,GNB2,GNB4,GRB2,ITGAM,JAK2,LIMK2,MAP4K4,MAPK1,RALB,SDCBP,SOS2,STAT3
PI3K Signaling in B Lymphocytes	0.000134896	3.87	3.051	ATF6,BCL10,CHUK,FOS,IL4R,LYN,MAPK1,NFKBIA,PTEN,RALB,TLR4,VAV1,VAV3
Neuroinflammation Signaling Pathway	0.000134896	3.87	3.9	CHUK,FOS,IFNGR1,IFNGR2,IL1B,IL1R1,IRAK3,JAK2,JAK3,MAPK1,MAPK13,MMP9,NAIP,PSEN1,TLR1,TLR2,TLR4,TLR5,TLR6,TLR8
Glucocorticoid Receptor Signaling	0.000138038	3.86		CD163,CHUK,DUSP1,FKBP5,FOS,GRB2,HSPA1A/HSPA1B,HSPA6,IFNAR1,IL10RB,IL13RA1,IL18RAP,IL1B,IL1R1,IL1R2,IL4R,JAK2,JAK3,MAPK1,MAPK13,MMP9,NDUFB3,NFKBIA,RALB,SOS2,STAT3,STAT5B,TLR2
Acute Phase Response Signaling	0.000141254	3.85	3.207	CEBPB,CHUK,FOS,GRB2,IL1B,IL1R1,IL1RAP,JAK2,MAPK1,MAPK13,NFKBIA,ORM2,RALB,SOS2,STAT3
Tec Kinase Signaling	0.000141254	3.85	3.317	FOS,GNA13,GNAI3,GNAT2,GNB2,GNB4,HCK,ITGAM,JAK2,JAK3,LYN,RHOT1,STAT3,STAT5B,TLR4,VAV1,VAV3
JAK/Stat Signaling	0.000141254	3.85	3.162	CEBPB,FOS,GRB2,JAK2,JAK3,MAPK1,RALB,SOS2,STAT3,STAT5B
B Cell Receptor Signaling	0.000141254	3.85	3.357	APBB1IP,BCL10,BCL6,CHUK,GRB2,LYN,MAP3K2,MAPK1,MAPK13,NFKBIA,PTEN,RALB,SOS2,VAV1,VAV3
IL-17A Signaling in Airway Cells	0.000169824	3.77	1.414	CHUK,CXCL1,JAK2,JAK3,MAPK1,MAPK13,NFKBIA,PTEN,STAT3
IL-17A Signaling in Fibroblasts	0.000190546	3.72		CEBPB,CEBPD,CHUK,FOS,MAPK1,MAPK13,NFKBIA
Systemic Lupus Erythematosus In B Cell Signaling Pathway	0.000190546	3.72	2.828	BCL10,FOS,GRB2,HCK,IFNAR1,IFNGR1,IFNGR2,IL1B,JAK2,LILRB3,LYN,MAP4K4,MAPK1,RALB,SOS2,STAT3,TLR8,VAV1
GM-CSF Signaling	0.000223872	3.65	3	GRB2,HCK,JAK2,LYN,MAPK1,RALB,SOS2,STAT3,STAT5B
Ephrin B Signaling	0.000245471	3.61	1.89	CAP1,GNA13,GNAI3,GNAT2,GNB2,GNB4,MAPK1,VAV1,VAV3
Osteoarthritis Pathway	0.000363078	3.44	3.051	ALPL,CASP4,CASP5,CEBPB,CHUK,CTNNA1,IL18RAP,IL1B,IL1R1,IL1R2,IL1RAP,ITGAM,MMP9,RBPJ,TLR2,TLR4
Oncostatin M Signaling	0.000380189	3.42	2.646	GRB2,JAK2,JAK3,MAPK1,RALB,STAT3,STAT5B
3-phosphoinositide Degradation	0.000489779	3.31	3.317	ALPL,DUSP1,MTMR3,MTMR6,NUDT16,PIP4P2,PPP1R12A,PPP2R2A,PPP2R5A,PTEN,PTPN12,PTPRJ,SSH1,SSH2
Gαs Signaling	0.000549541	3.26	1.633	GNA13,GNAI3,GNAT2,GNB2,GNB4,HCAR2,HCAR3,HCK,HRH2,MAPK1,RGS2
Inflammasome pathway	0.00057544	3.24	1.342	CASP5,IL1B,NAIP,NLRC4,TLR4
Natural Killer Cell Signaling	0.00057544	3.24	3.742	GRB2,HSPA1A/HSPA1B,HSPA6,IL18RAP,JAK2,JAK3,LIMK2,MAP3K2,MAPK1,MAPK13,RALB,SOS2,VAV1,VAV3
ErbB2-ErbB3 Signaling	0.000645654	3.19	2.121	GRB2,JAK3,MAPK1,PTEN,RALB,SOS2,STAT3,STAT5B
Hepatic Fibrosis Signaling Pathway	0.000758578	3.12	3.273	CEBPB,CHUK,FOS,GNAI3,IL18RAP,IL1B,IL1R1,IL1R2,IL1RAP,IRAK3,ITGAM,JAK2,MAPK1,MAPK13,mir-21,NFKBIA,PTEN,RALB,RHOT1,SOS2,STAT3,TLR4
CD40 Signaling	0.000776247	3.11	1.414	CHUK,FOS,JAK3,MAPK1,MAPK13,NFKBIA,STAT3,TANK
Granulocyte Adhesion and Diapedesis	0.000812831	3.09		CXCL1,CXCL16,FPR1,FPR2,GNAI3,HRH2,IL18RAP,IL1B,IL1R1,IL1R2,IL1RAP,ITGAM,MMP9
G-Protein Coupled Receptor Signaling	0.000812831	3.09		CHUK,DUSP1,FPR1,FPR2,GNAI3,GRB2,HCAR2,HCAR3,HRH2,LTB4R,MAPK1,NFKBIA,RALB,RGS2,SOS2,STAT3,TDP2
Role of JAK1 and JAK3 in γc Cytokine Signaling	0.000812831	3.09		GRB2,IL4R,JAK2,JAK3,MAPK1,RALB,STAT3,STAT5B
Prolactin Signaling	0.000831764	3.08	2.828	CEBPB,FOS,GRB2,JAK2,MAPK1,RALB,SOS2,STAT3,STAT5B
fMLP Signaling in Neutrophils	0.000912011	3.04	1.342	ARPC5,FPR1,FPR2,GNA13,GNAI3,GNAT2,GNB2,GNB4,MAPK1,NFKBIA,RALB
Phagosome Formation	0.00102329	2.99		CR1,FCAR,ITGAM,MARCKS,RHOT1,TLR1,TLR2,TLR4,TLR5,TLR6,TLR8
IL-22 Signaling	0.00112202	2.95	2.236	IL10RB,MAPK1,MAPK13,STAT3,STAT5B
Phosphatidylglycerol Biosynthesis II (Non-plastidic)	0.00112202	2.95	2.236	ABHD5,AGPAT2,GPAT3,MBOAT2,PGS1
IL-12 Signaling and Production in Macrophages	0.0011749	2.93		CEBPB,CHUK,FOS,IFNGR1,MAPK1,MAPK13,NFKBIA,ORM2,SPI1,TLR2,TLR4
IL-7 Signaling Pathway	0.0011749	2.93	2.646	BCL6,GRB2,JAK3,LYN,MAPK1,MAPK13,SOS2,STAT5B
Role of JAK family kinases in IL-6-type Cytokine Signaling	0.00128825	2.89		JAK2,MAPK1,MAPK13,STAT3,STAT5B
Actin Cytoskeleton Signaling	0.00147911	2.83	1.604	ACTN3,ARPC5,GNA13,GRB2,IQGAP1,ITGAM,LIMK2,MAPK1,PPP1R12A,RALB,SOS2,SSH1,SSH2,VAV1,VAV3
Role of JAK1, JAK2 and TYK2 in Interferon Signaling	0.00151356	2.82		IFNAR1,IFNGR1,IFNGR2,JAK2,STAT3
HER-2 Signaling in Breast Cancer	0.00151356	2.82	2.496	CHUK,ETS2,FOS,GRB2,HCK,LYN,MAPK1,mir-21,NFKBIA,PTEN,RALB,SOS2,STAT3
D-myo-inositol-5-phosphate Metabolism	0.00151356	2.82	3.162	ALPL,DUSP1,MTMR6,NUDT16,PIP4P2,PPP1R12A,PPP2R2A,PPP2R5A,PTEN,PTPN12,PTPRJ,SSH1,SSH2
G Protein Signaling Mediated by Tubby	0.00158489	2.8		GNA13,GNAI3,GNAT2,GNB2,GNB4,JAK2
IL-2 Signaling	0.00223872	2.65	2.646	FOS,GRB2,JAK3,MAPK1,RALB,SOS2,STAT5B
D-myo-inositol (1,4,5,6)-Tetrakisphosphate Biosynthesis	0.00229087	2.64	3	ALPL,DUSP1,MTMR6,NUDT16,PPP1R12A,PPP2R2A,PPP2R5A,PTEN,PTPN12,PTPRJ,SSH1,SSH2
D-myo-inositol (3,4,5,6)-tetrakisphosphate Biosynthesis	0.00229087	2.64	3	ALPL,DUSP1,MTMR6,NUDT16,PPP1R12A,PPP2R2A,PPP2R5A,PTEN,PTPN12,PTPRJ,SSH1,SSH2
Thrombopoietin Signaling	0.0025704	2.59	2.646	FOS,GRB2,JAK2,MAPK1,RALB,STAT3,STAT5B
CCR3 Signaling in Eosinophils	0.00263027	2.58		GNA13,GNAI3,GNAT2,GNB2,GNB4,LIMK2,MAPK1,MAPK13,PPP1R12A,RALB
Antioxidant Action of Vitamin C	0.00269153	2.57	-2.449	CHUK,JAK2,MAPK1,MAPK13,NFKBIA,SLC2A14,SLC2A3,STAT5B,TXNRD1
Systemic Lupus Erythematosus In T Cell Signaling Pathway	0.00269153	2.57	0.775	BCL6,CASP4,CASP5,FOS,GNA13,GNAI3,GRB2,MAPK1,PPP2R2A,PPP2R5A,RALB,RHOT1,SOS2,STAT3,VAV1
Molecular Mechanisms of Cancer	0.00281838	2.55		CTNNA1,FOS,GNA13,GNAI3,GNAT2,GNB2,GNB4,GRB2,ITGAM,JAK2,JAK3,MAPK1,MAPK13,NAIP,NF1,NFKBIA,PSEN1,RALB,RBPJ,RHOT1,SOS2
p70S6K Signaling	0.00281838	2.55	1.897	F2RL1,GNAI3,GRB2,IL4R,LYN,MAPK1,PPP2R2A,PPP2R5A,RALB,SOS2
TNFR2 Signaling	0.00288403	2.54	0.447	CHUK,FOS,NAIP,NFKBIA,TANK
PDGF Signaling	0.0030903	2.51	2.828	FOS,GRB2,JAK2,JAK3,MAPK1,RALB,SOS2,STAT3
Iron homeostasis signaling pathway	0.0030903	2.51		ATP6V1C1,CD163,FBXL5,JAK2,JAK3,MAPK1,SLC11A1,SLC40A1,STAT3,STAT5B
AMPK Signaling	0.00371535	2.43	1.667	CAB39,CAMKK2,GNA13,GNAI3,GNAT2,GNB2,GNB4,MAPK1,MAPK13,PFKFB2,PFKFB4,PPP2R2A,PPP2R5A,RAB27A
Hepatic Fibrosis / Hepatic Stellate Cell Activation	0.0047863	2.32		IFNAR1,IFNGR1,IFNGR2,IL18RAP,IL1B,IL1R1,IL1R2,IL1RAP,IL4R,LY96,MMP9,TLR4
Cardiac Hypertrophy Signaling (Enhanced)	0.00537032	2.27	4.025	ATF6,CHUK,GNA13,GNAI3,GNB2,GNB4,IFNAR1,IL10RB,IL13RA1,IL18RAP,IL1B,IL1R1,IL1R2,IL4R,ITGAM,JAK2,MAP3K2,MAPK1,MAPK13,PTEN,RALB,STAT3,TDP2
Regulation of IL-2 Expression in Activated and Anergic T Lymphocytes	0.00549541	2.26	3.162	BCL10,CHUK,FOS,GRB2,MAPK1,NFKBIA,RALB,SOS2,VAV1,VAV3
LXR/RXR Activation	0.0060256	2.22	-1.667	IL18RAP,IL1B,IL1R1,IL1R2,IL1RAP,LY96,MMP9,ORM2,TLR4
Role of Pattern Recognition Receptors in Recognition of Bacteria and Viruses	0.0060256	2.22	2.121	IL1B,MAPK1,NLRC4,RNASEL,TLR1,TLR2,TLR4,TLR5,TLR6,TLR8
CDP-diacylglycerol Biosynthesis I	0.0060256	2.22	2	ABHD5,AGPAT2,GPAT3,MBOAT2
EGF Signaling	0.0060256	2.22	2.449	FOS,GRB2,MAPK1,MAPK13,SOS2,STAT3
3-phosphoinositide Biosynthesis	0.00616595	2.21	3	ALPL,DUSP1,MTMR6,NUDT16,PPP1R12A,PPP2R2A,PPP2R5A,PTEN,PTPN12,PTPRJ,SSH1,SSH2
IL-15 Signaling	0.00616595	2.21	2.646	JAK2,JAK3,MAPK1,MAPK13,RALB,STAT3,STAT5B
PD-1, PD-L1 cancer immunotherapy pathway	0.00616595	2.21	-0.707	FBXO38,IFNGR1,IFNGR2,JAK2,JAK3,mir-21,PTEN,STAT5B
Superpathway of Inositol Phosphate Compounds	0.00630957	2.2	3.162	ALPL,DUSP1,MTMR6,NUDT16,PIP4P2,PPP1R12A,PPP2R2A,PPP2R5A,PTEN,PTPN12,PTPRJ,SSH1,SSH2
Chemokine Signaling	0.00645654	2.19	1.89	FOS,GNAI3,LIMK2,MAPK1,MAPK13,PPP1R12A,RALB
Relaxin Signaling	0.00691831	2.16	1	FOS,GNA13,GNAI3,GNAT2,GNB2,GNB4,MAPK1,MMP9,NFKBIA,TDP2
IL-3 Signaling	0.00724436	2.14	2.646	FOS,GRB2,JAK2,MAPK1,RALB,STAT3,STAT5B
FLT3 Signaling in Hematopoietic Progenitor Cells	0.00724436	2.14	2.646	GRB2,MAPK1,MAPK13,RALB,SOS2,STAT3,STAT5B
Breast Cancer Regulation by Stathmin1	0.00724436	2.14	3.838	ADGRG3,F2RL1,FPR1,FPR2,GNA13,GNB2,GNB4,GPR160,GPR27,GRB2,HCAR2,HCAR3,HRH2,LTB4R,MAPK1,MMP9,PPP1R12A,PPP2R2A,PPP2R5A,RALB,RB1CC1,S1PR4,SOS2,STAT3
α-Adrenergic Signaling	0.00776247	2.11	2	GNA13,GNAI3,GNAT2,GNB2,GNB4,MAPK1,PYGL,RALB
Role of NFAT in Regulation of the Immune Response	0.00776247	2.11	3.162	CHUK,FOS,GNA13,GNAI3,GNAT2,GNB2,GNB4,GRB2,LYN,MAPK1,NFKBIA,RALB,SOS2
Endometrial Cancer Signaling	0.00776247	2.11	1.342	CTNNA1,GRB2,MAPK1,PTEN,RALB,SOS2
G Beta Gamma Signaling	0.00776247	2.11	2.646	GNA13,GNAI3,GNAT2,GNB2,GNB4,GRB2,MAPK1,RALB,SOS2
Signaling by Rho Family GTPases	0.00776247	2.11	1.89	ARPC5,CLIP1,FOS,GNA13,GNAI3,GNAT2,GNB2,GNB4,IQGAP1,ITGAM,LIMK2,MAPK1,PPP1R12A,RHOT1
Mouse Embryonic Stem Cell Pluripotency	0.00776247	2.11	2.828	GRB2,JAK2,JAK3,MAPK1,MAPK13,RALB,SOS2,STAT3
Estrogen Receptor Signaling	0.00776247	2.11	3.357	FOS,GNA13,GNAI3,GNAT2,GNB2,GNB4,GRB2,IGF2R,JAK2,JAK3,LIMK2,MAPK1,MMP9,NDUFB3,PPP1R12A,PTEN,RALB,SOS2
ERK/MAPK Signaling	0.00776247	2.11	0.302	DUSP1,ETS2,FOS,GRB2,ITGAM,MAPK1,PPP1R12A,PPP2R2A,PPP2R5A,RALB,SOS2,STAT3
IGF-1 Signaling	0.00776247	2.11	2.828	FOS,GRB10,GRB2,JAK2,MAPK1,RALB,SOS2,STAT3
Th2 Pathway	0.00776247	2.11	2.121	GRB2,IL4R,JAK2,JAK3,mir-21,PSEN1,SPI1,STAT5B,VAV1
Paxillin Signaling	0.00794328	2.1	1.89	ACTN3,GRB2,ITGAM,MAPK1,MAPK13,PTPN12,RALB,SOS2
MIF Regulation of Innate Immunity	0.00812831	2.09	2.236	FOS,LY96,MAPK1,NFKBIA,TLR4
April Mediated Signaling	0.00812831	2.09	1.342	CHUK,FOS,MAPK1,MAPK13,NFKBIA
HGF Signaling	0.00851138	2.07	2.646	ETS2,FOS,GRB2,ITGAM,MAP3K2,MAPK1,RALB,SOS2,STAT3
B Cell Activating Factor Signaling	0.00891251	2.05		CHUK,FOS,MAPK1,MAPK13,NFKBIA
IL-17A Signaling in Gastric Cells	0.00891251	2.05	2	CXCL1,FOS,MAPK1,MAPK13
HMGB1 Signaling	0.00912011	2.04	1.667	FOS,IFNGR1,IFNGR2,IL1B,IL1R1,MAPK1,MAPK13,RALB,RHOT1,TLR4
Type I Diabetes Mellitus Signaling	0.00912011	2.04	2.53	CHUK,IFNGR1,IFNGR2,IL1B,IL1R1,IL1RAP,JAK2,MAPK1,MAPK13,NFKBIA
LPS-stimulated MAPK Signaling	0.00912011	2.04	2.646	CHUK,FOS,MAPK1,MAPK13,NFKBIA,RALB,TLR4
Glycogen Degradation III	0.00933254	2.03		MGAM,PGM2,PYGL
Triacylglycerol Biosynthesis	0.00933254	2.03	2.236	ABHD5,AGPAT2,DGAT2,GPAT3,MBOAT2
Regulation Of The Epithelial Mesenchymal Transition By Growth Factors Pathway	0.00977237	2.01	3.317	CHUK,FOS,GRB2,JAK2,JAK3,MAPK1,MAPK13,MMP9,RALB,SOS2,STAT3
CXCR4 Signaling	0.00977237	2.01	2.449	FOS,GNA13,GNAI3,GNAT2,GNB2,GNB4,LYN,MAPK1,RALB,RHOT1
IL-4 Signaling	0.01	2		GRB2,IL13RA1,IL4R,JAK2,JAK3,RALB,SOS2
Gαq Signaling	0.0107152	1.97	1	CHUK,GNA13,GNAI3,GNAT2,GNB2,GNB4,MAPK1,NFKBIA,RGS2,RHOT1
p38 MAPK Signaling	0.0109648	1.96	1.414	DUSP1,IL18RAP,IL1B,IL1R1,IL1R2,IL1RAP,IRAK3,MAPK13
Fc Epsilon RI Signaling	0.0114815	1.94	2.828	GRB2,LYN,MAPK1,MAPK13,RALB,SOS2,VAV1,VAV3
Acute Myeloid Leukemia Signaling	0.0114815	1.94	2.449	GRB2,MAPK1,RALB,SOS2,SPI1,STAT3,STAT5B
Apelin Muscle Signaling Pathway	0.011749	1.93		GNA13,GNAI3,GNAT2,GNB2,GNB4
Neuregulin Signaling	0.0120226	1.92	1.89	GRB2,ITGAM,MAPK1,PSEN1,PTEN,RALB,SOS2,STAT5B
Actin Nucleation by ARP-WASP Complex	0.0120226	1.92	1.342	ARPC5,GRB2,ITGAM,PPP1R12A,RALB,RHOT1,SOS2
cAMP-mediated signaling	0.0120226	1.92	2.309	DUSP1,FPR1,FPR2,GNAI3,HCAR2,HCAR3,HRH2,LTB4R,MAPK1,RGS2,STAT3,TDP2
Cholecystokinin/Gastrin-mediated Signaling	0.0123027	1.91	2.121	FOS,GNA13,GRB2,IL1B,MAPK1,RALB,RHOT1,SOS2
Fcγ Receptor-mediated Phagocytosis in Macrophages and Monocytes	0.0131826	1.88	2.646	ARPC5,HCK,LYN,MAPK1,PTEN,VAV1,VAV3
Renin-Angiotensin Signaling	0.0131826	1.88	2.646	FOS,GRB2,JAK2,MAPK1,MAPK13,RALB,SOS2,STAT3
TNFR1 Signaling	0.0131826	1.88	0.447	CHUK,FOS,NAIP,NFKBIA,TANK
Thrombin Signaling	0.0151356	1.82	2.646	GNA13,GNAI3,GNAT2,GNB2,GNB4,GRB2,MAPK1,MAPK13,PPP1R12A,RALB,RHOT1
TGF-β Signaling	0.0151356	1.82	2.449	FOS,GRB2,MAPK1,MAPK13,RALB,SOS2,TFE3
PKCθ Signaling in T Lymphocytes	0.017378	1.76	3.317	BCL10,CHUK,FOS,GRB2,MAP3K2,MAPK1,NFKBIA,RALB,SOS2,VAV1,VAV3
Autophagy	0.017378	1.76	3.317	CAMKK2,FOS,GNAI3,MAPK1,NRBF2,PPP2R2A,PPP2R5A,PTEN,RALB,RB1CC1,TLR4
Hepatic Cholestasis	0.0186209	1.73		CHUK,IL18RAP,IL1B,IL1R1,IL1R2,IL1RAP,IRAK3,LY96,NFKBIA,TLR4
Lymphotoxin β Receptor Signaling	0.0186209	1.73	1.342	CHUK,CXCL1,LTBR,MAPK1,NFKBIA
4-1BB Signaling in T Lymphocytes	0.0186209	1.73		CHUK,MAPK1,MAPK13,NFKBIA
MIF-mediated Glucocorticoid Regulation	0.0186209	1.73	2	LY96,MAPK1,NFKBIA,TLR4
GDNF Family Ligand-Receptor Interactions	0.0186209	1.73	2.449	DOK3,FOS,GRB2,MAPK1,RALB,SOS2
Opioid Signaling Pathway	0.0186209	1.73	1.667	CLTC,FOS,GNA13,GNAI3,GNAT2,GNB2,GNB4,HCK,LYN,MAPK1,NFKBIA,RALB,SOS2
GNRH Signaling	0.0190546	1.72	2.828	FOS,GNAI3,GNB2,GNB4,GRB2,MAP3K2,MAPK1,MAPK13,RALB,SOS2
Endothelin-1 Signaling	0.0199526	1.7	3.162	CASP4,CASP5,FOS,GNA13,GNAI3,GNAT2,GRB2,MAPK1,MAPK13,RALB
Interferon Signaling	0.0199526	1.7	2	IFNAR1,IFNGR1,IFNGR2,JAK2
T Cell Exhaustion Signaling Pathway	0.0204174	1.69	2.121	BCL6,FOS,IFNAR1,IL10RB,JAK2,JAK3,MAPK1,PPP2R2A,PPP2R5A,RALB,STAT3
CNTF Signaling	0.020893	1.68	2.236	GRB2,JAK2,MAPK1,RALB,STAT3
Telomerase Signaling	0.020893	1.68	1.134	ETS2,GRB2,MAPK1,PPP2R2A,PPP2R5A,RALB,SOS2
BEX2 Signaling Pathway	0.020893	1.68	-1.342	NFKBIA,PLXNC1,PPP2R2A,PPP2R5A,PTEN,STAT3
Complement System	0.0213796	1.67		CD55,CD59,CR1,ITGAM
Role of Osteoblasts, Osteoclasts and Chondrocytes in Rheumatoid Arthritis	0.0218776	1.66		ALPL,CHUK,FOS,IL18RAP,IL1B,IL1R1,IL1R2,IL1RAP,MAPK1,NAIP,NFKBIA
Gα12/13 Signaling	0.0223872	1.65	2.646	CHUK,F2RL1,GNA13,MAPK1,NFKBIA,RALB,VAV1,VAV3
Regulation of the Epithelial-Mesenchymal Transition Pathway	0.0239883	1.62		GRB2,JAK2,JAK3,MAPK1,MMP9,PSEN1,RALB,RBPJ,SOS2,STAT3
Insulin Receptor Signaling	0.0251189	1.6	2.121	GRB10,GRB2,JAK2,MAPK1,PPP1R12A,PTEN,RALB,SOS2
Cdc42 Signaling	0.0251189	1.6	2.333	ARPC5,CLIP1,FOS,IQGAP1,ITGAM,LIMK2,MAPK1,MAPK13,PPP1R12A,VAV1
Prostate Cancer Signaling	0.025704	1.59		CHUK,GRB2,MAPK1,NFKBIA,PTEN,RALB,SOS2
Apelin Endothelial Signaling Pathway	0.025704	1.59	2.236	FOS,GNA13,GNAI3,GNAT2,GNB2,GNB4,MAPK1,RALB
MSP-RON Signaling In Cancer Cells Pathway	0.025704	1.59	1.89	ETS2,FOS,GRB2,MAPK1,NFKBIA,RALB,SOS2,STAT3
Protein Kinase A Signaling	0.025704	1.59	-0.832	CHUK,DUSP1,GNA13,GNAI3,GNB2,GNB4,MAPK1,MTMR3,NFKBIA,PPP1R12A,PTEN,PTPN12,PTPRE,PTPRJ,PYGL,TDP2
Erythropoietin Signaling Pathway	0.0269153	1.57	2.333	FOS,GRB2,IL1B,JAK2,MAPK1,NFKBIA,RALB,SOS2,STAT5B
Altered T Cell and B Cell Signaling in Rheumatoid Arthritis	0.0269153	1.57		CHUK,IL1B,TLR1,TLR2,TLR4,TLR5,TLR6,TLR8
SPINK1 General Cancer Pathway	0.0269153	1.57	2.236	JAK2,JAK3,MAPK1,RALB,STAT3
Dendritic Cell Maturation	0.0281838	1.55	2.714	CD58,CHUK,IFNAR1,IL1B,JAK2,LTBR,MAPK1,MAPK13,NFKBIA,TLR2,TLR4
Insulin Secretion Signaling Pathway	0.0288403	1.54	3.464	AGO4,HCK,JAK2,JAK3,LYN,MAPK1,MAPK13,SLC2A14,SLC2A3,STAT3,STAT5B,YKT6
T Cell Receptor Signaling	0.0295121	1.53	2.714	BCL10,CHUK,FOS,GRB2,MAPK1,MAPK13,NFKBIA,RALB,SOS2,VAV1,VAV3
Xenobiotic Metabolism Signaling	0.0295121	1.53		CES1,CUL3,CYP1B1,IL1B,MAP3K2,MAPK1,MAPK13,NQO2,PPP2R2A,PPP2R5A,RALB,SULT1B1
Regulation of eIF4 and p70S6K Signaling	0.0295121	1.53	0.816	AGO4,GRB2,ITGAM,MAPK1,MAPK13,PPP2R2A,PPP2R5A,RALB,SOS2
Sphingosine-1-phosphate Signaling	0.0316228	1.5	1.134	CASP4,CASP5,GNA13,GNAI3,MAPK1,RHOT1,S1PR4
Cardiac β-adrenergic Signaling	0.0316228	1.5	-1	GNA13,GNAI3,GNAT2,GNB2,GNB4,PPP1R12A,PPP2R2A,PPP2R5A,TDP2
HIF1α Signaling	0.0316228	1.5	1.265	ADM,EGLN1,HSPA1A/HSPA1B,HSPA6,MAPK1,MMP9,RALB,SLC2A14,SLC2A3,STAT3
RANK Signaling in Osteoclasts	0.0316228	1.5	2.236	CHUK,FOS,MAP3K2,MAPK1,MAPK13,NFKBIA
Integrin Signaling	0.0323594	1.49	2.333	ACTN3,ARPC5,GRB2,ITGAM,MAPK1,PPP1R12A,PTEN,RALB,RHOT1,SOS2
Role of NANOG in Mammalian Embryonic Stem Cell Pluripotency	0.0346737	1.46	2.646	GRB2,JAK2,JAK3,MAPK1,RALB,SOS2,STAT3
ErbB4 Signaling	0.0346737	1.46	2	GRB2,MAPK1,PSEN1,RALB,SOS2
Remodeling of Epithelial Adherens Junctions	0.0346737	1.46		ACTN3,ARPC5,CLIP1,CTNNA1,IQGAP1
ErbB Signaling	0.0363078	1.44	2.449	FOS,GRB2,MAPK1,MAPK13,RALB,SOS2
Role of RIG1-like Receptors in Antiviral Innate Immunity	0.0363078	1.44		CHUK,NFKBIA,TANK,TRIM25
IL-17 Signaling	0.0363078	1.44	2.333	CEBPB,CXCL1,FOS,IL1B,JAK2,MAPK1,MAPK13,MMP9,RALB
CREB Signaling in Neurons	0.0371535	1.43	3.5	ADGRG3,F2RL1,FPR1,FPR2,GNA13,GNAI3,GNAT2,GNB2,GNB4,GPR160,GPR27,GRB2,HCAR2,HCAR3,HRH2,IGF2R,LTB4R,MAPK1,RALB,S1PR4,SOS2
RhoGDI Signaling	0.0371535	1.43	-1	ARPC5,GNA13,GNAI3,GNAT2,GNB2,GNB4,ITGAM,LIMK2,PPP1R12A,RHOT1
PTEN Signaling	0.0380189	1.42	-1.89	CHUK,GRB2,IGF2R,ITGAM,MAPK1,PTEN,RALB,SOS2
Endocannabinoid Developing Neuron Pathway	0.0389045	1.41	2.236	GNAI3,GNB2,GNB4,MAPK1,MAPK13,RALB,STAT3
Ferroptosis Signaling Pathway	0.0389045	1.41	1.89	ALOX5,CARS1,LPCAT3,MAPK1,RALB,STAT3,TXNRD1
IL-23 Signaling Pathway	0.040738	1.39	0	IL1B,JAK2,NFKBIA,STAT3
CCR5 Signaling in Macrophages	0.042658	1.37	2	FOS,GNA13,GNAI3,GNAT2,GNB2,GNB4,MAPK1,MAPK13
Growth Hormone Signaling	0.0436516	1.36	2.236	FOS,JAK2,MAPK1,STAT3,STAT5B
LPS/IL-1 Mediated Inhibition of RXR Function	0.0457088	1.34	1.414	ACOX1,ACSL1,IL18RAP,IL1B,IL1R1,IL1R2,IL1RAP,LY96,SULT1B1,TLR4
Role of MAPK Signaling in Inhibiting the Pathogenesis of Influenza	0.0457088	1.34	0.447	IL1B,MAPK1,MAPK13,NFKBIA,TLR4
Cardiac Hypertrophy Signaling	0.0457088	1.34	1.89	GNA13,GNAI3,GNAT2,GNB2,GNB4,GRB2,MAP3K2,MAPK1,MAPK13,RALB,RHOT1
Coronavirus Pathogenesis Pathway	0.0457088	1.34	-0.333	CHUK,FOS,IFNAR1,IL1B,MAPK1,MAPK13,NFKBIA,STAT3,TRIM25
SAPK/JNK Signaling	0.047863	1.32	2.449	GNA13,GNB2,GNB4,GRB2,MAP3K2,MAP4K4,RALB,SOS2
Leukocyte Extravasation Signaling	0.047863	1.32	3	ACTN3,CTNNA1,GNAI3,ITGAM,MAPK1,MAPK13,MMP9,VAV1,VAV3
Caveolar-mediated Endocytosis Signaling	0.0489779	1.31		CD55,FLOT1,FLOT2,ITGAM,MAP3K2
STable 2D: DC-LightGreen Enrichment in IPA Canonical Pathways
Ingenuity Canonical Pathways	B-H p-value	-log(B-H p-value)	z-score	Molecules
IL-10 Signaling	0.00138038	2.86		CCR1,FCGR2A,FCGR2B,FCGR2C,HMOX1,IL1RN,MAPK11,MAPK14,SOCS3
Fcγ Receptor-mediated Phagocytosis in Macrophages and Monocytes	0.00380189	2.42	1.667	ARPC1A,ARPC3,ARPC4,FCGR1A,FCGR2A,FYB1,HMOX1,VAMP3,VASP
p38 MAPK Signaling	0.00380189	2.42	1.667	H3-3A/H3-3B,IL1RN,IRAK4,MAPK11,MAPK14,MAPKAPK2,MEF2A,MKNK1,TAB2,TIFA
Glycerol Degradation I	0.0047863	2.32		GK,GK2,GPD2
STable 2E: LC-DarkGreen Enrichment in IPA Canonical Pathways
Ingenuity Canonical Pathways	B-H p-value	-log(B-H p-value)	z-score	Molecules
PI3K Signaling in B Lymphocytes	0.000691831	3.16	2.714	BCL10,CHUK,CREB1,FOS,PIK3CA,PPP3CA,PTEN,RAF1,RAP1A,SYK,TLR4
NGF Signaling	0.000691831	3.16	3	CHUK,CREB1,GRB2,MAP2K4,MAP3K2,PIK3CA,RAF1,RAP1A,ROCK1,SOS2
GDNF Family Ligand-Receptor Interactions	0.000691831	3.16	2.828	CREB1,FOS,GRB2,MAP2K4,PIK3CA,RAF1,RAP1A,SOS2
B Cell Receptor Signaling	0.000691831	3.16	3.051	BCL10,CHUK,CREB1,GRB2,MAP2K4,MAP3K2,PIK3CA,PPP3CA,PTEN,RAF1,RAP1A,SOS2,SYK
Neurotrophin/TRK Signaling	0.000691831	3.16	2.828	CREB1,FOS,GRB2,MAP2K4,PIK3CA,RAF1,RAP1A,SOS2
IL-6 Signaling	0.000691831	3.16	3.162	CHUK,FOS,GRB2,JAK2,MAP2K4,MCL1,PIK3CA,RAF1,RAP1A,SOS2
Autophagy	0.000691831	3.16	2.887	ATG7,CREB1,DAPK2,FOS,LAMP2,MAP2K4,NRBF2,PIK3CA,PPP3CA,PTEN,RAF1,RB1CC1,TLR4
LPS-stimulated MAPK Signaling	0.001	3	2.828	CHUK,CREB1,FOS,MAP2K4,PIK3CA,RAF1,RAP1A,TLR4
IL-2 Signaling	0.001	3	2.646	FOS,GRB2,PIK3CA,RAF1,RAP1A,SOS2,SYK
PDGF Signaling	0.001	3	2.828	FOS,GRB2,JAK2,MAP2K4,PIK3CA,RAF1,RAP1A,SOS2
MSP-RON Signaling In Macrophages Pathway	0.001	3	0.707	CHUK,CREB1,FOS,GRB2,JAK2,PIK3CA,RAP1A,SOS2,TLR4
ErbB4 Signaling	0.00123027	2.91	2.449	ADAM17,GRB2,PIK3CA,PSEN1,RAF1,RAP1A,SOS2
GM-CSF Signaling	0.00169824	2.77	2.449	GRB2,JAK2,PIK3CA,PPP3CA,RAF1,RAP1A,SOS2
IL-3 Signaling	0.00263027	2.58	2.646	FOS,GRB2,JAK2,PIK3CA,PPP3CA,RAF1,RAP1A
HGF Signaling	0.00263027	2.58	2.828	ELF2,FOS,GRB2,MAP2K4,MAP3K2,PIK3CA,RAF1,RAP1A,SOS2
Role of Macrophages, Fibroblasts and Endothelial Cells in Rheumatoid Arthritis	0.00263027	2.58		APC,CHUK,CREB1,FOS,JAK2,MAP2K4,PIK3CA,PPP3CA,RAF1,RAP1A,ROCK1,TLR2,TLR4,TLR6
EGF Signaling	0.00263027	2.58	2.449	FOS,GRB2,MAP2K4,PIK3CA,RAF1,SOS2
Ephrin Receptor Signaling	0.00263027	2.58	3.162	ADAM10,ARPC5,CREB1,GNB4,GRB2,JAK2,RAF1,RAP1A,ROCK1,SDCBP,SOS2
Prostate Cancer Signaling	0.00301995	2.52		CHUK,CREB1,GRB2,PIK3CA,PTEN,RAF1,RAP1A,SOS2
JAK/Stat Signaling	0.00301995	2.52	2.646	FOS,GRB2,JAK2,PIK3CA,RAF1,RAP1A,SOS2
Regulation of IL-2 Expression in Activated and Anergic T Lymphocytes	0.00338844	2.47	3	BCL10,CHUK,FOS,GRB2,MAP2K4,PPP3CA,RAF1,RAP1A,SOS2
Endometrial Cancer Signaling	0.00338844	2.47	2.236	GRB2,PIK3CA,PTEN,RAF1,RAP1A,SOS2
Prolactin Signaling	0.00354813	2.45	2.646	FOS,GRB2,JAK2,PIK3CA,RAF1,RAP1A,SOS2
Thrombopoietin Signaling	0.00398107	2.4	2.449	FOS,GRB2,JAK2,PIK3CA,RAF1,RAP1A
Renin-Angiotensin Signaling	0.00398107	2.4	2.828	FOS,GRB2,JAK2,MAP2K4,PIK3CA,RAF1,RAP1A,SOS2
RANK Signaling in Osteoclasts	0.00398107	2.4	2.646	CHUK,FOS,MAP2K4,MAP3K2,PIK3CA,PPP3CA,RAF1
ErbB2-ErbB3 Signaling	0.00398107	2.4	1.633	GRB2,PIK3CA,PTEN,RAF1,RAP1A,SOS2
Natural Killer Cell Signaling	0.00398107	2.4	3.162	GRB2,HSPA6,JAK2,MAP3K2,PIK3CA,RAF1,RAP1A,ROCK1,SOS2,SYK
Colorectal Cancer Metastasis Signaling	0.00398107	2.4	2.714	APC,FOS,GNB4,GRB2,JAK2,MAP2K4,PIK3CA,RAP1A,SOS2,TLR2,TLR4,TLR6
HER-2 Signaling in Breast Cancer	0.00398107	2.4	2.53	CHUK,ELF2,FOS,GRB2,mir-21,PIK3CA,PTEN,RAF1,RAP1A,SOS2
ErbB Signaling	0.00398107	2.4	2.646	FOS,GRB2,MAP2K4,PIK3CA,RAF1,RAP1A,SOS2
Death Receptor Signaling	0.00398107	2.4	1.89	APAF1,CFLAR,CHUK,MAP2K4,ROCK1,TIPARP,TNFRSF10B
Neuroinflammation Signaling Pathway	0.00398107	2.4	3.051	CFLAR,CHUK,CREB1,FOS,JAK2,MAP2K4,PIK3CA,PPP3CA,PSEN1,SYK,TLR2,TLR4,TLR6
Systemic Lupus Erythematosus In B Cell Signaling Pathway	0.00398107	2.4	3.464	BCL10,FOS,GRB2,IFNAR1,JAK2,MCL1,PIK3CA,PPP3CA,RAF1,RAP1A,SOS2,SYK
Regulation of the Epithelial-Mesenchymal Transition Pathway	0.0042658	2.37		ADAM17,APC,GRB2,JAK2,MAP2K4,PIK3CA,PSEN1,RAF1,RAP1A,SOS2
p53 Signaling	0.00501187	2.3	1.633	APAF1,PIK3CA,PTEN,RRM2B,STAG1,TNFRSF10B,TP53INP1
Role of PKR in Interferon Induction and Antiviral Response	0.00501187	2.3	1.414	APAF1,CHUK,DNAJC3,FOS,HSPA6,IFNAR1,MAP2K4,TLR4
PI3K/AKT Signaling	0.00501187	2.3	1.414	CHUK,GRB2,IFNAR1,JAK2,MCL1,PIK3CA,PTEN,RAF1,RAP1A,SOS2
G-Protein Coupled Receptor Signaling	0.00501187	2.3		CHUK,CREB1,GRB2,LAMTOR3,PIK3CA,RAF1,RAP1A,RGS18,RGS2,SMPDL3A,SOS2,TDP2
CD28 Signaling in T Helper Cells	0.0057544	2.24	3	ARPC5,BCL10,CHUK,FOS,GRB2,MAP2K4,PIK3CA,PPP3CA,SYK
Apoptosis Signaling	0.0057544	2.24	-0.378	APAF1,CHUK,MAP2K4,MCL1,RAF1,RAP1A,ROCK1
Mouse Embryonic Stem Cell Pluripotency	0.0057544	2.24	2.646	APC,GRB2,JAK2,PIK3CA,RAF1,RAP1A,SOS2
Integrin Signaling	0.0057544	2.24	2.333	ARPC5,GRB2,MAP2K4,PIK3CA,PTEN,RAF1,RAP1A,ROCK1,SOS2,TSPAN2
Renal Cell Carcinoma Signaling	0.0057544	2.24	2.449	FOS,GRB2,PIK3CA,RAF1,RAP1A,SOS2
Toll-like Receptor Signaling	0.0057544	2.24	2	CHUK,FOS,MAP2K4,TLR2,TLR4,TLR6
IGF-1 Signaling	0.0057544	2.24	2.646	FOS,GRB2,JAK2,PIK3CA,RAF1,RAP1A,SOS2
MSP-RON Signaling In Cancer Cells Pathway	0.0057544	2.24	2.646	CREB1,ELF2,FOS,GRB2,PIK3CA,RAF1,RAP1A,SOS2
PKCθ Signaling in T Lymphocytes	0.00588844	2.23	3.162	BCL10,CHUK,FOS,GRB2,MAP2K4,MAP3K2,PIK3CA,PPP3CA,RAP1A,SOS2
ERK/MAPK Signaling	0.00588844	2.23	2.333	CREB1,ELF2,FOS,GRB2,H3-3A/H3-3B,LAMTOR3,PIK3CA,RAF1,RAP1A,SOS2
FLT3 Signaling in Hematopoietic Progenitor Cells	0.00676083	2.17	2.449	CREB1,GRB2,PIK3CA,RAF1,RAP1A,SOS2
Senescence Pathway	0.00707946	2.15	2.887	CHUK,DLD,ELF2,HBP1,ITSN2,MAP2K4,PIK3CA,PPP3CA,PTEN,RAF1,RAP1A,TLR2
CD27 Signaling in Lymphocytes	0.00758578	2.12	1.342	APAF1,CHUK,FOS,MAP2K4,MAP3K2
VEGF Family Ligand-Receptor Interactions	0.00758578	2.12	2.449	FOS,GRB2,PIK3CA,RAF1,RAP1A,SOS2
Th1 Pathway	0.00758578	2.12	2.646	GRB2,IFNAR1,JAK2,mir-21,NFIL3,PIK3CA,PSEN1
Fc Epsilon RI Signaling	0.00776247	2.11	2.646	GRB2,MAP2K4,PIK3CA,RAF1,RAP1A,SOS2,SYK
Acute Phase Response Signaling	0.00776247	2.11	3	CHUK,FOS,GRB2,JAK2,MAP2K4,PIK3CA,RAF1,RAP1A,SOS2
CNTF Signaling	0.00776247	2.11	2.236	GRB2,JAK2,PIK3CA,RAF1,RAP1A
GNRH Signaling	0.00776247	2.11	2.828	CREB1,FOS,GNB4,GRB2,MAP2K4,MAP3K2,RAF1,RAP1A,SOS2
Neuregulin Signaling	0.00776247	2.11	1.89	ADAM17,GRB2,PSEN1,PTEN,RAF1,RAP1A,SOS2
Retinoic acid Mediated Apoptosis Signaling	0.00776247	2.11	1.342	APAF1,CFLAR,IFNAR1,TIPARP,TNFRSF10B
PEDF Signaling	0.00776247	2.11	0.816	CFLAR,CHUK,PIK3CA,RAF1,RAP1A,ROCK1
Cholecystokinin/Gastrin-mediated Signaling	0.00776247	2.11	2.646	FOS,GRB2,MAP2K4,RAF1,RAP1A,ROCK1,SOS2
NF-κB Signaling	0.00776247	2.11	3	BCL10,CHUK,PELI1,PIK3CA,RAF1,RAP1A,TDP2,TLR2,TLR4,TLR6
Role of NANOG in Mammalian Embryonic Stem Cell Pluripotency	0.00831764	2.08	2.449	APC,GRB2,JAK2,PIK3CA,RAF1,RAP1A,SOS2
Production of Nitric Oxide and Reactive Oxygen Species in Macrophages	0.00831764	2.08	2.828	CHUK,FOS,JAK2,MAP2K4,MAP3K2,PIK3CA,RAP1A,TLR2,TLR4
Regulation Of The Epithelial Mesenchymal Transition By Growth Factors Pathway	0.00851138	2.07	3	CHUK,FOS,GRB2,JAK2,MAP2K4,PIK3CA,RAF1,RAP1A,SOS2
T Cell Receptor Signaling	0.00933254	2.03	3.162	BCL10,CHUK,FOS,GRB2,MAP2K4,PIK3CA,PPP3CA,RAF1,RAP1A,SOS2
Acute Myeloid Leukemia Signaling	0.00977237	2.01	2.449	GRB2,MAP2K4,PIK3CA,RAF1,RAP1A,SOS2
Role of NFAT in Regulation of the Immune Response	0.0104713	1.98	3	CHUK,FOS,GNB4,GRB2,PIK3CA,PPP3CA,RAF1,RAP1A,SOS2,SYK
Hepatic Fibrosis Signaling Pathway	0.0114815	1.94	2.496	APC,CHUK,CREB1,FOS,JAK2,MAP2K4,mir-21,PIK3CA,PTEN,RAF1,RAP1A,ROCK1,SOS2,TLR4
Melanocyte Development and Pigmentation Signaling	0.0114815	1.94	2.449	CREB1,GRB2,PIK3CA,RAF1,RAP1A,SOS2
Gαq Signaling	0.0123027	1.91	1.134	CHUK,GNB4,PIK3CA,PPP3CA,RAF1,RGS18,RGS2,ROCK1
TGF-β Signaling	0.0125893	1.9	2.449	FOS,GRB2,MAP2K4,RAF1,RAP1A,SOS2
Erythropoietin Signaling Pathway	0.0125893	1.9	2.121	APAF1,FOS,GRB2,JAK2,PIK3CA,RAF1,RAP1A,SOS2
IL-17A Signaling in Airway Cells	0.0125893	1.9	1.342	CHUK,JAK2,MAP2K4,PIK3CA,PTEN
Role of JAK1 and JAK3 in γc Cytokine Signaling	0.0125893	1.9		GRB2,JAK2,PIK3CA,RAP1A,SYK
VEGF Signaling	0.0125893	1.9	2.449	GRB2,PIK3CA,RAF1,RAP1A,ROCK1,SOS2
NRF2-mediated Oxidative Stress Response	0.0141254	1.85	0.816	BACH1,CUL3,DNAJC3,FOS,MAP2K4,PIK3CA,RAF1,RAP1A,TXNRD1
Ceramide Biosynthesis	0.0141254	1.85		SPTLC1,SPTLC2
Cardiac Hypertrophy Signaling	0.0144544	1.84	3	CREB1,GNB4,GRB2,MAP2K4,MAP3K2,PIK3CA,PPP3CA,RAF1,RAP1A,ROCK1
Insulin Receptor Signaling	0.0144544	1.84	1.89	GRB2,JAK2,PIK3CA,PTEN,RAF1,RAP1A,SOS2
Oncostatin M Signaling	0.0144544	1.84	2	GRB2,JAK2,RAF1,RAP1A
TREM1 Signaling	0.0151356	1.82	2.236	GRB2,JAK2,TLR2,TLR4,TLR6
Protein Kinase A Signaling	0.0151356	1.82	1.732	CHUK,CREB1,DUSP22,GNB4,H3-3A/H3-3B,PPP3CA,PTEN,PTPN12,RAF1,RAP1A,ROCK1,SMPDL3A,TDP2
PPAR Signaling	0.0151356	1.82	-2.449	CHUK,FOS,GRB2,RAF1,RAP1A,SOS2
Molecular Mechanisms of Cancer	0.0154882	1.81		APAF1,APC,CFLAR,FOS,GNB4,GRB2,JAK2,LAMTOR3,MAP2K4,PIK3CA,PSEN1,RAF1,RAP1A,SOS2
Systemic Lupus Erythematosus In T Cell Signaling Pathway	0.0154882	1.81	0	CREB1,FOS,GRB2,MAP2K4,PIK3CA,PPP3CA,RAP1A,ROCK1,SOS2,SYK
Telomerase Signaling	0.0154882	1.81	2.449	ELF2,GRB2,PIK3CA,RAF1,RAP1A,SOS2
Paxillin Signaling	0.0162181	1.79	1.633	GRB2,MAP2K4,PIK3CA,PTPN12,RAP1A,SOS2
Chronic Myeloid Leukemia Signaling	0.0165959	1.78		CHUK,GRB2,PIK3CA,RAF1,RAP1A,SOS2
Endocannabinoid Cancer Inhibition Pathway	0.0165959	1.78	0.378	CREB1,MAP2K4,PIK3CA,RAF1,ROCK1,SPTLC1,SPTLC2
iNOS Signaling	0.0165959	1.78	2	CHUK,FOS,JAK2,TLR4
Synaptogenesis Signaling Pathway	0.0169824	1.77	2.111	ARPC5,CREB1,GRB2,ITSN2,NAPG,PIK3CA,RAF1,RAP1A,SOS2,STXBP3,STXBP5
IL-15 Signaling	0.018197	1.74	2.236	JAK2,PIK3CA,RAF1,RAP1A,SYK
Role of Pattern Recognition Receptors in Recognition of Bacteria and Viruses	0.018197	1.74	2.449	CREB1,MAP2K4,PIK3CA,SYK,TLR2,TLR4,TLR6
cAMP-mediated signaling	0.0190546	1.72	1.414	CREB1,LAMTOR3,PPP3CA,RAF1,RAP1A,RGS18,RGS2,SMPDL3A,TDP2
Necroptosis Signaling Pathway	0.0194984	1.71	2.646	CFLAR,CHUK,IFNAR1,PELI1,PPP3CA,TLR4,TNFRSF10B
TNFR1 Signaling	0.0194984	1.71	2	APAF1,CHUK,FOS,MAP2K4
Relaxin Signaling	0.0204174	1.69	2	CREB1,FOS,GNB4,PIK3CA,RAP1A,SMPDL3A,TDP2
Melanoma Signaling	0.0204174	1.69		PIK3CA,PTEN,RAF1,RAP1A
Myc Mediated Apoptosis Signaling	0.0204174	1.69	-1	APAF1,CFLAR,CHUK,MCL1
PTEN Signaling	0.0204174	1.69	-1.89	CHUK,GRB2,PIK3CA,PTEN,RAF1,RAP1A,SOS2
Huntington's Disease Signaling	0.020893	1.68	0.816	APAF1,CREB1,GNB4,GRB2,HSPA6,MAP2K4,NAPG,PIK3CA,SOS2,ZDHHC17
FAK Signaling	0.020893	1.68		GRB2,PIK3CA,PTEN,RAF1,RAP1A,SOS2
Role of JAK1, JAK2 and TYK2 in Interferon Signaling	0.020893	1.68		IFNAR1,JAK2,RAF1
UVB-Induced MAPK Signaling	0.020893	1.68		FOS,H3-3A/H3-3B,MAP2K4,PIK3CA
UVC-Induced MAPK Signaling	0.020893	1.68	2	FOS,MAP2K4,RAF1,RAP1A
Gap Junction Signaling	0.0213796	1.67		GRB2,MAP3K2,PIK3CA,PPP3CA,RAF1,RAP1A,SOS2,SP3
PAK Signaling	0.0213796	1.67	2.449	GRB2,MAP2K4,PIK3CA,RAF1,RAP1A,SOS2
FcγRIIB Signaling in B Lymphocytes	0.0223872	1.65	2.236	GRB2,MAP2K4,PIK3CA,RAP1A,SYK
FGF Signaling	0.0234423	1.63	2.236	CREB1,GRB2,PIK3CA,RAF1,SOS2
BMP signaling pathway	0.0239883	1.62	2.236	CREB1,GRB2,MAP2K4,RAF1,RAP1A
SAPK/JNK Signaling	0.0245471	1.61	2.449	GNB4,GRB2,MAP2K4,MAP3K2,PIK3CA,RAP1A,SOS2
Glucocorticoid Receptor Signaling	0.0245471	1.61		CHUK,CREB1,FOS,GRB2,H3-3A/H3-3B,HSPA6,IFNAR1,JAK2,MAP2K4,PIK3CA,PPP3CA,RAF1,RAP1A,SOS2,TLR2
Glioma Signaling	0.025704	1.59	1.633	GRB2,PIK3CA,PTEN,RAF1,RAP1A,SOS2
Endocannabinoid Developing Neuron Pathway	0.025704	1.59	2.236	CREB1,GNB4,MAP2K4,PIK3CA,RAF1,RAP1A
IL-4 Signaling	0.025704	1.59		GRB2,JAK2,PIK3CA,RAP1A,SOS2
CXCR4 Signaling	0.0263027	1.58	2.236	FOS,GNB4,MAP2K4,PIK3CA,RAF1,RAP1A,ROCK1
Th1 and Th2 Activation Pathway	0.0263027	1.58		GRB2,IFNAR1,JAK2,mir-21,NFIL3,PIK3CA,PSEN1
Ceramide Signaling	0.0269153	1.57	1.342	FOS,MAP2K4,PIK3CA,RAF1,RAP1A
MSP-RON Signaling Pathway	0.0269153	1.57		JAK2,PIK3CA,TLR2,TLR4
Cancer Drug Resistance By Drug Efflux	0.0269153	1.57		PIK3CA,PTEN,RAF1,RAP1A
14-3-3-mediated Signaling	0.0275423	1.56	2.449	FOS,GRB2,MAP2K4,PIK3CA,RAF1,RAP1A
IL-8 Signaling	0.0275423	1.56	2.646	CHUK,FOS,GNB4,MAP2K4,PIK3CA,RAF1,RAP1A,ROCK1
P2Y Purigenic Receptor Signaling Pathway	0.0275423	1.56	2.236	CREB1,FOS,GNB4,PIK3CA,RAF1,RAP1A
TNFR2 Signaling	0.0281838	1.55		CHUK,FOS,MAP2K4
Actin Nucleation by ARP-WASP Complex	0.0281838	1.55	2	ARPC5,GRB2,RAP1A,ROCK1,SOS2
fMLP Signaling in Neutrophils	0.0295121	1.53	2.236	ARPC5,GNB4,PIK3CA,PPP3CA,RAF1,RAP1A
p70S6K Signaling	0.0295121	1.53	2.449	GRB2,PIK3CA,RAF1,RAP1A,SOS2,SYK
Glioblastoma Multiforme Signaling	0.0295121	1.53	1.633	APC,GRB2,PIK3CA,PTEN,RAF1,RAP1A,SOS2
Non-Small Cell Lung Cancer Signaling	0.0301995	1.52	2.236	GRB2,PIK3CA,RAF1,RAP1A,SOS2
SPINK1 General Cancer Pathway	0.0316228	1.5	2	JAK2,PIK3CA,RAF1,RAP1A
Xenobiotic Metabolism General Signaling Pathway	0.0316228	1.5	1.633	CUL3,MAP2K4,MAP3K2,PIK3CA,RAF1,RAP1A
Gα12/13 Signaling	0.0316228	1.5	2.449	CHUK,MAP2K4,PIK3CA,RAF1,RAP1A,ROCK1
Role of NFAT in Cardiac Hypertrophy	0.0323594	1.49	2.449	GNB4,GRB2,MAP2K4,PIK3CA,PPP3CA,RAF1,RAP1A,SOS2
IL-12 Signaling and Production in Macrophages	0.0338844	1.47		CHUK,FOS,MAP2K4,PIK3CA,TLR2,TLR4
UVA-Induced MAPK Signaling	0.0338844	1.47		FOS,MAP2K4,PIK3CA,RAP1A,TIPARP
PD-1, PD-L1 cancer immunotherapy pathway	0.0354813	1.45	-1.342	FBXO38,JAK2,mir-21,PIK3CA,PTEN
Apelin Endothelial Signaling Pathway	0.0354813	1.45	2.236	FOS,GNB4,MAP2K4,PIK3CA,RAF1,RAP1A
PPARα/RXRα Activation	0.0389045	1.41	-2.646	CHUK,GRB2,JAK2,MAP2K4,RAF1,RAP1A,SOS2
CD40 Signaling	0.0389045	1.41	2	CHUK,FOS,MAP2K4,PIK3CA
Opioid Signaling Pathway	0.0416869	1.38	2.121	CREB1,FOS,GNB4,MAP2K4,PPP3CA,RAF1,RAP1A,RGS18,SOS2
Dendritic Cell Maturation	0.042658	1.37	2.828	CHUK,CREB1,IFNAR1,JAK2,MAP2K4,PIK3CA,TLR2,TLR4
Antioxidant Action of Vitamin C	0.0446684	1.35	-2	ABHD3,CHUK,JAK2,MAP2K4,TXNRD1
Cardiac Hypertrophy Signaling (Enhanced)	0.0446684	1.35	3.606	CHUK,GNB4,IFNAR1,JAK2,MAP2K4,MAP3K2,PIK3CA,PPP3CA,PTEN,RAF1,RAP1A,ROCK1,SMPDL3A,TDP2
Role of MAPK Signaling in Promoting the Pathogenesis of Influenza	0.0457088	1.34	2.236	ABHD3,ATP6V1B2,MAP2K4,RAF1,RAP1A
ERK5 Signaling	0.0467735	1.33	2	CREB1,FOS,MAP3K2,RAP1A
IL-7 Signaling Pathway	0.0489779	1.31	2	GRB2,MCL1,PIK3CA,SOS2
Role of MAPK Signaling in Inhibiting the Pathogenesis of Influenza	0.0489779	1.31	2	ABHD3,MAP2K4,RAF1,TLR4
STable 2F: LC-Pink Enrichment in IPA Canonical Pathways
Ingenuity Canonical Pathways	B-H p-value	-log(B-H p-value)	z-score	Molecules
TREM1 Signaling	2.13796e-07	6.67	3.742	CASP5,IL1B,MAPK1,MAPK3,NFKB1,NLRC4,NLRP12,NLRP3,REL,STAT5B,TLR1,TLR10,TLR5,TLR8,TREM1
Toll-like Receptor Signaling	2.95121e-07	6.53	3.162	IL1B,IRAK3,IRAK4,LY96,MAP4K4,MAPK1,MAPK13,MAPK14,NFKB1,NFKBIA,REL,TLR1,TLR10,TLR5,TLR8
IL-10 Signaling	8.70964e-07	6.06		IL18RAP,IL1B,IL1R1,IL1R2,IL1RAP,IL4R,MAP4K4,MAPK1,MAPK13,MAPK14,NFKB1,NFKBIA,REL,SOCS3
IL-8 Signaling	1.86209e-05	4.73	3.5	CXCL1,GNAI3,GNB2,GNG10,IQGAP1,IRAK3,IRAK4,ITGAM,LIMK2,MAP4K4,MAPK1,MAPK3,MMP9,NCF2,NFKB1,NFKBIA,PRKCD,PTGS2,RALB,RHOQ,VASP
iNOS Signaling	2.23872e-05	4.65	3	IFNGR2,IRAK3,IRAK4,LY96,MAPK1,MAPK13,MAPK14,NFKB1,NFKBIA,REL
IL-6 Signaling	2.23872e-05	4.65	3.357	CEBPB,IL18RAP,IL1B,IL1R1,IL1R2,IL1RAP,MAP4K4,MAPK1,MAPK13,MAPK14,MAPK3,NFKB1,NFKBIA,RALB,REL,SOCS3
IL-17A Signaling in Fibroblasts	3.46737e-05	4.46		CEBPB,MAPK1,MAPK13,MAPK14,MAPK3,NFKB1,NFKBIA,NFKBIZ,REL
PPAR Signaling	3.54813e-05	4.45	-3.051	IL18RAP,IL1B,IL1R1,IL1R2,IL1RAP,MAP4K4,MAPK1,MAPK3,NFKB1,NFKBIA,PTGS2,RALB,REL,STAT5B
Production of Nitric Oxide and Reactive Oxygen Species in Macrophages	3.71535e-05	4.43	2.183	IFNGR2,MAP3K3,MAPK1,MAPK13,MAPK14,MAPK3,NCF2,NFKB1,NFKBIA,ORM1,ORM2,PPP1R12A,PPP1R3D,PPP2R2A,PPP2R5A,PRKCD,REL,RHOQ,SPI1
IL-1 Signaling	5.12861e-05	4.29	3	GNAI3,GNB2,GNG10,IL1R1,IL1RAP,IRAK3,IRAK4,MAPK1,MAPK13,MAPK14,NFKB1,NFKBIA,REL
PPARα/RXRα Activation	6.91831e-05	4.16	-2	ABCA1,ACAA1,ACOX1,GK,IL18RAP,IL1B,IL1R1,IL1R2,IL1RAP,MAP4K4,MAPK1,MAPK14,MAPK3,NFKB1,NFKBIA,RALB,REL,STAT5B
Role of PKR in Interferon Induction and Antiviral Response	7.24436e-05	4.14	2.111	CASP5,FCGR1A,HSPA1A/HSPA1B,IFNAR2,IFNGR2,IL1B,MAPK1,MAPK13,MAPK14,MAPK3,NFKB1,NFKBIA,NLRP12,NLRP3,REL
p38 MAPK Signaling	7.24436e-05	4.14	3.207	BORCS8-MEF2B,DUSP1,IL18RAP,IL1B,IL1R1,IL1R2,IL1RAP,IRAK3,IRAK4,MAPK13,MAPK14,MEF2A,MKNK1,TIFA
LXR/RXR Activation	0.000128825	3.89	-1.732	ABCA1,IL18RAP,IL1B,IL1R1,IL1R2,IL1RAP,LY96,MMP9,MYLIP,NFKB1,ORM1,ORM2,PTGS2,REL
fMLP Signaling in Neutrophils	0.000263027	3.58	2.333	ACTR3,FPR1,FPR2,GNAI3,GNB2,GNG10,MAPK1,MAPK3,NCF2,NFKB1,NFKBIA,PRKCD,RALB,REL
Role of Macrophages, Fibroblasts and Endothelial Cells in Rheumatoid Arthritis	0.000263027	3.58		CEBPA,CEBPB,FCGR1A,IL18R1,IL18RAP,IL1B,IL1R1,IL1R2,IL1RAP,IRAK3,IRAK4,MAPK1,MAPK14,MAPK3,NFKB1,NFKBIA,PRKCD,RALB,SOCS3,TLR1,TLR10,TLR5,TLR8
Inflammasome pathway	0.000275423	3.56	2.449	CASP5,IL1B,NAIP,NFKB1,NLRC4,NLRP3
STAT3 Pathway	0.000363078	3.44	2.333	IGF1R,IL13RA1,IL18R1,IL18RAP,IL1B,IL1R1,IL1R2,IL4R,MAPK1,MAPK13,MAPK14,MAPK3,RALB,SOCS3
Role of IL-17A in Arthritis	0.000457088	3.34		CXCL1,MAPK1,MAPK13,MAPK14,MAPK3,NFKB1,NFKBIA,PTGS2,REL
PI3K/AKT Signaling	0.000524807	3.28	0.333	IL13RA1,IL18R1,IL18RAP,IL1R1,IL1R2,IL4R,ITGAM,MAPK1,MAPK3,NFKB1,NFKBIA,PPP2R2A,PPP2R5A,PTGS2,RALB,REL,SYNJ1
4-1BB Signaling in T Lymphocytes	0.000537032	3.27	2.236	MAPK1,MAPK13,MAPK14,MAPK3,NFKB1,NFKBIA,REL
MIF-mediated Glucocorticoid Regulation	0.000537032	3.27	1.633	LY96,MAPK1,MAPK3,NFKB1,NFKBIA,PTGS2,REL
Role of MAPK Signaling in Promoting the Pathogenesis of Influenza	0.000537032	3.27	1.732	ATP6V1A,ATP6V1C1,MAPK1,MAPK13,MAPK14,MAPK3,NFKB1,NFKBIA,PLB1,PTGS2,RABGEF1,RALB
IL-22 Signaling	0.000588844	3.23	1.633	MAPK1,MAPK13,MAPK14,MAPK3,SOCS3,STAT5B
B Cell Receptor Signaling	0.000588844	3.23	2.84	APBB1IP,BCL6,CSK,LYN,MAP3K3,MAPK1,MAPK13,MAPK14,MAPK3,NFKB1,NFKBIA,PIK3AP1,RALB,REL,SYNJ1,VAV3
Role of JAK family kinases in IL-6-type Cytokine Signaling	0.000707946	3.15		MAPK1,MAPK13,MAPK14,MAPK3,SOCS3,STAT5B
MSP-RON Signaling In Macrophages Pathway	0.000707946	3.15	1.508	ARG1,IFNGR2,ITGAM,MAPK1,MAPK3,NFKB1,NFKBIZ,PTGS2,RALB,REL,SBNO2,SOCS3
IL-17A Signaling in Gastric Cells	0.000851138	3.07	2.236	CXCL1,MAPK1,MAPK13,MAPK14,MAPK3,NFKB1
Salvage Pathways of Pyrimidine Deoxyribonucleotides	0.000912011	3.04		APOBEC3A,APOBEC3B,TK2,UPP1
CD40 Signaling	0.000954993	3.02	1.134	MAPK1,MAPK13,MAPK14,MAPK3,NFKB1,NFKBIA,PTGS2,REL,TANK
MIF Regulation of Innate Immunity	0.00162181	2.79	1.633	LY96,MAPK1,MAPK3,NFKB1,NFKBIA,PTGS2,REL
Antioxidant Action of Vitamin C	0.00162181	2.79	-2.828	MAPK1,MAPK13,MAPK14,MAPK3,NFKB1,NFKBIA,PLB1,REL,SLC2A14,SLC2A3,STAT5B
NF-κB Signaling	0.00162181	2.79	2.5	IGF1R,IL1B,IL1R1,IL1R2,IRAK3,IRAK4,MAP3K3,MAP4K4,NFKB1,NFKBIA,RALB,TANK,TLR1,TLR10,TLR5,TLR8,TNIP1
Acute Phase Response Signaling	0.00162181	2.79	2.887	CEBPB,IL1B,IL1R1,IL1RAP,MAPK1,MAPK13,MAPK14,MAPK3,NFKB1,NFKBIA,ORM1,ORM2,RALB,REL,SOCS3
Role of MAPK Signaling in Inhibiting the Pathogenesis of Influenza	0.00162181	2.79	1.667	IL1B,MAPK1,MAPK13,MAPK14,MAPK3,NFKB1,NFKBIA,PLB1,PTGS2
Coronavirus Pathogenesis Pathway	0.00199526	2.7	2.138	ADAM9,ATP6V1A,CCR2,IFNAR2,IL1B,KPNB1,MAPK1,MAPK13,MAPK14,MAPK3,NFKB1,NFKBIA,NLRP3,PTGS2,REL
Neuroinflammation Signaling Pathway	0.00218776	2.66	4.243	IFNGR2,IL1B,IL1R1,IRAK3,IRAK4,MAPK1,MAPK13,MAPK14,MAPK3,MMP9,NAIP,NCF2,NFKB1,NLRP3,PTGS2,REL,TLR1,TLR10,TLR5,TLR8
Fcγ Receptor-mediated Phagocytosis in Macrophages and Monocytes	0.00229087	2.64	3.162	ACTR3,CRK,FCGR1A,LYN,MAPK1,MAPK3,PRKCD,VAMP3,VASP,VAV3
Granulocyte Adhesion and Diapedesis	0.00263027	2.58		CCR2,CKLF,CXCL1,CXCL16,FPR1,FPR2,GNAI3,IL18RAP,IL1B,IL1R1,IL1R2,IL1RAP,ITGAM,MMP9
IL-12 Signaling and Production in Macrophages	0.00295121	2.53		CEBPB,MAPK1,MAPK13,MAPK14,MAPK3,NFKB1,NFKBIA,ORM1,ORM2,PRKCD,REL,SPI1
Protein Kinase A Signaling	0.00346737	2.46	0	AKAP10,DUSP1,GDE1,GNAI3,GNB2,GNG10,MAPK1,MAPK3,MPPE1,MTMR3,NFKB1,NFKBIA,PHKA2,PPP1R12A,PPP1R3D,PRKCD,PTGS2,PTP4A1,PTPRE,PTPRJ,PYGL,REL,VASP
Phosphatidylglycerol Biosynthesis II (Non-plastidic)	0.00416869	2.38	2.236	AGPAT2,GPAT3,LPCAT2,MBOAT2,PGS1
IL-17A Signaling in Airway Cells	0.0042658	2.37	1.633	CXCL1,MAPK1,MAPK13,MAPK14,MAPK3,NFKB1,NFKBIA,REL
Osteoarthritis Pathway	0.0042658	2.37	3.051	ALPL,CASP5,CEBPB,CTNNA1,IL18RAP,IL1B,IL1R1,IL1R2,IL1RAP,ITGAM,MMP9,MTF1,NFKB1,PTGS2,RBPJ,REL
Cardiac Hypertrophy Signaling (Enhanced)	0.0042658	2.37	4.491	ATF6,BORCS8-MEF2B,GDE1,GNAI3,GNB2,GNG10,IGF1R,IL13RA1,IL18R1,IL18RAP,IL1B,IL1R1,IL1R2,IL4R,ITGAM,MAP3K3,MAPK1,MAPK13,MAPK14,MAPK3,MEF2A,MKNK1,MPPE1,NFKB1,PRKCD,PTGS2,RALB,REL
LPS-stimulated MAPK Signaling	0.00436516	2.36	2.121	MAPK1,MAPK13,MAPK14,MAPK3,NFKB1,NFKBIA,PRKCD,RALB,REL
3-phosphoinositide Degradation	0.00436516	2.36	3.162	ALPL,DUSP1,FIG4,MTMR3,PGAM4,PPP1R12A,PPP1R3D,PPP2R2A,PPP2R5A,PTPRJ,SOCS3,SSH1,SSH2,SYNJ1
Role of Pattern Recognition Receptors in Recognition of Bacteria and Viruses	0.00512861	2.29	3	IL1B,MAPK1,MAPK3,NFKB1,NLRC4,NLRP3,PRKCD,REL,RNASEL,TLR1,TLR5,TLR8
Natural Killer Cell Signaling	0.00512861	2.29	3.606	HSPA1A/HSPA1B,IL18R1,IL18RAP,IRAK4,LIMK2,MAP3K3,MAPK1,MAPK13,MAPK14,MAPK3,NFKB1,RALB,REL,VAV3
CCR3 Signaling in Eosinophils	0.00549541	2.26	2.449	GNAI3,GNB2,GNG10,LIMK2,MAPK1,MAPK13,MAPK14,MAPK3,PPP1R12A,PRKCD,RALB
RANK Signaling in Osteoclasts	0.00549541	2.26	2.646	GSN,MAP3K3,MAPK1,MAPK13,MAPK14,MAPK3,NFKB1,NFKBIA,REL
Ephrin B Signaling	0.00549541	2.26	1.633	ABI1,CAP1,GNAI3,GNB2,GNG10,MAPK1,MAPK3,VAV3
Signaling by Rho Family GTPases	0.00630957	2.2	2.714	ACTR3,ARHGEF11,CDC42EP3,CLIP1,GNAI3,GNB2,GNG10,IQGAP1,ITGAM,LIMK2,MAPK1,MAPK3,NCF2,NFKB1,PPP1R12A,REL,RHOQ
D-myo-inositol (1,4,5,6)-Tetrakisphosphate Biosynthesis	0.00630957	2.2	3	ALPL,DUSP1,FIG4,PGAM4,PPP1R12A,PPP1R3D,PPP2R2A,PPP2R5A,PTPRJ,SOCS3,SSH1,SSH2,SYNJ1
D-myo-inositol (3,4,5,6)-tetrakisphosphate Biosynthesis	0.00630957	2.2	3	ALPL,DUSP1,FIG4,PGAM4,PPP1R12A,PPP1R3D,PPP2R2A,PPP2R5A,PTPRJ,SOCS3,SSH1,SSH2,SYNJ1
CDK5 Signaling	0.00645654	2.19	-0.632	CDK5R1,MAPK1,MAPK13,MAPK14,MAPK3,PPP1R12A,PPP1R3D,PPP2R2A,PPP2R5A,RALB
Phagosome Formation	0.00645654	2.19		CR1,FCAR,FCGR1A,FCGR1B,ITGAM,PRKCD,RHOQ,TLR1,TLR10,TLR5,TLR8
April Mediated Signaling	0.00660693	2.18	1.342	MAPK1,MAPK13,MAPK14,NFKB1,NFKBIA,REL
B Cell Activating Factor Signaling	0.00724436	2.14	2	MAPK1,MAPK13,MAPK14,NFKB1,NFKBIA,REL
IL-15 Signaling	0.00724436	2.14	2.646	MAPK1,MAPK13,MAPK14,MAPK3,NFKB1,RALB,REL,STAT5B
Rac Signaling	0.00758578	2.12	3	ACTR3,CDK5R1,IQGAP1,ITGAM,LIMK2,MAPK1,MAPK3,NCF2,NFKB1,RALB,REL
Role of MAPK Signaling in the Pathogenesis of Influenza	0.00758578	2.12		MAPK1,MAPK13,MAPK14,MAPK3,PLB1,PTGS2,RABGEF1,RALB
Role of Tissue Factor in Cancer	0.00758578	2.12		CXCL1,IL1B,LIMK2,LYN,MAPK1,MAPK13,MAPK14,MAPK3,RALB,STAT5B
Role of IL-17F in Allergic Inflammatory Airway Diseases	0.00758578	2.12	2.236	CXCL1,IL1B,MAPK1,MAPK3,NFKB1,REL
Chemokine Signaling	0.00758578	2.12	2.121	GNAI3,LIMK2,MAPK1,MAPK13,MAPK14,MAPK3,PPP1R12A,RALB
Apelin Endothelial Signaling Pathway	0.00758578	2.12	2.828	BORCS8-MEF2B,GNAI3,GNB2,GNG10,MAPK1,MAPK3,MEF2A,NFKB1,PRKCD,RALB,REL
Cholecystokinin/Gastrin-mediated Signaling	0.00758578	2.12	2.53	BORCS8-MEF2B,IL1B,MAPK1,MAPK14,MAPK3,MEF2A,PRKCD,PTGS2,RALB,RHOQ
HIF1α Signaling	0.00776247	2.11	2.673	ADM,EGLN1,HK3,HSPA1A/HSPA1B,MAPK1,MAPK3,MKNK1,MMP9,NCF2,PKM,PRKCD,RALB,SLC2A14,SLC2A3
PI3K Signaling in B Lymphocytes	0.00776247	2.11	3.162	ATF6,IL4R,LYN,MAPK1,MAPK3,NFKB1,NFKBIA,PIK3AP1,RALB,REL,VAV3
Thrombin Signaling	0.00794328	2.1	3.162	ARHGEF11,GNAI3,GNB2,GNG10,MAPK1,MAPK13,MAPK14,MAPK3,NFKB1,PPP1R12A,PRKCD,RALB,REL,RHOQ
TNFR2 Signaling	0.00831764	2.08	0	NAIP,NFKB1,NFKBIA,REL,TANK
Role of PI3K/AKT Signaling in the Pathogenesis of Influenza	0.00912011	2.04	1.342	CRK,GNAI3,MAPK1,MAPK3,NFKB1,NFKBIA,REL
Eicosanoid Signaling	0.00912011	2.04		DPEP2,FPR2,LTA4H,LTB4R,PLB1,PTGS2,TBXAS1
JAK/Stat Signaling	0.00977237	2.01	1.89	CEBPB,MAPK1,MAPK3,NFKB1,RALB,REL,SOCS3,STAT5B
Role of NFAT in Regulation of the Immune Response	0.0102329	1.99	3.162	BORCS8-MEF2B,FCGR1A,FCGR1B,GNAI3,GNB2,GNG10,KPNB1,LYN,MAPK1,MAPK3,MEF2A,NFKB1,NFKBIA,RALB,REL
D-myo-inositol-5-phosphate Metabolism	0.0102329	1.99	3	ALPL,DUSP1,FIG4,PGAM4,PPP1R12A,PPP1R3D,PPP2R2A,PPP2R5A,PTPRJ,SOCS3,SSH1,SSH2,SYNJ1
Leukocyte Extravasation Signaling	0.0104713	1.98	3.051	CRK,CTNNA1,F11R,GNAI3,ITGAM,MAPK1,MAPK13,MAPK14,MMP9,NCF2,PRKCD,VASP,VAV3
α-Adrenergic Signaling	0.0104713	1.98	2.646	GNAI3,GNB2,GNG10,MAPK1,MAPK3,PHKA2,PRKCD,PYGL,RALB
Hepatic Fibrosis / Hepatic Stellate Cell Activation	0.0107152	1.97		IFNAR2,IFNGR2,IGF1R,IL18RAP,IL1B,IL1R1,IL1R2,IL1RAP,IL4R,LY96,MMP9,NFKB1,REL
PEDF Signaling	0.0107152	1.97	2.449	MAPK1,MAPK13,MAPK14,MAPK3,NFKB1,NFKBIA,RALB,REL
AMPK Signaling	0.0107152	1.97	0.905	CAMKK2,GNAI3,GNB2,GNG10,MAPK1,MAPK13,MAPK14,PFKFB3,PFKFB4,PPM1D,PPM1F,PPP2R2A,PPP2R5A,TBC1D1,ULK1
Systemic Lupus Erythematosus In B Cell Signaling Pathway	0.0107152	1.97	2.324	CSK,IFNAR2,IFNGR2,IL1B,IRAK4,LYN,MAP4K4,MAPK1,MAPK3,NFKB1,PIK3AP1,PRKCD,RALB,REL,SYNJ1,TLR8
Role of JAK1 and JAK3 in γc Cytokine Signaling	0.0114815	1.94		FES,IL4R,MAPK1,MAPK3,RALB,SOCS3,STAT5B
Prolactin Signaling	0.011749	1.93	1.633	CEBPB,MAPK1,MAPK3,NMI,PRKCD,RALB,SOCS3,STAT5B
Relaxin Signaling	0.0120226	1.92	1.342	GDE1,GNAI3,GNB2,GNG10,MAPK1,MAPK3,MMP9,MPPE1,NFKB1,NFKBIA,REL
Role of Osteoblasts, Osteoclasts and Chondrocytes in Rheumatoid Arthritis	0.0120226	1.92		ALPL,GSN,IL18R1,IL18RAP,IL1B,IL1R1,IL1R2,IL1RAP,MAPK1,MAPK14,MAPK3,NAIP,NFKB1,NFKBIA
UVC-Induced MAPK Signaling	0.0123027	1.91	2.449	MAPK1,MAPK13,MAPK14,MAPK3,PRKCD,RALB
CDP-diacylglycerol Biosynthesis I	0.0134896	1.87	2	AGPAT2,GPAT3,LPCAT2,MBOAT2
3-phosphoinositide Biosynthesis	0.0138038	1.86	3	ALPL,DUSP1,FIG4,PGAM4,PPP1R12A,PPP1R3D,PPP2R2A,PPP2R5A,PTPRJ,SOCS3,SSH1,SSH2,SYNJ1
Growth Hormone Signaling	0.0144544	1.84	1.633	CEBPA,IGF1R,MAPK1,MAPK3,PRKCD,SOCS3,STAT5B
Acute Myeloid Leukemia Signaling	0.0144544	1.84	1.633	CEBPA,MAPK1,MAPK3,NFKB1,RALB,REL,SPI1,STAT5B
Gα12/13 Signaling	0.0144544	1.84	2.828	BORCS8-MEF2B,LPAR2,MAPK1,MAPK3,MEF2A,NFKB1,NFKBIA,RALB,REL,VAV3
IL-7 Signaling Pathway	0.0154882	1.81	2.449	BCL6,LYN,MAPK1,MAPK13,MAPK14,MAPK3,STAT5B
Molecular Mechanisms of Cancer	0.0158489	1.8		ARHGEF11,CDK19,CDKN2D,CRK,CTNNA1,GNAI3,GNB2,GNG10,ITGAM,MAPK1,MAPK13,MAPK14,MAPK3,NAIP,NBN,NFKB1,NFKBIA,PRKCD,RALB,RBPJ,REL,RHOQ
Glucocorticoid Receptor Signaling	0.0169824	1.77		CD163,CEBPA,DUSP1,FCGR1A,FKBP5,HSPA1A/HSPA1B,IL13RA1,IL18R1,IL18RAP,IL1B,IL1R1,IL1R2,IL4R,KRT23,MAPK1,MAPK13,MAPK14,MAPK3,MMP9,NFKB1,NFKBIA,PTGS2,RALB,STAT5B,TSC22D3
Fc Epsilon RI Signaling	0.0169824	1.77	2.333	LYN,MAPK1,MAPK13,MAPK14,MAPK3,PRKCD,RALB,SYNJ1,VAV3
Hepatic Cholestasis	0.0169824	1.77		IL18RAP,IL1B,IL1R1,IL1R2,IL1RAP,IRAK3,IRAK4,LY96,NFKB1,NFKBIA,PRKCD,REL
HMGB1 Signaling	0.0169824	1.77	2.53	IFNGR2,IL1B,IL1R1,MAPK1,MAPK13,MAPK14,MAPK3,NFKB1,RALB,REL,RHOQ
Type I Diabetes Mellitus Signaling	0.0169824	1.77	2.53	IFNGR2,IL1B,IL1R1,IL1RAP,MAPK1,MAPK13,MAPK14,NFKB1,NFKBIA,REL,SOCS3
Gαi Signaling	0.0169824	1.77	2.828	FPR1,FPR2,GNAI3,GNB2,GNG10,HCAR2,LTB4R,MAPK1,MAPK3,RALB
Hepatic Fibrosis Signaling Pathway	0.0169824	1.77	3.9	CEBPB,GNAI3,IL18RAP,IL1B,IL1R1,IL1R2,IL1RAP,IRAK3,IRAK4,ITGAM,MAPK1,MAPK13,MAPK14,MAPK3,NCF2,NFKB1,NFKBIA,PRKCD,RALB,REL,RHOQ
GNRH Signaling	0.017378	1.76	2.333	GNAI3,GNB2,GNG10,MAP3K3,MAPK1,MAPK13,MAPK14,MAPK3,NFKB1,PRKCD,RALB,REL
Angiopoietin Signaling	0.017378	1.76	0.816	CRK,NFKB1,NFKBIA,RALB,REL,STAT5B,TNIP1
ERK/MAPK Signaling	0.0177828	1.75	0.577	CRK,DUSP1,ETS2,ITGAM,MAPK1,MAPK3,MKNK1,PPP1R12A,PPP1R3D,PPP2R2A,PPP2R5A,PRKCD,RALB
VDR/RXR Activation	0.018197	1.74	0	CEBPA,CEBPB,GADD45A,PRKCD,SERPINB1,THBD,VDR
ATM Signaling	0.018197	1.74	0	GADD45A,MAPK13,MAPK14,NBN,NFKBIA,PPM1D,PPP2R2A,PPP2R5A
Salvage Pathways of Pyrimidine Ribonucleotides	0.018197	1.74	2.828	APOBEC3A,APOBEC3B,LIMK2,MAK,MAPK1,MAPK3,PRKCD,UPP1
CXCR4 Signaling	0.018197	1.74	3	ARHGEF11,CRK,GNAI3,GNB2,GNG10,LYN,MAPK1,MAPK3,PRKCD,RALB,RHOQ
Colorectal Cancer Metastasis Signaling	0.0186209	1.73	2.714	GNAI3,GNB2,GNG10,MAPK1,MAPK3,MMP9,NFKB1,PTGS2,RALB,REL,RHOQ,TLR1,TLR10,TLR5,TLR8
Estrogen-Dependent Breast Cancer Signaling	0.0186209	1.73	2.449	IGF1R,MAPK1,MAPK3,NFKB1,RALB,REL,STAT5B
Glycogen Degradation III	0.0186209	1.73		MGAM,PGM2,PYGL
Gαq Signaling	0.0194984	1.71	2.449	CSK,GNAI3,GNB2,GNG10,MAPK1,MAPK3,NFKB1,NFKBIA,PRKCD,REL,RHOQ
Role of JAK1, JAK2 and TYK2 in Interferon Signaling	0.0194984	1.71		IFNAR2,IFNGR2,NFKB1,REL
Xenobiotic Metabolism Signaling	0.0194984	1.71		CYP1B1,IL1B,MAP3K3,MAPK1,MAPK13,MAPK14,MAPK3,NFKB1,NQO2,PPP2R2A,PPP2R5A,PRKCD,RALB,REL,SULT1B1
NF-κB Activation by Viruses	0.0194984	1.71	2.449	MAPK1,MAPK3,NFKB1,NFKBIA,PRKCD,RALB,REL
Actin Cytoskeleton Signaling	0.0199526	1.7	0.832	ACTR3,CRK,CSK,GSN,IQGAP1,ITGAM,LIMK2,MAPK1,MAPK3,PPP1R12A,RALB,SSH1,SSH2,VAV3
Urate Biosynthesis/Inosine 5'-phosphate Degradation	0.0223872	1.65		ACP3,IMPDH1,NT5C3A
BAG2 Signaling Pathway	0.0234423	1.63	-0.816	HSPA1A/HSPA1B,MAPK1,MAPK14,MAPK3,NFKB1,REL,UBE2D1
Apoptosis Signaling	0.0234423	1.63	-1.633	MAP4K4,MAPK1,MAPK3,NAIP,NFKB1,NFKBIA,RALB,REL
Triacylglycerol Biosynthesis	0.0239883	1.62	2.236	AGPAT2,DGAT2,GPAT3,LPCAT2,MBOAT2
Type II Diabetes Mellitus Signaling	0.0251189	1.6	1.89	ACSL1,CEBPB,MAPK1,MAPK3,NFKB1,NFKBIA,PKM,PRKCD,REL,SOCS3
P2Y Purigenic Receptor Signaling Pathway	0.025704	1.59	1.633	GNAI3,GNB2,GNG10,MAPK1,MAPK3,NFKB1,PRKCD,RALB,REL
α-tocopherol Degradation	0.025704	1.59		CYP4F2,CYP4F3
G-Protein Coupled Receptor Signaling	0.025704	1.59		DUSP1,FPR1,FPR2,GDE1,GNAI3,HCAR2,HCAR3,LTB4R,MAPK1,MAPK3,MPPE1,NFKB1,NFKBIA,RALB,REL
Ephrin Receptor Signaling	0.025704	1.59	3.162	ABI1,ACTR3,CRK,GNAI3,GNB2,GNG10,ITGAM,LIMK2,MAP4K4,MAPK1,MAPK3,RALB
IL-23 Signaling Pathway	0.0275423	1.56	0	IL1B,NFKB1,NFKBIA,REL,SOCS3
Pyridoxal 5'-phosphate Salvage Pathway	0.0281838	1.55	2.449	LIMK2,MAK,MAPK1,MAPK3,PDXK,PRKCD
BMP signaling pathway	0.0281838	1.55	2.449	MAPK1,MAPK13,MAPK14,MAPK3,NFKB1,RALB,REL
p70S6K Signaling	0.0281838	1.55	1.667	GNAI3,IL4R,LYN,MAPK1,MAPK3,PPP2R2A,PPP2R5A,PRKCD,RALB
Superpathway of Inositol Phosphate Compounds	0.0295121	1.53	3	ALPL,DUSP1,FIG4,PGAM4,PPP1R12A,PPP1R3D,PPP2R2A,PPP2R5A,PTPRJ,SOCS3,SSH1,SSH2,SYNJ1
Parkinson's Signaling	0.0295121	1.53		MAPK1,MAPK13,MAPK14
IL-17 Signaling	0.0295121	1.53	2.714	CEBPB,CXCL1,IL1B,MAPK1,MAPK13,MAPK14,MAPK3,MMP9,NFKB1,PTGS2,RALB
Tumor Microenvironment Pathway	0.0295121	1.53	2.53	ARG1,CD274,IL1B,MAPK1,MAPK3,MMP9,NFKB1,PTGS2,RALB,REL,SLC2A3
Integrin Signaling	0.030903	1.51	1.897	ACTR3,ARHGAP26,ASAP1,CRK,GSN,ITGAM,MAPK1,MAPK3,PPP1R12A,RALB,RHOQ,VASP
TNFR1 Signaling	0.0338844	1.47	0	NAIP,NFKB1,NFKBIA,REL,TANK
Unfolded protein response	0.0338844	1.47	1.342	ATF6,CD82,CEBPA,CEBPB,DNAJC13,HSPA1A/HSPA1B,OS9
Inhibition of Angiogenesis by TSP1	0.0346737	1.46	1	MAPK1,MAPK13,MAPK14,MMP9
Insulin Receptor Signaling	0.0354813	1.45	1.667	CRK,MAPK1,MAPK3,PPP1R12A,PPP1R3D,RALB,RHOQ,SOCS3,SYNJ1
Amyloid Processing	0.0354813	1.45	2	CDK5R1,MAPK1,MAPK13,MAPK14,MAPK3
UVB-Induced MAPK Signaling	0.0380189	1.42	2.236	MAPK1,MAPK13,MAPK14,MAPK3,PRKCD
Purine Nucleotides Degradation II (Aerobic)	0.0380189	1.42		ACP3,IMPDH1,NT5C3A
Neuregulin Signaling	0.0389045	1.41	2.449	CDK5R1,CRK,ITGAM,MAPK1,MAPK3,PRKCD,RALB,STAT5B
FAK Signaling	0.0389045	1.41		ARHGAP26,ASAP1,CRK,CSK,ITGAM,MAPK1,MAPK3,RALB
HER-2 Signaling in Breast Cancer	0.0398107	1.4	1.508	ETS2,KPNB1,LYN,MAPK1,MAPK3,NFKB1,NFKBIA,PRKCD,PTGS2,RALB,REL
Breast Cancer Regulation by Stathmin1	0.0398107	1.4	4.796	ADGRE1,ADGRE5,ARHGEF11,CCR2,FFAR2,FPR1,FPR2,GNB2,GNG10,GPR160,GPR27,HCAR2,HCAR3,LPAR2,LTB4R,MAPK1,MAPK3,MMP9,NFKB1,PPP1R12A,PPP1R3D,PPP2R2A,PPP2R5A,PRKCD,RALB
Role of NFAT in Cardiac Hypertrophy	0.0416869	1.38	2.53	BORCS8-MEF2B,GNAI3,GNB2,GNG10,IGF1R,MAPK1,MAPK13,MAPK14,MAPK3,MEF2A,PRKCD,RALB
Germ Cell-Sertoli Cell Junction Signaling	0.0416869	1.38		CTNNA1,GSN,IQGAP1,LIMK2,MAP3K3,MAPK1,MAPK14,MAPK3,RALB,RHOQ
NGF Signaling	0.0416869	1.38	2.646	CRK,MAP3K3,MAPK1,MAPK3,NFKB1,PRKCD,RALB,REL
IL-9 Signaling	0.042658	1.37		NFKB1,REL,SOCS3,STAT5B
TWEAK Signaling	0.042658	1.37		NAIP,NFKB1,NFKBIA,REL
Renin-Angiotensin Signaling	0.042658	1.37	2.646	MAPK1,MAPK13,MAPK14,MAPK3,NFKB1,PRKCD,RALB,REL
Lymphotoxin β Receptor Signaling	0.0436516	1.36	1.342	CXCL1,MAPK1,MAPK3,NFKB1,NFKBIA
TGF-β Signaling	0.0436516	1.36	2.236	MAPK1,MAPK13,MAPK14,MAPK3,RALB,TFE3,VDR
Corticotropin Releasing Hormone Signaling	0.0457088	1.34	2.828	BORCS8-MEF2B,GNAI3,MAPK1,MAPK13,MAPK14,MAPK3,MEF2A,PRKCD,PTGS2
Adrenomedullin signaling pathway	0.0457088	1.34	3.162	ADM,CEBPB,CSK,IL1B,MAPK1,MAPK13,MAPK14,MAPK3,NFKB1,RALB,REL
Complement System	0.0457088	1.34		CD55,CD59,CR1,ITGAM
Apelin Cardiomyocyte Signaling Pathway	0.047863	1.32	2.646	GNAI3,MAPK1,MAPK13,MAPK14,MAPK3,PRKCD,SLC9A8
Regulation of eIF4 and p70S6K Signaling	0.047863	1.32	0.447	AGO4,ITGAM,MAPK1,MAPK13,MAPK14,MAPK3,MKNK1,PPP2R2A,PPP2R5A,RALB
Endocannabinoid Developing Neuron Pathway	0.0489779	1.31	2.449	GNAI3,GNB2,GNG10,MAPK1,MAPK13,MAPK14,MAPK3,RALB
STable 2G: LC-Black Enrichment in IPA Canonical Pathways
Ingenuity Canonical Pathways	B-H p-value	-log(B-H p-value)	z-score	Molecules
Autophagy	1.99526e-06	5.7	-2.132	AKT1,AKT2,ATG9A,BECN1,CALM1 (includes others),DAPK1,FOXO3,GABARAP,GABARAPL2,MAP1LC3B,MAP2K2,MAP2K7,OPTN,PIK3R2,PPP2R5B,PRKAR2B,PTPA,SLC1A5,SLC7A5,SQSTM1,STK11,WIPI2
Sertoli Cell-Sertoli Cell Junction Signaling	1.54882e-05	4.81		ACTG2,AKT1,AKT2,EPB41,GUCY1B1,ITGA2B,ITGB3,MAP2K2,MAP2K3,MAP2K7,PRKAR2B,SPTB,TUBA8,TUBB1,TUBB2A,TUBB2B,TUBB4A,TUBB4B,VCL,YBX3
SPINK1 General Cancer Pathway	2.34423e-05	4.63	0.905	AKT1,AKT2,MAP2K2,MT1A,MT1F,MT1G,MT1H,MT1M,MT1X,MT2A,PIK3R2
Phagosome Maturation	0.000229087	3.64		CTSA,CTSB,CTSE,PRDX2,PRDX5,PRDX6,RILP,TUBA8,TUBB1,TUBB2A,TUBB2B,TUBB4A,TUBB4B,VPS28,VTI1B
AMPK Signaling	0.000346737	3.46	-0.832	AK1,AKT1,AKT2,CDKN1A,FOXO3,FOXO4,GNA12,GNAO1,KAT2B,MAP2K3,PHLPP2,PIK3R2,PPM1A,PPP2R5B,PRKAR2B,PTPA,RAB6A,SLC2A1,STK11
14-3-3-mediated Signaling	0.000562341	3.25	-0.378	AKT1,AKT2,MAP2K2,PIK3R2,SNCA,STK11,TUBA8,TUBB1,TUBB2A,TUBB2B,TUBB4A,TUBB4B,YWHAH
Semaphorin Neuronal Repulsive Signaling Pathway	0.000562341	3.25	1.941	AKT1,AKT2,ARHGEF12,GUCY1B1,ITGA2B,ITGB3,MAP2K2,MAP2K3,MAP2K7,MYL4,MYL9,PIK3R2,PRKAR2B,STK11
Senescence Pathway	0.00125893	2.9	-2.524	AKT1,AKT2,BRAF,CALM1 (includes others),CAT,CDC27,CDKN1A,E2F4,FOXO3,FOXO4,IRF3,KAT2B,MAP2K2,MAP2K3,MAP2K7,PIK3R2,PPP2R5B,PTPA,SQSTM1,YPEL3
Heme Biosynthesis II	0.0017378	2.76	-2	ALAS2,FECH,HMBS,UROD
GABA Receptor Signaling	0.00218776	2.66		ALDH5A1,AP1B1,AP2A1,AP2B1,AP2M1,AP2S1,GABARAP,GNA12,GNAO1,UBA52,UBB,UBQLN1
Coronavirus Replication Pathway	0.00218776	2.66	-2.646	PI4KB,TUBA8,TUBB1,TUBB2A,TUBB2B,TUBB4A,TUBB4B
PI3K/AKT Signaling	0.0025704	2.59	0.632	AKT1,AKT2,BCL2L1,CDKN1A,FOXO3,IL15RA,INPP5K,ITGA2B,ITGB3,LIMS1,MAP2K2,PIK3R2,PPP2R5B,PTPA,YWHAH
Epithelial Adherens Junction Signaling	0.00269153	2.57		ACTG2,AKT1,AKT2,MYL4,MYL9,TCF7L2,TUBA8,TUBB1,TUBB2A,TUBB2B,TUBB4A,TUBB4B,VCL
Opioid Signaling Pathway	0.00269153	2.57	-3	AKT1,AKT2,AP1B1,AP2A1,AP2B1,AP2M1,AP2S1,BRAF,CALM1 (includes others),GNA12,GNAO1,GRINA,MAP2K2,MAP2K3,MAP2K7,PRKAR2B,RGS10,TCF7L2
NRF2-mediated Oxidative Stress Response	0.00380189	2.42	-3.317	ABCC4,ACTG2,AKT1,CAT,CDC34,DNAJB2,FTL,GCLC,GPX2,MAP2K2,MAP2K3,MAP2K7,PIK3R2,SQSTM1,UBB
Germ Cell-Sertoli Cell Junction Signaling	0.00380189	2.42		ACTG2,AKT1,MAP2K2,MAP2K3,MAP2K7,PIK3R2,TUBA8,TUBB1,TUBB2A,TUBB2B,TUBB4A,TUBB4B,VCL
Remodeling of Epithelial Adherens Junctions	0.00380189	2.42		ACTG2,TUBA8,TUBB1,TUBB2A,TUBB2B,TUBB4A,TUBB4B,VCL
Ferroptosis Signaling Pathway	0.00380189	2.42	-0.905	BECN1,BRAF,CDKN1A,CTSB,FTL,GCLC,H2BU1,MAP2K2,NCOA4,SLC1A5,SQSTM1
Chronic Myeloid Leukemia Signaling	0.00467735	2.33		AKT1,AKT2,BCL2L1,CDKN1A,CRKL,E2F4,MAP2K2,PA2G4,PIK3R2,TFDP1
Melatonin Signaling	0.00489779	2.31	-1.89	BRAF,CALM1 (includes others),GNAO1,GNRH2,MAP2K2,MAP2K3,MAP2K7,PRKAR2B
Docosahexaenoic Acid (DHA) Signaling	0.00489779	2.31		AKT1,AKT2,APP,BCL2L1,PIK3R2,PNPLA2
PTEN Signaling	0.00489779	2.31	1	AKT1,AKT2,BCL2L1,CDKN1A,FOXO3,FOXO4,INPP5K,ITGA2B,ITGB3,MAP2K2,PIK3R2,YWHAH
Acute Myeloid Leukemia Signaling	0.00489779	2.31	-2.828	AKT1,AKT2,BRAF,MAP2K2,MAP2K3,MAP2K7,PIK3R2,PIM1,TCF7L2
Sirtuin Signaling Pathway	0.00489779	2.31	-1.941	AKT1,APP,ATG9A,ATP5F1E,BECN1,BPGM,FOXO3,FOXO4,GABARAP,GABARAPL2,HSF1,MAP1LC3B,POLR1D,SIRT2,SLC2A1,STK11,TUBA8
Iron homeostasis signaling pathway	0.00489779	2.31		ALAS2,CDC34,FECH,FTL,HBG2,HBQ1,ISCU,MCOLN1,PCBP1,SLC25A37,SLC48A1
Tight Junction Signaling	0.00512861	2.29		ACTG2,AKT1,AKT2,EPB41,HSF1,MYL4,MYL9,PPP2R5B,PRKAR2B,PTPA,VCL,VTI1B,YBX3
Non-Small Cell Lung Cancer Signaling	0.00562341	2.25	-1.342	AKT1,AKT2,E2F4,FOXO3,MAP2K2,PA2G4,PIK3R2,RXRB,TFDP1
Small Cell Lung Cancer Signaling	0.0057544	2.24	-2	AKT1,AKT2,BCL2L1,E2F4,MAX,PA2G4,PIK3R2,RXRB,TFDP1
Cancer Drug Resistance By Drug Efflux	0.0057544	2.24		AKT1,AKT2,BRAF,FOXO3,FOXO4,MAP2K2,PIK3R2
FAK Signaling	0.0057544	2.24		ACTG2,AKT1,AKT2,CRKL,ITGA2B,ITGB3,MAP2K2,PIK3R2,TNS1,VCL
VEGF Signaling	0.00676083	2.17	-1.89	ACTG2,AKT1,AKT2,BCL2L1,EIF1,FOXO3,MAP2K2,PIK3R2,VCL
Polyamine Regulation in Colon Cancer	0.00707946	2.15		MAX,OAZ1,ODC1,PSMD2,PSME4,PSMF1,TCF7L2
Clathrin-mediated Endocytosis Signaling	0.00812831	2.09		ACTG2,AP1B1,AP2A1,AP2B1,AP2M1,AP2S1,CLU,DAB2,ITGB3,PIK3R2,RAB11B,UBA52,UBB
Endocannabinoid Developing Neuron Pathway	0.00812831	2.09	-2.333	AKT1,AKT2,BRAF,GNAO1,MAP2K2,MAP2K3,MAP2K7,PIK3R2,PRKAR2B,RAP1GAP
Gap Junction Signaling	0.00812831	2.09		ACTG2,AKT1,AKT2,GUCY1B1,MAP2K2,PIK3R2,PRKAR2B,TUBA8,TUBB1,TUBB2A,TUBB2B,TUBB4A,TUBB4B
Role of PI3K/AKT Signaling in the Pathogenesis of Influenza	0.00831764	2.08	-2.236	AKT1,AKT2,CRKL,IRF3,MAP2K2,PIK3R2,ZNF346
Pancreatic Adenocarcinoma Signaling	0.00851138	2.07	-2.646	AKT1,AKT2,BCL2L1,CDKN1A,E2F4,MAP2K2,PA2G4,PIK3R2,RALBP1,TFDP1
Reelin Signaling in Neurons	0.00891251	2.05	-3.162	AKT1,AKT2,APP,ARHGEF12,CRKL,GRINA,MAP2K2,MAP2K3,MAP2K7,PIK3R2
TR/RXR Activation	0.00933254	2.03		AKT1,AKT2,GPS2,NCOA4,NRGN,PIK3R2,RXRB,SLC2A1
Synaptogenesis Signaling Pathway	0.0107152	1.97	-3.357	AKT1,AKT2,AP1B1,AP2A1,AP2B1,AP2M1,AP2S1,BRAF,CALM1 (includes others),CRKL,GRINA,NAP1L4,PIK3R2,PRKAR2B,SGTA,SNCA,VTI1B
Melanoma Signaling	0.011749	1.93	-1.633	AKT1,AKT2,BRAF,CDKN1A,MAP2K2,PIK3R2
Integrin Signaling	0.0120226	1.92	-1.732	ACTG2,AKT1,AKT2,BRAF,CRKL,ITGA2B,ITGB3,LIMS1,MAP2K2,MYL9,PIK3R2,TSPAN5,VCL
Ovarian Cancer Signaling	0.0123027	1.91	-1.633	AKT1,AKT2,BRAF,E2F4,MAP2K2,PA2G4,PIK3R2,PRKAR2B,PTGS1,TCF7L2,TFDP1
CTLA4 Signaling in Cytotoxic T Lymphocytes	0.0128825	1.89		AKT1,AKT2,AP1B1,AP2A1,AP2B1,AP2M1,AP2S1,PIK3R2,PPP2R5B,PTPA
Hypoxia Signaling in the Cardiovascular System	0.0147911	1.83		AKT1,CDC34,UBE2F,UBE2H,UBE2M,UBE2O,UBE2V1
Protein Ubiquitination Pathway	0.017378	1.76		AMFR,BAG1,CDC34,DNAJB2,NEDD4L,PSMD2,UBA52,UBB,UBE2F,UBE2H,UBE2M,UBE2O,UBE2V1,UBE3B,USP20
Endocannabinoid Cancer Inhibition Pathway	0.0177828	1.75	-0.632	AKT1,AKT2,CDKN1A,GNAO1,MAP2K2,MAP2K3,MAP2K7,PIK3R2,PRKAR2B,TCF7L2
Salvage Pathways of Pyrimidine Ribonucleotides	0.0177828	1.75	-2.646	AICDA,AK1,AKT2,BRAF,DAPK1,MAP2K2,MAP2K3,PIM1
Renal Cell Carcinoma Signaling	0.0186209	1.73	-2	AKT1,AKT2,MAP2K2,PIK3R2,SLC2A1,UBA52,UBB
ILK Signaling	0.0190546	1.72	-0.302	ACTG2,AKT1,AKT2,ITGB3,LIMS1,MYL4,MYL9,PIK3R2,PPP2R5B,PTPA,RSU1,VCL
Adrenomedullin signaling pathway	0.0194984	1.71	-2.309	AKT1,AKT2,BRAF,CALM1 (includes others),GUCY1B1,MAP2K2,MAP2K3,MAP2K7,MAX,PIK3R2,PRKAR2B,RXRB
Huntington's Disease Signaling	0.0199526	1.7	-1	AKT1,AKT2,ATP5F1E,BCL2L1,MAP2K7,PIK3R2,PSMD2,PSME4,PSMF1,RCOR3,SNCA,TGM2,UBA52,UBB,VTI1B
Glioma Signaling	0.0199526	1.7	-2.236	AKT1,AKT2,CALM1 (includes others),CDKN1A,E2F4,MAP2K2,PA2G4,PIK3R2,TFDP1
Regulation of eIF4 and p70S6K Signaling	0.0199526	1.7	-0.816	AGO2,AKT1,AKT2,EIF1,EIF3B,ITGA2B,ITGB3,MAP2K2,PIK3R2,PPP2R5B,PTPA
Virus Entry via Endocytic Pathways	0.025704	1.59		ACTG2,AP1B1,AP2A1,AP2B1,AP2M1,AP2S1,ITGB3,PIK3R2
Heme Biosynthesis from Uroporphyrinogen-III I	0.025704	1.59		FECH,UROD
Cyclins and Cell Cycle Regulation	0.0263027	1.58	0.447	CDC34,CDKN1A,E2F4,PA2G4,PPP2R5B,PTPA,TFDP1
PEDF Signaling	0.0281838	1.55	-1.89	AKT1,AKT2,BCL2L1,PIK3R2,PNPLA2,TCF7L2,WASF2
HGF Signaling	0.0295121	1.53	-1.89	AKT1,AKT2,CDKN1A,CRKL,ITGA2B,ITGB3,MAP2K2,MAP2K7,PIK3R2
Inhibition of ARE-Mediated mRNA Degradation Pathway	0.0301995	1.52	0.333	AGO2,AKT1,AKT2,PPP2R5B,PRKAR2B,PSMD2,PSME4,PSMF1,PTPA,YWHAH
HOTAIR Regulatory Pathway	0.0301995	1.52	-1.265	AGO2,AKT1,AKT2,BRD4,CDKN1A,HSF1,mir-29,PIK3R2,RBM38,TCF7L2
Prostate Cancer Signaling	0.0301995	1.52		AKT1,AKT2,CDKN1A,E2F4,MAP2K2,PA2G4,PIK3R2,TFDP1
Pyridoxal 5'-phosphate Salvage Pathway	0.0301995	1.52	-2.236	AKT2,BRAF,DAPK1,MAP2K2,MAP2K3,PIM1
PFKFB4 Signaling Pathway	0.0301995	1.52	-1.342	HK1,MAP2K2,MAP2K3,MAP2K7,PRKAR2B
Insulin Receptor Signaling	0.0323594	1.49	-1	AKT1,AKT2,CRKL,FOXO3,FOXO4,INPP5K,MAP2K2,PIK3R2,PRKAR2B
Cell Cycle: G1/S Checkpoint Regulation	0.0331131	1.48		CDC34,CDKN1A,E2F4,MAX,PA2G4,TFDP1
Tetrapyrrole Biosynthesis II	0.0354813	1.45		ALAS2,HMBS
Axonal Guidance Signaling	0.0380189	1.42		AKT1,AKT2,ARHGEF12,CRKL,GNA12,GNAO1,ITGA2B,ITGB3,KEL,MAP2K2,MYL4,MYL9,NTN3,PIK3R2,PRKAR2B,TUBA8,TUBB1,TUBB2A,TUBB2B,TUBB4A,TUBB4B
GM-CSF Signaling	0.0389045	1.41	-2.236	AKT1,AKT2,BCL2L1,MAP2K2,PIK3R2,PIM1
Cell Cycle: G2/M DNA Damage Checkpoint Regulation	0.0398107	1.4		CDC34,CDKN1A,KAT2B,TRIP12,YWHAH
IL-7 Signaling Pathway	0.0436516	1.36	-2	AKT1,AKT2,FOXO3,FOXO4,PIK3R2,SLC2A1
Gαs Signaling	0.0446684	1.35	-0.816	ADD1,ADORA2A,BRAF,GNA12,GNAO1,MAP2K2,MC3R,PRKAR2B
Molecular Mechanisms of Cancer	0.0457088	1.34		AKT1,AKT2,ARHGEF12,BCL2L1,BRAF,CDKN1A,E2F4,GNA12,GNAO1,ITGA2B,ITGB3,MAP2K2,MAP2K3,MAX,PA2G4,PIK3R2,PRKAR2B,RALBP1,TFDP1
STable 2H: LC-RoyalBlue Enrichment in IPA Canonical Pathways
Ingenuity Canonical Pathways	B-H p-value	-log(B-H p-value)	z-score	Molecules
Lipid Antigen Presentation by CD1	0.000436516	3.36		ARF6,PDIA3,TRAJ14,TRAJ19,TRAJ2,TRAJ38,TRAV8-1,TRBV2,TRBV4-2
Calcium-induced T Lymphocyte Apoptosis	0.000707946	3.15		ATP2A2,HLA-DOA,PLCG1,TRAJ14,TRAJ19,TRAJ2,TRAJ38,TRAV8-1,TRBV2,TRBV4-2
iCOS-iCOSL Signaling in T Helper Cells	0.000707946	3.15	-2.236	CAMK2D,CD40LG,HLA-DOA,PIK3R1,PLCG1,TRAJ14,TRAJ19,TRAJ2,TRAJ38,TRAV8-1,TRBV2,TRBV4-2
Dendritic Cell Maturation	0.000812831	3.09	-2.646	CCR7,CD40LG,ELP1,HLA-DOA,PDIA3,PIK3R1,PLCG1,TRAJ14,TRAJ19,TRAJ2,TRAJ38,TRAV8-1,TRBV2,TRBV4-2
Allograft Rejection Signaling	0.000812831	3.09		CD40LG,HLA-DOA,TRAJ14,TRAJ19,TRAJ2,TRAJ38,TRAV8-1,TRBV2,TRBV4-2
Autoimmune Thyroid Disease Signaling	0.000812831	3.09		CD40LG,HLA-DOA,TRAJ14,TRAJ19,TRAJ2,TRAJ38,TRAV8-1,TRBV2,TRBV4-2
T Helper Cell Differentiation	0.000831764	3.08		CD40LG,HLA-DOA,IL6ST,TRAJ14,TRAJ19,TRAJ2,TRAJ38,TRAV8-1,TRBV2,TRBV4-2
CTLA4 Signaling in Cytotoxic T Lymphocytes	0.00120226	2.92		CD8A,PIK3R1,PLCG1,TRAJ14,TRAJ19,TRAJ2,TRAJ38,TRAV8-1,TRBV2,TRBV4-2
CD28 Signaling in T Helper Cells	0.00120226	2.92		ELP1,HLA-DOA,PIK3R1,PLCG1,TRAJ14,TRAJ19,TRAJ2,TRAJ38,TRAV8-1,TRBV2,TRBV4-2
Communication between Innate and Adaptive Immune Cells	0.00120226	2.92		CCR7,CD40LG,CD8A,TRAJ14,TRAJ19,TRAJ2,TRAJ38,TRAV8-1,TRBV2,TRBV4-2
Antiproliferative Role of TOB in T Cell Signaling	0.00120226	2.92		PABPC4,TRAJ14,TRAJ19,TRAJ2,TRAJ38,TRAV8-1,TRBV2,TRBV4-2
Hematopoiesis from Pluripotent Stem Cells	0.00120226	2.92		CD8A,TRAJ14,TRAJ19,TRAJ2,TRAJ38,TRAV8-1,TRBV2,TRBV4-2
Tec Kinase Signaling	0.00120226	2.92	-2.236	FNBP1,ITGA4,ITGA6,PIK3R1,PLCG1,RHOH,TRAJ14,TRAJ19,TRAJ2,TRAJ38,TRAV8-1,TRBV2,TRBV4-2
Regulation of IL-2 Expression in Activated and Anergic T Lymphocytes	0.00144544	2.84	-1.897	ELP1,PABPC4,PLCG1,TRAJ14,TRAJ19,TRAJ2,TRAJ38,TRAV8-1,TRBV2,TRBV4-2
Phospholipase C Signaling	0.00169824	2.77	-2.449	ADCY7,ARHGEF6,ARHGEF9,FNBP1,ITGA4,ITGA6,PLCG1,RHOH,TRAJ14,TRAJ19,TRAJ2,TRAJ38,TRAV8-1,TRBV2,TRBV4-2
Graft-versus-Host Disease Signaling	0.00251189	2.6		HLA-DOA,TRAJ14,TRAJ19,TRAJ2,TRAJ38,TRAV8-1,TRBV2,TRBV4-2
OX40 Signaling Pathway	0.00263027	2.58		HLA-DOA,TRAJ14,TRAJ19,TRAJ2,TRAJ38,TRAV8-1,TRBV2,TRBV4-2
Systemic Lupus Erythematosus In T Cell Signaling Pathway	0.00263027	2.58	-2.449	CD40LG,FNBP1,HLA-DOA,PIK3R1,PLCG1,RHOH,TRAJ14,TRAJ19,TRAJ2,TRAJ38,TRAV8-1,TRBV2,TRBV4-2
Cdc42 Signaling	0.00301995	2.52		ARHGEF6,HLA-DOA,ITGA4,ITGA6,TRAJ14,TRAJ19,TRAJ2,TRAJ38,TRAV8-1,TRBV2,TRBV4-2
T Cell Receptor Signaling	0.00338844	2.47	-2.309	CD8A,ELP1,HLA-DOA,PIK3R1,PLCG1,TRAJ14,TRAJ19,TRAJ2,TRAJ38,TRAV8-1,TRBV2,TRBV4-2
Cytotoxic T Lymphocyte-mediated Apoptosis of Target Cells	0.00363078	2.44		TRAJ14,TRAJ19,TRAJ2,TRAJ38,TRAV8-1,TRBV2,TRBV4-2
Role of NFAT in Regulation of the Immune Response	0.00363078	2.44	-1.342	ELP1,HLA-DOA,PIK3R1,PLCG1,RCAN3,TRAJ14,TRAJ19,TRAJ2,TRAJ38,TRAV8-1,TRBV2,TRBV4-2
Altered T Cell and B Cell Signaling in Rheumatoid Arthritis	0.00363078	2.44		CD40LG,HLA-DOA,TRAJ14,TRAJ19,TRAJ2,TRAJ38,TRAV8-1,TRBV2,TRBV4-2
PKCθ Signaling in T Lymphocytes	0.00457088	2.34	-2	CAMK2D,HLA-DOA,PIK3R1,PLCG1,TRAJ14,TRAJ19,TRAJ2,TRAJ38,TRAV8-1,TRBV2,TRBV4-2
Systemic Lupus Erythematosus Signaling	0.0074131	2.13		CD40LG,PIK3R1,PLCG1,PRPF38B,PRPF4,TRAJ14,TRAJ19,TRAJ2,TRAJ38,TRAV8-1,TRBV2,TRBV4-2
Nur77 Signaling in T Lymphocytes	0.0112202	1.95		HLA-DOA,TRAJ14,TRAJ19,TRAJ2,TRAJ38,TRAV8-1,TRBV2,TRBV4-2
T Cell Exhaustion Signaling Pathway	0.0204174	1.69		HLA-DOA,PIK3R1,PLCG1,TRAJ14,TRAJ19,TRAJ2,TRAJ38,TRAV8-1,TRBV2,TRBV4-2
CCR5 Signaling in Macrophages	0.0288403	1.54		PLCG1,TRAJ14,TRAJ19,TRAJ2,TRAJ38,TRAV8-1,TRBV2,TRBV4-2
SAPK/JNK Signaling	0.0331131	1.48		PIK3R1,TRAJ14,TRAJ19,TRAJ2,TRAJ38,TRAV8-1,TRBV2,TRBV4-2
Type I Diabetes Mellitus Signaling	0.0331131	1.48		HLA-DOA,TRAJ14,TRAJ19,TRAJ2,TRAJ38,TRAV8-1,TRBV2,TRBV4-2
Thrombin Signaling	0.0416869	1.38	-3	ADCY7,ARHGEF6,ARHGEF9,CAMK2D,FNBP1,PDIA3,PIK3R1,PLCG1,RHOH
Phagosome Formation	0.0416869	1.38		FNBP1,ITGA4,ITGA6,PDIA3,PIK3R1,PLCG1,RHOH
NER (Nucleotide Excision Repair, Enhanced Pathway)	0.042658	1.37	-1.633	COPS5,COPS7A,RFC1,RPA1,UBE2I,XRCC1
Sumoylation Pathway	0.0436516	1.36	1.633	ETS1,FNBP1,RFC1,RHOH,RPA1,UBE2I
STable 2I: DC-Grey60 Hubs Enrichment in IPA Canonical Pathways
Ingenuity Canonical Pathways	B-H p-value	-log(B-H p-value)	z-score	Molecules
Glycogen Degradation III	0.00457088	2.34		MGAM,PYGL
STable 2J: LC-Pink Hubs Enrichment in IPA Canonical Pathways
Ingenuity Canonical Pathways	B-H p-value	-log(B-H p-value)	z-score	Molecules
HMGB1 Signaling	0.0123027	1.91	1	IFNGR2,IL1R1,MAPK14,RALB
Production of Nitric Oxide and Reactive Oxygen Species in Macrophages	0.0123027	1.91	1	IFNGR2,MAPK14,PPP1R3D,PRKCD
Glycogen Degradation III	0.0123027	1.91		MGAM,PYGL
UVC-Induced MAPK Signaling	0.0123027	1.91		MAPK14,PRKCD,RALB
LPS-stimulated MAPK Signaling	0.0134896	1.87		MAPK14,PRKCD,RALB
ERK/MAPK Signaling	0.0134896	1.87	1	ETS2,PPP1R3D,PRKCD,RALB
ErbB Signaling	0.0144544	1.84		MAPK14,PRKCD,RALB
Synaptic Long Term Potentiation	0.0154882	1.81		PPP1R3D,PRKCD,RALB
Fc Epsilon RI Signaling	0.0154882	1.81		MAPK14,PRKCD,RALB
α-Adrenergic Signaling	0.0154882	1.81		PRKCD,PYGL,RALB
CCR3 Signaling in Eosinophils	0.0154882	1.81		MAPK14,PRKCD,RALB
Renin-Angiotensin Signaling	0.0154882	1.81		MAPK14,PRKCD,RALB
CDK5 Signaling	0.0154882	1.81		MAPK14,PPP1R3D,RALB
HGF Signaling	0.0154882	1.81		ETS2,PRKCD,RALB
Cholecystokinin/Gastrin-mediated Signaling	0.0154882	1.81		MAPK14,PRKCD,RALB
Role of Macrophages, Fibroblasts and Endothelial Cells in Rheumatoid Arthritis	0.0154882	1.81		IL1R1,MAPK14,PRKCD,RALB
STAT3 Pathway	0.0154882	1.81		IL1R1,MAPK14,RALB
Xenobiotic Metabolism Signaling	0.0154882	1.81		MAPK14,PRKCD,RALB,SULT1B1
IL-6 Signaling	0.0154882	1.81		IL1R1,MAPK14,RALB
Xenobiotic Metabolism General Signaling Pathway	0.0154882	1.81		MAPK14,PRKCD,RALB
Type I Diabetes Mellitus Signaling	0.0234423	1.63		IFNGR2,IL1R1,MAPK14
PPARα/RXRα Activation	0.025704	1.59		IL1R1,MAPK14,RALB
Acute Phase Response Signaling	0.025704	1.59		IL1R1,MAPK14,RALB
Endothelin-1 Signaling	0.025704	1.59		MAPK14,PRKCD,RALB
GNRH Signaling	0.025704	1.59		MAPK14,PRKCD,RALB
HER-2 Signaling in Breast Cancer	0.025704	1.59		ETS2,PRKCD,RALB
Dopamine-DARPP32 Feedback in cAMP Signaling	0.025704	1.59		CAMKK2,PPP1R3D,PRKCD
iNOS Signaling	0.025704	1.59		IFNGR2,MAPK14
UVB-Induced MAPK Signaling	0.025704	1.59		MAPK14,PRKCD
B Cell Receptor Signaling	0.025704	1.59		BCL6,MAPK14,RALB
Xenobiotic Metabolism PXR Signaling Pathway	0.025704	1.59		PPP1R3D,PRKCD,SULT1B1
Hepatic Fibrosis Signaling Pathway	0.0281838	1.55	2	IL1R1,MAPK14,PRKCD,RALB
Thrombin Signaling	0.030903	1.51		MAPK14,PRKCD,RALB
NRF2-mediated Oxidative Stress Response	0.0316228	1.5		MAPK14,PRKCD,RALB
Thrombopoietin Signaling	0.0323594	1.49		PRKCD,RALB
Role of NFAT in Cardiac Hypertrophy	0.0323594	1.49		MAPK14,PRKCD,RALB
LPS/IL-1 Mediated Inhibition of RXR Function	0.0331131	1.48		ACSL1,IL1R1,SULT1B1
ErbB4 Signaling	0.0338844	1.47		PRKCD,RALB
IL-10 Signaling	0.0371535	1.43		IL1R1,MAPK14
NF-κB Activation by Viruses	0.0371535	1.43		PRKCD,RALB
IL-3 Signaling	0.0371535	1.43		PRKCD,RALB
IL-15 Signaling	0.0371535	1.43		MAPK14,RALB
FLT3 Signaling in Hematopoietic Progenitor Cells	0.0371535	1.43		MAPK14,RALB
Role of MAPK Signaling in the Pathogenesis of Influenza	0.0371535	1.43		MAPK14,RALB
GDNF Family Ligand-Receptor Interactions	0.0371535	1.43		DOK3,RALB
Acetate Conversion to Acetyl-CoA	0.0371535	1.43		ACSL1
Chemokine Signaling	0.0371535	1.43		MAPK14,RALB
Macropinocytosis Signaling	0.0371535	1.43		PRKCD,RALB
IL-7 Signaling Pathway	0.0371535	1.43		BCL6,MAPK14
VEGF Family Ligand-Receptor Interactions	0.0389045	1.41		PRKCD,RALB
Prolactin Signaling	0.0389045	1.41		PRKCD,RALB
PEDF Signaling	0.0389045	1.41		MAPK14,RALB
BMP signaling pathway	0.0389045	1.41		MAPK14,RALB
Cardiac Hypertrophy Signaling (Enhanced)	0.0389045	1.41	2	IL1R1,MAPK14,PRKCD,RALB
Systemic Lupus Erythematosus In B Cell Signaling Pathway	0.0389045	1.41		IFNGR2,PRKCD,RALB
IL-1 Signaling	0.0446684	1.35		IL1R1,MAPK14
UVA-Induced MAPK Signaling	0.0457088	1.34		MAPK14,RALB
TGF-β Signaling	0.0457088	1.34		MAPK14,RALB
Apelin Cardiomyocyte Signaling Pathway	0.0457088	1.34		MAPK14,PRKCD
Senescence Pathway	0.0457088	1.34		ETS2,MAPK14,RALB
Virus Entry via Endocytic Pathways	0.0467735	1.33		PRKCD,RALB
Telomerase Signaling	0.0467735	1.33		ETS2,RALB
Mouse Embryonic Stem Cell Pluripotency	0.0467735	1.33		MAPK14,RALB
PPAR Signaling	0.0467735	1.33		IL1R1,RALB
Neuroinflammation Signaling Pathway	0.0467735	1.33		IFNGR2,IL1R1,MAPK14
Synaptogenesis Signaling Pathway	0.0467735	1.33		MAPK14,PRKCD,RALB
Paxillin Signaling	0.0467735	1.33		MAPK14,RALB
Role of MAPK Signaling in Promoting the Pathogenesis of Influenza	0.0467735	1.33		MAPK14,RALB
STable 2K: Male-DvC Enrichment in IPA Canonical Pathways
Ingenuity Canonical Pathways	B-H p-value	-log(B-H p-value)	z-score	Molecules
DNA Methylation and Transcriptional Repression Signaling	0.042658	1.37		SAP30
Apelin Liver Signaling Pathway	0.042658	1.37		EDN2
STable 2L: Female-DvC Enrichment in IPA Canonical Pathways
Ingenuity Canonical Pathways	B-H p-value	-log(B-H p-value)	z-score	Molecules
iCOS-iCOSL Signaling in T Helper Cells	1.99526e-17	16.7	-3.71	CAMK4,CD247,CD28,CD3D,CD3E,CD3G,CD4,CD40LG,CSK,GRAP2,GRB2,IKBKE,IL2RB,ITK,LCK,NFATC2,NFATC3,PIK3R1,PLCG1,PLEKHA1,PPP3CC,PRKCQ,PTEN,TRAJ1,TRAJ14,TRAJ19,TRAJ2,TRAJ25,TRAJ38,TRAT1,TRAV13-1,TRAV13-2,TRAV4,TRAV5,TRAV8-3,TRBV19,TRBV6-5,TRBV6-6,TRBV7-2,TRBV7-4,TRBV7-6,TRBV7-7,VAV1,ZAP70
Regulation of IL-2 Expression in Activated and Anergic T Lymphocytes	5.01187e-17	16.3	-4.841	BCL10,CAMK4,CD247,CD28,CD3D,CD3E,CD3G,ELP1,GRB2,IKBKE,LCK,NFATC2,NFATC3,PABPC4,PLCG1,PPP3CC,PRKCQ,RALB,SOS1,TGFBR1,TRAJ1,TRAJ14,TRAJ19,TRAJ2,TRAJ25,TRAJ38,TRAV13-1,TRAV13-2,TRAV4,TRAV5,TRAV8-3,TRBV19,TRBV6-5,TRBV6-6,TRBV7-2,TRBV7-4,TRBV7-6,TRBV7-7,VAV1,VAV3,ZAP70
CD28 Signaling in T Helper Cells	1e-16	16	-1.964	ARPC1A,ARPC3,ARPC5,BCL10,CAMK4,CD247,CD28,CD3D,CD3E,CD3G,CD4,CSK,ELP1,GRAP2,GRB2,IKBKE,ITK,LCK,NFATC2,NFATC3,PIK3R1,PLCG1,PPP3CC,PRKCQ,TRAJ1,TRAJ14,TRAJ19,TRAJ2,TRAJ25,TRAJ38,TRAV13-1,TRAV13-2,TRAV4,TRAV5,TRAV8-3,TRBV19,TRBV6-5,TRBV6-6,TRBV7-2,TRBV7-4,TRBV7-6,TRBV7-7,VAV1,ZAP70
Role of NFAT in Regulation of the Immune Response	1e-15	15	-1.89	CABIN1,CAMK4,CD247,CD28,CD3D,CD3E,CD3G,CD4,ELP1,FCGR1A,FCGR1B,GNAI3,GNB2,GNB4,GNG10,GNG5,GRB2,IKBKE,IPO5,ITK,LCK,LYN,MEF2A,NFATC2,NFATC3,PIK3R1,PLCG1,PPP3CC,PRKCQ,RALB,RCAN3,SOS1,TRAJ1,TRAJ14,TRAJ19,TRAJ2,TRAJ25,TRAJ38,TRAV13-1,TRAV13-2,TRAV4,TRAV5,TRAV8-3,TRBV19,TRBV6-5,TRBV6-6,TRBV7-2,TRBV7-4,TRBV7-6,TRBV7-7,ZAP70
Tec Kinase Signaling	1.25893e-15	14.9	-0.218	CD247,CD3D,CD3E,CD3G,GNAI3,GNB2,GNB4,GNG10,GNG5,GTF2I,HCK,ITGAM,ITK,JAK2,JAK3,LCK,LYN,PIK3R1,PLCG1,PRKCD,PRKCH,PRKCQ,RHOF,RHOH,RHOT1,STAT4,STAT5B,TLR4,TNFSF10,TRAJ1,TRAJ14,TRAJ19,TRAJ2,TRAJ25,TRAJ38,TRAV13-1,TRAV13-2,TRAV4,TRAV5,TRAV8-3,TRBV19,TRBV6-5,TRBV6-6,TRBV7-2,TRBV7-4,TRBV7-6,TRBV7-7,TXK,VAV1,VAV3
Calcium-induced T Lymphocyte Apoptosis	1.99526e-15	14.7	-2.84	CABIN1,CAMK4,CD247,CD3D,CD3E,CD3G,CD4,HDAC1,LCK,NFATC2,PLCG1,PPP3CC,PRKCD,PRKCH,PRKCQ,TRAJ1,TRAJ14,TRAJ19,TRAJ2,TRAJ25,TRAJ38,TRAV13-1,TRAV13-2,TRAV4,TRAV5,TRAV8-3,TRBV19,TRBV6-5,TRBV6-6,TRBV7-2,TRBV7-4,TRBV7-6,TRBV7-7,ZAP70
T Cell Receptor Signaling	5.01187e-15	14.3	-4.907	BCL10,CAMK4,CD247,CD28,CD3D,CD3E,CD3G,CD4,CSK,ELP1,GRAP2,GRB2,IKBKE,ITK,LCK,LEF1,MAPK11,MAPK14,NFATC2,NFATC3,PIK3R1,PLCG1,PPP3CC,PRKCQ,RALB,RASGRP1,SOS1,TCF7,TRAJ1,TRAJ14,TRAJ19,TRAJ2,TRAJ25,TRAJ38,TRAV13-1,TRAV13-2,TRAV4,TRAV5,TRAV8-3,TRBV19,TRBV6-5,TRBV6-6,TRBV7-2,TRBV7-4,TRBV7-6,TRBV7-7,VAV1,VAV3,ZAP70
Phospholipase C Signaling	1.58489e-14	13.8	-1.826	ARHGEF18,ARHGEF3,ARHGEF6,ARHGEF9,CAMK4,CD247,CD3D,CD3E,CD3G,GNB2,GNB4,GNG10,GNG5,GRAP2,GRB2,HDAC1,HDAC4,HMOX1,ITGAM,ITK,LCK,LYN,MARCKS,MEF2A,MPRIP,NFATC2,NFATC3,PLCG1,PPP1R12A,PPP3CC,PRKCD,PRKCH,PRKCQ,RALB,RHOF,RHOH,RHOT1,SOS1,TRAJ1,TRAJ14,TRAJ19,TRAJ2,TRAJ25,TRAJ38,TRAV13-1,TRAV13-2,TRAV4,TRAV5,TRAV8-3,TRBV19,TRBV6-5,TRBV6-6,TRBV7-2,TRBV7-4,TRBV7-6,TRBV7-7,ZAP70
NF-κB Signaling	2.51189e-14	13.6	0.816	BCL10,CD247,CD3D,CD3E,CD3G,CD40LG,CSNK2A1,EIF2AK2,HDAC1,IRAK4,LCK,LTBR,MAP3K8,PIK3R1,PRKACB,PRKCQ,RALB,TANK,TGFBR1,TGFBR3,TLR1,TLR2,TLR4,TLR5,TLR8,TNFSF13B,TRAF3,TRAF5,TRAJ1,TRAJ14,TRAJ19,TRAJ2,TRAJ25,TRAJ38,TRAV13-1,TRAV13-2,TRAV4,TRAV5,TRAV8-3,TRBV19,TRBV6-5,TRBV6-6,TRBV7-2,TRBV7-4,TRBV7-6,TRBV7-7,ZAP70
CTLA4 Signaling in Cytotoxic T Lymphocytes	1.58489e-13	12.8		CD247,CD28,CD3D,CD3E,CD3G,GRAP2,GRB2,JAK2,LCK,PIK3R1,PLCG1,PPP2R1B,PPP2R2A,PPP2R5A,PPP2R5C,TRAJ1,TRAJ14,TRAJ19,TRAJ2,TRAJ25,TRAJ38,TRAT1,TRAV13-1,TRAV13-2,TRAV4,TRAV5,TRAV8-3,TRBV19,TRBV6-5,TRBV6-6,TRBV7-2,TRBV7-4,TRBV7-6,TRBV7-7,ZAP70
Antiproliferative Role of TOB in T Cell Signaling	5.01187e-13	12.3	3	CD247,CD28,CD3D,CD3E,CD3G,PABPC1,PABPC4,RB1,TGFBR1,TRAJ1,TRAJ14,TRAJ19,TRAJ2,TRAJ25,TRAJ38,TRAV13-1,TRAV13-2,TRAV4,TRAV5,TRAV8-3,TRBV19,TRBV6-5,TRBV6-6,TRBV7-2,TRBV7-4,TRBV7-6,TRBV7-7
T Cell Exhaustion Signaling Pathway	6.30957e-13	12.2	1.528	ACVR1B,CD247,CD28,CD3D,CD3E,CD3G,FOXP1,IFNAR1,IL10RB,JAK2,JAK3,NFATC2,NFATC3,PIK3R1,PLCG1,PPP2R1B,PPP2R2A,PPP2R5A,PPP2R5C,PRKCQ,RALB,STAT4,TCF7,TGFBR1,TGFBR3,TRAJ1,TRAJ14,TRAJ19,TRAJ2,TRAJ25,TRAJ38,TRAV13-1,TRAV13-2,TRAV4,TRAV5,TRAV8-3,TRBV19,TRBV6-5,TRBV6-6,TRBV7-2,TRBV7-4,TRBV7-6,TRBV7-7,ZAP70
SAPK/JNK Signaling	7.94328e-13	12.1	0	CD247,CD3D,CD3E,CD3G,CRK,GADD45A,GNB2,GNB4,GNG10,GNG5,GRB2,LCK,MAP3K4,NFATC3,PIK3R1,RALB,SH2D2A,SOS1,TP53,TRAJ1,TRAJ14,TRAJ19,TRAJ2,TRAJ25,TRAJ38,TRAV13-1,TRAV13-2,TRAV4,TRAV5,TRAV8-3,TRBV19,TRBV6-5,TRBV6-6,TRBV7-2,TRBV7-4,TRBV7-6,TRBV7-7
T Helper Cell Differentiation	1.99526e-12	11.7		CD247,CD28,CD3D,CD3E,CD3G,CD40LG,GATA3,IFNGR1,IFNGR2,IL10RB,IL18R1,IL4R,STAT4,TGFBR1,TRAJ1,TRAJ14,TRAJ19,TRAJ2,TRAJ25,TRAJ38,TRAV13-1,TRAV13-2,TRAV4,TRAV5,TRAV8-3,TRBV19,TRBV6-5,TRBV6-6,TRBV7-2,TRBV7-4,TRBV7-6,TRBV7-7
PKCθ Signaling in T Lymphocytes	3.16228e-12	11.5	-2.449	BCL10,CD247,CD28,CD3D,CD3E,CD3G,CD4,GRAP2,GRB2,IKBKE,LCK,MAP3K4,MAP3K8,NFATC2,NFATC3,PIK3R1,PLCG1,PPP3CC,PRKCQ,RALB,SOS1,TRAJ1,TRAJ14,TRAJ19,TRAJ2,TRAJ25,TRAJ38,TRAV13-1,TRAV13-2,TRAV4,TRAV5,TRAV8-3,TRBV19,TRBV6-5,TRBV6-6,TRBV7-2,TRBV7-4,TRBV7-6,TRBV7-7,VAV1,VAV3,ZAP70
CCR5 Signaling in Macrophages	7.94328e-12	11.1	-0.378	CAMK4,CD247,CD3D,CD3E,CD3G,CD4,GNAI3,GNB2,GNB4,GNG10,GNG5,MAPK11,MAPK14,PLCG1,PRKCD,PRKCH,PRKCQ,TRAJ1,TRAJ14,TRAJ19,TRAJ2,TRAJ25,TRAJ38,TRAV13-1,TRAV13-2,TRAV4,TRAV5,TRAV8-3,TRBV19,TRBV6-5,TRBV6-6,TRBV7-2,TRBV7-4,TRBV7-6,TRBV7-7
Nur77 Signaling in T Lymphocytes	1e-11	11	-1.069	CABIN1,CAMK4,CD247,CD28,CD3D,CD3E,CD3G,HDAC1,PPP3CC,PRKCD,PRKCH,PRKCQ,SIN3A,TNFSF10,TRAJ1,TRAJ14,TRAJ19,TRAJ2,TRAJ25,TRAJ38,TRAV13-1,TRAV13-2,TRAV4,TRAV5,TRAV8-3,TRBV19,TRBV6-5,TRBV6-6,TRBV7-2,TRBV7-4,TRBV7-6,TRBV7-7
Communication between Innate and Adaptive Immune Cells	1.58489e-11	10.8		CCR7,CD247,CD28,CD3D,CD3E,CD3G,CD4,CD40LG,TLR1,TLR2,TLR4,TLR5,TLR8,TNFSF13B,TRAJ1,TRAJ14,TRAJ19,TRAJ2,TRAJ25,TRAJ38,TRAV13-1,TRAV13-2,TRAV4,TRAV5,TRAV8-3,TRBV19,TRBV6-5,TRBV6-6,TRBV7-2,TRBV7-4,TRBV7-6,TRBV7-7
Th1 and Th2 Activation Pathway	3.16228e-11	10.5		ACVR1B,CCR1,CD247,CD28,CD3D,CD3E,CD3G,CD4,CD40LG,CXCR4,CXCR6,GATA3,GRB2,IFNAR1,IFNGR1,IFNGR2,IL10RB,IL18R1,IL2RB,IL4R,JAK2,JAK3,mir-21,NFATC2,NFATC3,NFIL3,PIK3R1,PRKCQ,SOCS3,SPI1,STAT4,STAT5B,TGFBR1,TGFBR3,VAV1
Systemic Lupus Erythematosus In T Cell Signaling Pathway	5.01187e-11	10.3	-1.043	CAMK4,CASP4,CASP5,CD247,CD28,CD3D,CD3E,CD3G,CD40LG,GADD45A,GNAI3,GRB2,NFATC2,PIK3R1,PLCG1,PPP2R1B,PPP2R2A,PPP2R5A,PPP2R5C,PPP3CC,RALB,RHOF,RHOH,RHOT1,ROCK1,SOS1,TRAJ1,TRAJ14,TRAJ19,TRAJ2,TRAJ25,TRAJ38,TRAV13-1,TRAV13-2,TRAV4,TRAV5,TRAV8-3,TRBV19,TRBV6-5,TRBV6-6,TRBV7-2,TRBV7-4,TRBV7-6,TRBV7-7,VAV1
Cytotoxic T Lymphocyte-mediated Apoptosis of Target Cells	7.94328e-11	10.1	-1.633	CD247,CD3D,CD3E,CD3G,DFFA,PRF1,TRAJ1,TRAJ14,TRAJ19,TRAJ2,TRAJ25,TRAJ38,TRAV13-1,TRAV13-2,TRAV4,TRAV5,TRAV8-3,TRBV19,TRBV6-5,TRBV6-6,TRBV7-2,TRBV7-4,TRBV7-6,TRBV7-7
Altered T Cell and B Cell Signaling in Rheumatoid Arthritis	1.99526e-10	9.7		CD247,CD28,CD3D,CD3E,CD3G,CD40LG,TLR1,TLR2,TLR4,TLR5,TLR8,TNFSF13B,TRAF3,TRAJ1,TRAJ14,TRAJ19,TRAJ2,TRAJ25,TRAJ38,TRAV13-1,TRAV13-2,TRAV4,TRAV5,TRAV8-3,TRBV19,TRBV6-5,TRBV6-6,TRBV7-2,TRBV7-4,TRBV7-6,TRBV7-7
Lipid Antigen Presentation by CD1	3.16228e-10	9.5		CD247,CD3D,CD3E,CD3G,TRAJ1,TRAJ14,TRAJ19,TRAJ2,TRAJ25,TRAJ38,TRAV13-1,TRAV13-2,TRAV4,TRAV5,TRAV8-3,TRBV19,TRBV6-5,TRBV6-6,TRBV7-2,TRBV7-4,TRBV7-6,TRBV7-7
Allograft Rejection Signaling	4.89779e-10	9.31		CD247,CD28,CD3D,CD3E,CD3G,CD40LG,PRF1,TRAJ1,TRAJ14,TRAJ19,TRAJ2,TRAJ25,TRAJ38,TRAV13-1,TRAV13-2,TRAV4,TRAV5,TRAV8-3,TRBV19,TRBV6-5,TRBV6-6,TRBV7-2,TRBV7-4,TRBV7-6,TRBV7-7
Autoimmune Thyroid Disease Signaling	6.0256e-10	9.22		CD247,CD28,CD3D,CD3E,CD3G,CD40LG,PRF1,TRAJ1,TRAJ14,TRAJ19,TRAJ2,TRAJ25,TRAJ38,TRAV13-1,TRAV13-2,TRAV4,TRAV5,TRAV8-3,TRBV19,TRBV6-5,TRBV6-6,TRBV7-2,TRBV7-4,TRBV7-6,TRBV7-7
Dendritic Cell Maturation	6.91831e-10	9.16	0.471	CCR7,CD247,CD3D,CD3E,CD3G,CD40LG,CD58,ELP1,FCGR1A,FCGR1B,IFNAR1,IKBKE,JAK2,LTBR,LY75,MAPK11,MAPK14,PIK3R1,PLCG1,STAT4,TLR2,TLR4,TRAJ1,TRAJ14,TRAJ19,TRAJ2,TRAJ25,TRAJ38,TRAV13-1,TRAV13-2,TRAV4,TRAV5,TRAV8-3,TRBV19,TRBV6-5,TRBV6-6,TRBV7-2,TRBV7-4,TRBV7-6,TRBV7-7
Th17 Activation Pathway	1.02329e-09	8.99	0.707	CD247,CD3D,CD3E,CD3G,HSP90AB1,IRAK4,JAK2,JAK3,NFATC2,NFATC3,SOCS3,STAT4,TRAJ1,TRAJ14,TRAJ19,TRAJ2,TRAJ25,TRAJ38,TRAV13-1,TRAV13-2,TRAV4,TRAV5,TRAV8-3,TRBV19,TRBV6-5,TRBV6-6,TRBV7-2,TRBV7-4,TRBV7-6,TRBV7-7
Cdc42 Signaling	1.02329e-09	8.99	0.535	ARHGEF6,ARPC1A,ARPC3,ARPC5,CD247,CD3D,CD3E,CD3G,CLIP1,EXOC6,ITGAM,ITK,LIMK2,MAPK11,MAPK14,MPRIP,PPP1R12A,TRAJ1,TRAJ14,TRAJ19,TRAJ2,TRAJ25,TRAJ38,TRAV13-1,TRAV13-2,TRAV4,TRAV5,TRAV8-3,TRBV19,TRBV6-5,TRBV6-6,TRBV7-2,TRBV7-4,TRBV7-6,TRBV7-7,VAV1
OX40 Signaling Pathway	1.31826e-09	8.88	-1.89	CD247,CD3D,CD3E,CD3G,CD4,TRAF3,TRAF5,TRAJ1,TRAJ14,TRAJ19,TRAJ2,TRAJ25,TRAJ38,TRAV13-1,TRAV13-2,TRAV4,TRAV5,TRAV8-3,TRBV19,TRBV6-5,TRBV6-6,TRBV7-2,TRBV7-4,TRBV7-6,TRBV7-7
Hematopoiesis from Pluripotent Stem Cells	1.31826e-09	8.88		CD247,CD3D,CD3E,CD3G,CD4,TRAJ1,TRAJ14,TRAJ19,TRAJ2,TRAJ25,TRAJ38,TRAV13-1,TRAV13-2,TRAV4,TRAV5,TRAV8-3,TRBV19,TRBV6-5,TRBV6-6,TRBV7-2,TRBV7-4,TRBV7-6,TRBV7-7
Graft-versus-Host Disease Signaling	4.7863e-09	8.32		CD247,CD28,CD3D,CD3E,CD3G,PRF1,TRAJ1,TRAJ14,TRAJ19,TRAJ2,TRAJ25,TRAJ38,TRAV13-1,TRAV13-2,TRAV4,TRAV5,TRAV8-3,TRBV19,TRBV6-5,TRBV6-6,TRBV7-2,TRBV7-4,TRBV7-6,TRBV7-7
Type I Diabetes Mellitus Signaling	6.16595e-09	8.21	-0.632	CD247,CD28,CD3D,CD3E,CD3G,IFNGR1,IFNGR2,IKBKE,JAK2,MAPK11,MAPK14,PRF1,SOCS3,TRAJ1,TRAJ14,TRAJ19,TRAJ2,TRAJ25,TRAJ38,TRAV13-1,TRAV13-2,TRAV4,TRAV5,TRAV8-3,TRBV19,TRBV6-5,TRBV6-6,TRBV7-2,TRBV7-4,TRBV7-6,TRBV7-7
Th2 Pathway	1.31826e-08	7.88	-0.816	ACVR1B,CCR1,CD247,CD28,CD3D,CD3E,CD3G,CD4,CXCR4,CXCR6,GATA3,GRB2,IL2RB,IL4R,JAK2,JAK3,mir-21,NFATC2,PIK3R1,PRKCQ,SOCS3,SPI1,STAT4,STAT5B,TGFBR1,TGFBR3,VAV1
Th1 Pathway	1.54882e-08	7.81	0	CD247,CD28,CD3D,CD3E,CD3G,CD4,CD40LG,GATA3,GRB2,IFNAR1,IFNGR1,IFNGR2,IL10RB,IL18R1,JAK2,JAK3,mir-21,NFATC2,NFATC3,NFIL3,PIK3R1,PRKCQ,SOCS3,STAT4,VAV1
Systemic Lupus Erythematosus Signaling	2.13796e-08	7.67		CAMK4,CD247,CD28,CD3D,CD3E,CD3G,CD40LG,FCGR1A,FCGR1B,GRB2,LCK,LYN,NFATC2,NFATC3,PIK3R1,PLCG1,PPIH,PRPF4,RALB,SNRNP200,SOS1,TNFSF13B,TRAJ1,TRAJ14,TRAJ19,TRAJ2,TRAJ25,TRAJ38,TRAV13-1,TRAV13-2,TRAV4,TRAV5,TRAV8-3,TRBV19,TRBV6-5,TRBV6-6,TRBV7-2,TRBV7-4,TRBV7-6,TRBV7-7
Systemic Lupus Erythematosus In B Cell Signaling Pathway	3.80189e-07	6.42	0.324	BCL10,CAMK4,CCND2,CD40LG,CD5,CSK,GRB2,HCK,IFNAR1,IFNGR1,IFNGR2,INPP5B,IRAK4,IRF5,IRF7,JAK2,LCK,LILRB3,LILRB4,LYN,NFATC2,NFATC3,PIK3AP1,PIK3R1,PPP3CC,PRKCD,PRKCH,PRKCQ,RALB,RASGRP1,SOS1,TLR8,TNFSF10,TNFSF13B,TRAF1,TRAF3,TRAF5,VAV1
Natural Killer Cell Signaling	1.28825e-06	5.89	0.365	CD226,CD247,GRB2,HSPA1A/HSPA1B,HSPA9,IL18R1,IL2RB,IRAK4,JAK2,JAK3,LCK,LIMK2,MAP3K4,MAP3K8,MAPK11,MAPK14,NFATC2,NFATC3,PIK3R1,PLCG1,PRKCQ,PXN,RALB,ROCK1,SOS1,STAT4,TNFSF10,VAV1,VAV3,ZAP70
Adipogenesis pathway	1.99526e-06	5.7		AGPAT2,BSCL2,CEBPA,CEBPB,CEBPD,CLOCK,DGKD,HDAC1,HDAC4,KAT6B,KAT7,KDM1A,KMT2B,LPIN1,NR1D2,PAXIP1,RB1,RBBP7,RUNX1T1,SIN3A,STAT5B,TCF7,TP53,TXNIP
PD-1, PD-L1 cancer immunotherapy pathway	3.01995e-06	5.52	1.789	CBLB,CD247,CD28,CSK,CSNK2A1,IFNGR1,IFNGR2,IL2RB,JAK2,JAK3,LCK,mir-21,PDCD4,PIK3R1,PLCG1,PRKCQ,PTEN,RASGRP1,STAT5B,ZAP70
Fcγ Receptor-mediated Phagocytosis in Macrophages and Monocytes	5.7544e-06	5.24	2.524	ARPC1A,ARPC3,ARPC5,CRK,FCGR1A,HCK,HMOX1,LYN,PIK3R1,PLCG1,PRKCD,PRKCH,PRKCQ,PTEN,PXN,VAMP3,VASP,VAV1,VAV3
Production of Nitric Oxide and Reactive Oxygen Species in Macrophages	1.28825e-05	4.89	0.2	ELP1,IFNGR1,IFNGR2,IKBKE,JAK2,JAK3,MAP3K4,MAP3K8,MAPK11,MAPK14,PIK3R1,PLCG1,PPP1R12A,PPP1R3D,PPP2R1B,PPP2R2A,PPP2R5A,PPP2R5C,PRKCD,PRKCH,PRKCQ,RHOF,RHOH,RHOT1,SIRPA,SPI1,TLR2,TLR4
Cyclins and Cell Cycle Regulation	9.77237e-05	4.01	0	ATM,ATR,CCND2,CDKN2D,FBXL5,HDAC1,HDAC4,PA2G4,PPP2R1B,PPP2R2A,PPP2R5A,PPP2R5C,RB1,RBL2,SIN3A,TP53
Glioma Signaling	0.0001	4	-1.265	CAMK4,CCND2,CDKN2D,GRB2,HDAC1,HDAC4,IDH1,PA2G4,PIK3R1,PLCG1,PRKCD,PRKCH,PRKCQ,PTEN,RALB,RB1,RBL2,SIN3A,SOS1,TP53
Molecular Mechanisms of Cancer	0.00011749	3.93		ARHGEF18,ARHGEF3,ARHGEF6,ARHGEF9,ATM,ATR,BIRC3,CCND2,CDC25B,CDK13,CDKN2D,CRK,GNAI3,GNB2,GNB4,GNG10,GNG5,GRB2,HDAC1,HDAC4,ITGAM,JAK2,JAK3,LEF1,LRP1,MAPK11,MAPK14,NAIP,PA2G4,PIK3R1,PRKACB,PRKCD,PRKCH,PRKCQ,RALB,RASGRP1,RB1,RBL2,RBPJ,RHOF,RHOH,RHOT1,SIN3A,SOS1,TGFBR1,TP53
B Cell Receptor Signaling	0.000190546	3.72	0.209	BCL10,BCL2A1,CAMK4,CSK,ELP1,ETS1,GRB2,IKBKE,INPP5B,LYN,MAP3K4,MAP3K8,MAPK11,MAPK14,NFATC2,NFATC3,PIK3AP1,PIK3R1,PPP3CC,PRKCQ,PTEN,RALB,SOS1,VAV1,VAV3
Role of Macrophages, Fibroblasts and Endothelial Cells in Rheumatoid Arthritis	0.000251189	3.6		CAMK4,CEBPA,CEBPB,CEBPD,ELP1,FCGR1A,IKBKE,IL18R1,IRAK4,JAK2,LEF1,LRP1,LTBR,MAPK14,NFATC2,NFATC3,PIK3R1,PLCG1,PPP3CC,PRKCD,PRKCH,PRKCQ,RALB,ROCK1,SOCS3,TCF7,TLR1,TLR2,TLR4,TLR5,TLR8,TNFSF13B,TRAF1,TRAF3,TRAF5
PI3K/AKT Signaling	0.000251189	3.6	0.728	ELP1,GRB2,HSP90AB1,IFNAR1,IKBKE,IL10RB,IL11RA,IL18R1,IL2RB,IL4R,IL7R,INPP5B,ITGAM,JAK2,JAK3,MAP3K8,PIK3R1,PPP2R1B,PPP2R2A,PPP2R5A,PPP2R5C,PTEN,RALB,SOS1,TP53,TSC1
Senescence Pathway	0.000251189	3.6	-0.354	ACVR1B,ANAPC1,ATM,ATR,CAMK4,CCND2,CDC25B,CEBPB,CGAS,DMTF1,ETS1,ETS2,GADD45A,GADD45B,IKBKE,ITSN2,MAPK14,NFATC2,NFATC3,PIK3R1,PPP2R1B,PPP2R2A,PPP2R5A,PPP2R5C,PPP3CC,PTEN,RALB,RB1,RBL2,RPS6KA5,TGFBR1,TGFBR3,TLR2,TP53
iNOS Signaling	0.000269153	3.57	2.333	CAMK4,IFNGR1,IFNGR2,IKBKE,IRAK4,JAK2,JAK3,LY96,MAPK11,MAPK14,TLR4
GADD45 Signaling	0.000389045	3.41		ATM,ATR,CCND2,GADD45A,GADD45B,MAP3K4,TP53
Telomerase Signaling	0.00040738	3.39	0	ETS1,ETS2,GRB2,HDAC1,HDAC4,HSP90AB1,IL2RB,PIK3R1,PPP2R1B,PPP2R2A,PPP2R5A,PPP2R5C,RALB,RB1,SOS1,TEP1,TP53
Thrombin Signaling	0.000416869	3.38	-1.147	ARHGEF3,ARHGEF6,ARHGEF9,CAMK4,GATA3,GNAI3,GNB2,GNB4,GNG10,GNG5,GRB2,MAPK11,MAPK14,MPRIP,PIK3R1,PLCG1,PPP1R12A,PRKCD,PRKCH,PRKCQ,RALB,RHOF,RHOH,RHOT1,ROCK1,SOS1
Cell Cycle: G1/S Checkpoint Regulation	0.000501187	3.3	0	ATM,ATR,BMI1,CCND2,CDKN2D,FBXL5,HDAC1,HDAC4,PA2G4,RB1,RBL2,SIN3A,TP53
B Cell Activating Factor Signaling	0.000724436	3.14	-1.667	ELP1,IKBKE,MAPK11,MAPK14,NFATC2,NFATC3,TNFSF13B,TRAF1,TRAF3,TRAF5
Phagosome Formation	0.00074131	3.13		CR1,FCAR,FCGR1A,FCGR1B,ITGAM,MARCKS,PIK3R1,PLCG1,PRKCD,PRKCH,PRKCQ,RHOF,RHOH,RHOT1,TLR1,TLR2,TLR4,TLR5,TLR8
Leukocyte Extravasation Signaling	0.000794328	3.1	-0.218	ARHGAP12,CRK,CXCR4,GNAI3,ITGAM,ITK,MAP3K4,MAPK11,MAPK14,PIK3R1,PLCG1,PRKCD,PRKCH,PRKCQ,PXN,RASGRP1,RHOH,ROCK1,SPN,TIMP2,TXK,VASP,VAV1,VAV3
TREM1 Signaling	0.000870964	3.06	3.051	CASP5,GRB2,JAK2,LAT2,NLRC4,NLRP3,PLCG1,STAT5B,TLR1,TLR2,TLR4,TLR5,TLR8
Autophagy	0.00134896	2.87	-1.8	ATG16L1,ATG2B,ATG3,ATM,ATR,BNIP3,CAMK4,GNAI3,HGF,PIK3R1,PPP2R1B,PPP2R2A,PPP2R5A,PPP2R5C,PPP3CC,PRKACB,PRKCQ,PTEN,RALB,STX17,TLR4,TP53,TRAF3,TSC1,VPS41
Chronic Myeloid Leukemia Signaling	0.00154882	2.81		CCND2,CRK,GRB2,HDAC1,HDAC4,IKBKE,PA2G4,PIK3R1,RALB,RB1,RBL2,SIN3A,SOS1,STAT5B,TGFBR1,TP53
Prolactin Signaling	0.00169824	2.77	-0.577	CEBPB,GRB2,JAK2,NMI,PIK3R1,PLCG1,PRKCD,PRKCH,PRKCQ,RALB,SOCS3,SOS1,STAT5B,TCF7
Gαq Signaling	0.00177828	2.75	-1.213	CAMK4,CSK,GNAI3,GNB2,GNB4,GNG10,GNG5,HMOX1,IKBKE,NFATC2,NFATC3,PIK3R1,PLCG1,PPP3CC,PRKCD,PRKCH,PRKCQ,RHOF,RHOH,RHOT1,ROCK1
April Mediated Signaling	0.00281838	2.55	-1.89	ELP1,IKBKE,MAPK11,MAPK14,NFATC2,NFATC3,TRAF1,TRAF3,TRAF5
Ephrin B Signaling	0.00316228	2.5	1.414	CAP1,CXCR4,GNAI3,GNB2,GNB4,GNG10,GNG5,ITSN2,PXN,ROCK1,VAV1,VAV3
PI3K Signaling in B Lymphocytes	0.00338844	2.47	0.243	ATF6,BCL10,CAMK4,IKBKE,IL4R,LYN,NFATC2,NFATC3,PIK3AP1,PIK3R1,PLCG1,PLEKHA1,PPP3CC,PTEN,RALB,TLR4,VAV1,VAV3
CCR3 Signaling in Eosinophils	0.00389045	2.41	0	CAMK4,GNAI3,GNB2,GNB4,GNG10,GNG5,LIMK2,MAPK11,MAPK14,MPRIP,PIK3R1,PPP1R12A,PRKCD,PRKCH,PRKCQ,RALB,ROCK1
Small Cell Lung Cancer Signaling	0.00398107	2.4	-2.449	CCND2,HDAC1,HDAC4,IKBKE,PA2G4,PIK3R1,PTEN,RB1,RBL2,SIN3A,TP53,TRAF1,TRAF3,TRAF5
AMPK Signaling	0.00398107	2.4	1.5	ACACB,ARID2,CAB39,EEF2,GNAI3,GNB2,GNB4,GNG10,GNG5,HLTF,MAPK11,MAPK14,PFKFB2,PFKFB3,PFKFB4,PIK3R1,PPP2R1B,PPP2R2A,PPP2R5A,PPP2R5C,PRKACB,RAB1A,RAB2A,SMARCA2,SMARCC2,TSC1
fMLP Signaling in Neutrophils	0.00446684	2.35	0	ARPC1A,ARPC3,ARPC5,CAMK4,GNAI3,GNB2,GNB4,GNG10,GNG5,NFATC2,NFATC3,PIK3R1,PPP3CC,PRKCD,PRKCH,PRKCQ,RALB
Role of NFAT in Cardiac Hypertrophy	0.00457088	2.34	0.243	CABIN1,CAMK4,GNAI3,GNB2,GNB4,GNG10,GNG5,GRB2,HDAC1,HDAC4,MAPK11,MAPK14,MEF2A,PIK3R1,PLCG1,PPP3CC,PRKACB,PRKCD,PRKCH,PRKCQ,RALB,RCAN3,SOS1,TGFBR1
Role of PKR in Interferon Induction and Antiviral Response	0.00467735	2.33	1.604	CASP5,EIF2AK2,ELP1,FCGR1A,HSP90AB1,HSPA1A/HSPA1B,HSPA9,IFNAR1,IFNGR1,IFNGR2,IKBKE,MAPK11,MAPK14,NLRP3,TLR4,TP53,TRAF3
ATM Signaling	0.00467735	2.33	-1.265	ATM,ATR,GADD45A,GADD45B,HP1BP3,MAPK11,MAPK14,PPP2R1B,PPP2R2A,PPP2R5A,PPP2R5C,TDP1,TP53,TP53BP1
CD40 Signaling	0.00549541	2.26	-1.897	CD40LG,ELP1,IKBKE,JAK3,MAPK11,MAPK14,PIK3R1,TANK,TRAF1,TRAF3,TRAF5
IL-8 Signaling	0.00562341	2.25	0.943	CCND2,CXCL1,ELP1,GNAI3,GNB2,GNB4,GNG10,GNG5,HMOX1,IKBKE,IRAK4,ITGAM,LIMK2,PIK3R1,PRKCD,PRKCH,PRKCQ,RALB,RHOF,RHOH,RHOT1,ROCK1,VASP
Cardiac Hypertrophy Signaling (Enhanced)	0.0057544	2.24	0.649	ACVR1B,ATF6,CAMK4,CD40LG,DVL3,GNAI3,GNB2,GNB4,GNG10,GNG5,HDAC1,HDAC4,IFNAR1,IKBKE,IL10RB,IL11RA,IL18R1,IL2RB,IL4R,IL7R,ITGAM,JAK2,MAP3K4,MAP3K8,MAPK11,MAPK14,MEF2A,MKNK1,NFATC2,NFATC3,PDE7A,PIK3R1,PLCG1,PPP3CC,PRKACB,PRKCD,PRKCH,PRKCQ,PTEN,RALB,ROCK1,RPS6KA5,TGFBR1,TGFBR3,TNFSF10,TNFSF13B
Neuroinflammation Signaling Pathway	0.0060256	2.22	2.353	ACVR1B,BIRC3,ELP1,GABBR1,GLS,HMOX1,IFNGR1,IFNGR2,IKBKE,IRAK4,IRF7,JAK2,JAK3,MAPK11,MAPK14,NAIP,NFATC2,NFATC3,NLRP3,PIK3R1,PLCG1,PPP3CC,TGFBR1,TGFBR3,TLR1,TLR2,TLR4,TLR5,TLR8,TRAF3
Actin Nucleation by ARP-WASP Complex	0.00812831	2.09	0.905	ARPC1A,ARPC3,ARPC5,GRB2,ITGAM,PPP1R12A,RALB,RHOF,RHOH,RHOT1,ROCK1,SOS1,VASP
Fc Epsilon RI Signaling	0.00812831	2.09	0.832	GRAP2,GRB2,INPP5B,LYN,MAPK11,MAPK14,PIK3R1,PLCG1,PRKCD,PRKCH,PRKCQ,RALB,SOS1,VAV1,VAV3
CXCR4 Signaling	0.00812831	2.09	0.5	CD4,CRK,CXCR4,GNAI3,GNB2,GNB4,GNG10,GNG5,LYN,PIK3R1,PRKCD,PRKCH,PRKCQ,PXN,RALB,RHOF,RHOH,RHOT1,ROCK1
GM-CSF Signaling	0.00831764	2.08	1.897	BCL2A1,ETS1,GRB2,HCK,JAK2,LYN,PIK3R1,PPP3CC,RALB,SOS1,STAT5B
HER-2 Signaling in Breast Cancer	0.00831764	2.08	0.218	COX11,ETS1,ETS2,GRB2,HCK,IKBKE,LCK,LYN,mir-21,PIK3R1,PLCG1,PRKCD,PRKCH,PRKCQ,PTEN,RALB,RB1,RBL2,SOS1,TP53,TSC1
Hereditary Breast Cancer Signaling	0.00870964	2.06		ARID2,ATM,ATR,CCND2,GADD45A,GADD45B,HDAC1,HDAC4,HLTF,PIK3R1,PMS2,PTEN,RALB,RB1,SMARCA2,SMARCC2,TP53
G Protein Signaling Mediated by Tubby	0.00870964	2.06		GNAI3,GNB2,GNB4,GNG10,GNG5,JAK2,LCK,PLCG1
Non-Small Cell Lung Cancer Signaling	0.00912011	2.04	0	CCND2,GRB2,HDAC1,HDAC4,PA2G4,PIK3R1,PLCG1,RALB,RB1,RBL2,SIN3A,SOS1,TP53
HIF1α Signaling	0.00912011	2.04	0	ADM,CAMK4,EGLN1,HGF,HK3,HMOX1,HSPA1A/HSPA1B,HSPA9,KDM1A,LDHB,MKNK1,PIK3R1,PLCG1,PPP3CC,PRKCD,PRKCH,PRKCQ,RALB,SAT1,SLC2A14,SLC2A3,TP53
UVC-Induced MAPK Signaling	0.00912011	2.04	0.378	ATR,MAPK11,MAPK14,PRKCD,PRKCH,PRKCQ,RALB,SMPD2,TP53
p70S6K Signaling	0.00977237	2.01	0	EEF2,GNAI3,GRB2,IL4R,LYN,PIK3R1,PLCG1,PPP2R1B,PPP2R2A,PPP2R5A,PPP2R5C,PRKCD,PRKCH,PRKCQ,RALB,SOS1
Primary Immunodeficiency Signaling	0.00977237	2.01		CD3D,CD3E,CD4,CD40LG,IL7R,JAK3,LCK,ZAP70
Thrombopoietin Signaling	0.0112202	1.95	0	GRB2,JAK2,PIK3R1,PLCG1,PRKCD,PRKCH,PRKCQ,RALB,SOS1,STAT5B
Colorectal Cancer Metastasis Signaling	0.0112202	1.95	1.606	GNAI3,GNB2,GNB4,GNG10,GNG5,GRB2,IFNGR1,JAK2,JAK3,LEF1,LRP1,PIK3R1,PRKACB,RALB,RHOF,RHOH,RHOT1,SOS1,TCF7,TGFBR1,TLR1,TLR2,TLR4,TLR5,TLR8,TP53
Role of Pattern Recognition Receptors in Recognition of Bacteria and Viruses	0.0123027	1.91	1.732	CD40LG,EIF2AK2,IRF7,NLRC4,NLRP3,PIK3R1,PRKCD,PRKCH,PRKCQ,RNASEL,TLR1,TLR2,TLR4,TLR5,TLR8,TNFSF10,TNFSF13B
Prostate Cancer Signaling	0.0125893	1.9		GRB2,HDAC1,HDAC4,HSP90AB1,LEF1,PA2G4,PIK3R1,PTEN,RALB,RB1,RBL2,SIN3A,SOS1,TP53
PDGF Signaling	0.0125893	1.9	0.577	ABL2,CRK,CSNK2A1,EIF2AK2,GRB2,INPP5B,JAK2,JAK3,PIK3R1,PLCG1,RALB,SOS1
Glucocorticoid Receptor Signaling	0.0128825	1.89		ARID2,CD163,CD247,CD3D,CD3E,CD3G,CEBPA,ELP1,FCGR1A,FKBP5,GABPB2,GRB2,HLTF,HSP90AB1,HSPA1A/HSPA1B,HSPA9,IFNAR1,IKBKE,IL10RB,IL11RA,IL18R1,IL2RB,IL4R,IL7R,JAK2,JAK3,MAPK11,MAPK14,NDUFA10,NDUFB3,NFATC2,NFATC3,PIK3R1,PPP3CC,PRKACB,RALB,RPS6KA5,SGK1,SMARCA2,SMARCC2,SOS1,STAT5B,TGFBR1,TLR2
3-phosphoinositide Degradation	0.0128825	1.89	0.535	CDC25B,INPP4A,INPP4B,INPP5B,MTMR2,MTMR6,NUDT16,PPP1R12A,PPP1R3D,PPP2R1B,PPP2R2A,PPP2R5A,PPP2R5C,PPP3CC,PTEN,PTPRF,SIRPA,SOCS3,SSH1,STYX
IL-12 Signaling and Production in Macrophages	0.0128825	1.89		CD40LG,CEBPB,ELP1,IFNGR1,IKBKE,MAP3K8,MAPK11,MAPK14,PIK3R1,PRKCD,PRKCH,PRKCQ,SPI1,STAT4,TLR2,TLR4
Toll-like Receptor Signaling	0.0134896	1.87	2.646	EIF2AK2,IRAK4,LY96,MAPK11,MAPK14,TLR1,TLR2,TLR4,TLR5,TLR8,TRAF1
Insulin Receptor Signaling	0.0138038	1.86	0.775	CRK,GRB10,GRB2,INPP5B,JAK2,PIK3R1,PPP1R12A,PPP1R3D,PRKACB,PTEN,PTPRF,RALB,SGK1,SOCS3,SOS1,TSC1
MSP-RON Signaling In Macrophages Pathway	0.0138038	1.86	0.277	ARG1,GRB2,IFNGR1,IFNGR2,IKBKE,ITGAM,JAK2,NFKBIZ,PIK3R1,RALB,SBNO2,SOCS3,SOS1,TLR4
RANK Signaling in Osteoclasts	0.0154882	1.81	-1.667	BIRC3,CAMK4,ELP1,IKBKE,MAP3K4,MAP3K8,MAPK11,MAPK14,NFATC2,PIK3R1,PPP3CC,TRAF5
Role of JAK1 and JAK3 in γc Cytokine Signaling	0.0158489	1.8		GRB2,IL2RB,IL4R,IL7R,JAK2,JAK3,PIK3R1,RALB,SOCS3,STAT5B
Neuregulin Signaling	0.018197	1.74	-0.302	ADAM17,CRK,GRB2,HSP90AB1,ITGAM,PIK3R1,PLCG1,PRKCD,PRKCH,PRKCQ,PTEN,RALB,SOS1,STAT5B
α-Adrenergic Signaling	0.018197	1.74	0	CAMK4,GNAI3,GNB2,GNB4,GNG10,GNG5,PLCG1,PRKACB,PRKCD,PRKCH,PRKCQ,PYGL,RALB
Role of Tissue Factor in Cancer	0.018197	1.74		CXCL1,HCK,JAK2,LCK,LIMK2,LYN,MAPK11,MAPK14,PIK3R1,PTEN,RALB,RPS6KA5,STAT5B,TP53
Inflammasome pathway	0.018197	1.74	2.236	CASP5,NAIP,NLRC4,NLRP3,TLR4
Role of BRCA1 in DNA Damage Response	0.018197	1.74	-0.816	ARID2,ATM,ATR,BABAM2,GADD45A,HLTF,RB1,RBL2,SMARCA2,SMARCC2,TP53
NGF Signaling	0.020893	1.68	-0.277	CRK,GRB2,IKBKE,MAP3K4,MAP3K8,PIK3R1,PLCG1,PRKCD,RALB,ROCK1,RPS6KA5,SMPD2,SOS1,TP53
Signaling by Rho Family GTPases	0.0213796	1.67	-0.943	ARHGEF18,ARHGEF3,ARHGEF6,ARHGEF9,ARPC1A,ARPC3,ARPC5,CDC42EP3,CLIP1,GNAI3,GNB2,GNB4,GNG10,GNG5,ITGAM,LIMK2,PIK3R1,PPP1R12A,RHOF,RHOH,RHOT1,ROCK1,SEPTIN1,SEPTIN11,SEPTIN6
Growth Hormone Signaling	0.0223872	1.65	-0.632	CEBPA,JAK2,PIK3R1,PLCG1,PRKCD,PRKCH,PRKCQ,RPS6KA5,SOCS3,STAT5B
HGF Signaling	0.0229087	1.64	0	ETS1,ETS2,GRB2,HGF,ITGAM,MAP3K4,MAP3K8,PIK3R1,PLCG1,PRKCD,PRKCH,PRKCQ,PXN,RALB,SOS1
IL-2 Signaling	0.0245471	1.61	0	CSNK2A1,GRB2,IL2RB,JAK3,LCK,PIK3R1,RALB,SOS1,STAT5B
IL-7 Signaling Pathway	0.0245471	1.61	1	GRB2,HGF,IL7R,JAK3,LYN,MAPK11,MAPK14,PIK3R1,SOS1,STAT5B
D-myo-inositol (1,4,5,6)-Tetrakisphosphate Biosynthesis	0.025704	1.59	1.155	CDC25B,INPP5B,MTMR2,MTMR6,NUDT16,PPP1R12A,PPP1R3D,PPP2R1B,PPP2R2A,PPP2R5A,PPP2R5C,PPP3CC,PTEN,PTPRF,SIRPA,SOCS3,SSH1,STYX
D-myo-inositol (3,4,5,6)-tetrakisphosphate Biosynthesis	0.025704	1.59	1.155	CDC25B,INPP5B,MTMR2,MTMR6,NUDT16,PPP1R12A,PPP1R3D,PPP2R1B,PPP2R2A,PPP2R5A,PPP2R5C,PPP3CC,PTEN,PTPRF,SIRPA,SOCS3,SSH1,STYX
RhoA Signaling	0.025704	1.59	0.832	ABL2,ARHGAP12,ARPC1A,ARPC3,ARPC5,CDC42EP3,LIMK2,MPRIP,PPP1R12A,RAPGEF6,ROCK1,SEPTIN1,SEPTIN11,SEPTIN6
UVB-Induced MAPK Signaling	0.025704	1.59	-1.134	MAPK11,MAPK14,PIK3R1,PRKCD,PRKCH,PRKCQ,RPS6KA5,TP53
STAT3 Pathway	0.0263027	1.58	1.897	HGF,IFNAR1,IL10RB,IL11RA,IL18R1,IL2RB,IL4R,IL7R,JAK2,MAPK11,MAPK14,RALB,SOCS3,TGFBR1,TGFBR3
Ferroptosis Signaling Pathway	0.0275423	1.56	0.535	ACSL4,ALOX5,CARS1,DPP4,G3BP1,HMOX1,NCOA4,RALB,RB1,RBL2,SAT1,SLC38A1,TP53,TXNRD1
p53 Signaling	0.0281838	1.55	0	ATM,ATR,CCND2,GADD45A,GADD45B,HDAC1,MAPK14,PIK3R1,PTEN,RB1,SCO2,TP53
D-myo-inositol-5-phosphate Metabolism	0.0281838	1.55	0.832	CDC25B,INPP5B,MTMR2,MTMR6,NUDT16,PLCG1,PPP1R12A,PPP1R3D,PPP2R1B,PPP2R2A,PPP2R5A,PPP2R5C,PPP3CC,PTEN,PTPRF,SIRPA,SOCS3,SSH1,STYX
Lymphotoxin β Receptor Signaling	0.0346737	1.46	-1.414	CXCL1,ELP1,IKBKE,LTBR,PIK3R1,TRAF1,TRAF3,TRAF5
IL-22 Signaling	0.0354813	1.45	1	IL10RB,MAPK11,MAPK14,SOCS3,STAT5B
Chemokine Signaling	0.0354813	1.45	0.333	CAMK4,CXCR4,GNAI3,LIMK2,MAPK11,MAPK14,MPRIP,PLCG1,PPP1R12A,RALB
ErbB4 Signaling	0.0371535	1.43	-0.333	ADAM17,GRB2,PIK3R1,PLCG1,PRKCD,PRKCH,PRKCQ,RALB,SOS1
Hepatic Fibrosis Signaling Pathway	0.0371535	1.43	0.354	ACVR1B,CAMK4,CD40LG,CEBPB,DVL3,GNAI3,IKBKE,IRAK4,ITGAM,JAK2,LEF1,LRP1,MAPK11,MAPK14,mir-21,PDCD4,PIK3R1,PLCG1,PRKACB,PRKCD,PRKCH,PRKCQ,PTEN,RALB,RHOF,RHOH,RHOT1,ROCK1,SOS1,TCF7,TGFBR1,TGFBR3,TLR4,ZNF875
NF-κB Activation by Viruses	0.0371535	1.43	-1.265	CD4,EIF2AK2,ELP1,IKBKE,LCK,PIK3R1,PRKCD,PRKCH,PRKCQ,RALB
Acute Myeloid Leukemia Signaling	0.0371535	1.43	-0.707	CEBPA,FLT3LG,GRB2,IDH1,LEF1,PIK3R1,RALB,SOS1,SPI1,STAT5B,TCF7
ERK/MAPK Signaling	0.0371535	1.43	0.229	CRK,ETS1,ETS2,GRB2,ITGAM,MKNK1,PIK3R1,PLCG1,PPP1R12A,PPP1R3D,PPP2R1B,PPP2R2A,PPP2R5A,PPP2R5C,PRKACB,PRKCD,PXN,RALB,RPS6KA5,SOS1
Apoptosis Signaling	0.0371535	1.43	0.302	BCL2A1,BIRC3,DFFA,ELP1,IKBKE,NAIP,PLCG1,PRKCQ,RALB,ROCK1,SPTAN1,TP53
Granzyme B Signaling	0.0371535	1.43		DFFA,LMNB1,NUMA1,PRF1
G Beta Gamma Signaling	0.0371535	1.43	0	ARHGEF6,GNAI3,GNB2,GNB4,GNG10,GNG5,GRB2,PLCG1,PRKACB,PRKCD,PRKCH,PRKCQ,RALB,SOS1
Cardiac Hypertrophy Signaling	0.0380189	1.42	-0.229	CAMK4,GNAI3,GNB2,GNB4,GNG10,GNG5,GRB2,MAP3K4,MAP3K8,MAPK11,MAPK14,MEF2A,PIK3R1,PLCG1,PPP3CC,PRKACB,RALB,RHOF,RHOH,RHOT1,ROCK1,SOS1,TGFBR1
Mouse Embryonic Stem Cell Pluripotency	0.0380189	1.42	1.265	DVL3,GRB2,JAK2,JAK3,LEF1,MAPK11,MAPK14,PIK3R1,RALB,SOS1,TCF7,TP53
IL-3 Signaling	0.0380189	1.42	0	GRB2,JAK2,PIK3R1,PPP3CC,PRKCD,PRKCH,PRKCQ,RALB,SOS1,STAT5B
FLT3 Signaling in Hematopoietic Progenitor Cells	0.0380189	1.42	-0.333	FLT3LG,GRB2,MAPK11,MAPK14,PIK3R1,RALB,RPS6KA5,SOS1,STAT4,STAT5B
Cholecystokinin/Gastrin-mediated Signaling	0.0380189	1.42	0.832	GRB2,MAPK14,MEF2A,PRKCD,PRKCH,PRKCQ,PXN,RALB,RHOF,RHOH,RHOT1,ROCK1,SOS1
Role of JAK family kinases in IL-6-type Cytokine Signaling	0.0380189	1.42		JAK2,MAPK11,MAPK14,SOCS3,STAT5B
RhoGDI Signaling	0.0380189	1.42	0.535	ARHGAP12,ARHGEF18,ARHGEF3,ARHGEF6,ARHGEF9,ARPC1A,ARPC3,ARPC5,GNAI3,GNB2,GNB4,GNG10,GNG5,ITGAM,LIMK2,PPP1R12A,RHOF,RHOH,RHOT1,ROCK1
GNRH Signaling	0.0389045	1.41	0.832	CAMK4,GNAI3,GNB2,GNB4,GNG10,GNG5,GRB2,MAP3K4,MAP3K8,MAPK11,MAPK14,PRKACB,PRKCD,PRKCH,PRKCQ,PXN,RALB,SOS1
Citrulline Biosynthesis	0.0389045	1.41		ARG1,GLS,OAT
Death Receptor Signaling	0.0398107	1.4	0	BIRC3,DFFA,ELP1,IKBKE,NAIP,PARP15,ROCK1,SPTAN1,TANK,TIPARP,TNFSF10
Protein Kinase A Signaling	0.0398107	1.4	-1.8	ANAPC1,CAMK4,CDC25B,DUSP22,GNAI3,GNB2,GNB4,GNG10,GNG5,LEF1,NFATC2,NFATC3,PDE7A,PLCG1,PPP1R12A,PPP1R3D,PPP3CC,PRKACB,PRKCD,PRKCH,PRKCQ,PTEN,PTPN4,PTPRE,PTPRF,PXN,PYGL,ROCK1,SIRPA,TCF7,TGFBR1,VASP
3-phosphoinositide Biosynthesis	0.0398107	1.4	0.832	CDC25B,INPP5B,MTMR2,MTMR6,NUDT16,PIK3R1,PPP1R12A,PPP1R3D,PPP2R1B,PPP2R2A,PPP2R5A,PPP2R5C,PPP3CC,PTEN,PTPRF,SIRPA,SOCS3,SSH1,STYX
Inhibition of ARE-Mediated mRNA Degradation Pathway	0.0398107	1.4	1	AGO3,CD40LG,CNOT10,DCP2,EXOSC4,MAPK11,MAPK14,PARN,PPP2R1B,PPP2R2A,PPP2R5A,PPP2R5C,PRKACB,TNFSF10,TNFSF13B,ZFP36L2
IL-1 Signaling	0.0416869	1.38	0	ELP1,GNAI3,GNB2,GNB4,GNG10,GNG5,IKBKE,IRAK4,MAPK11,MAPK14,PRKACB
Sperm Motility	0.0416869	1.38	-1.89	ABL2,CAMK4,CSK,FLT3LG,GNAI3,GNB2,GNB4,GNG10,GNG5,HCK,ITK,JAK2,JAK3,LCK,LYN,PLCG1,PRKACB,PRKCD,PRKCH,PRKCQ,TXK,ZAP70
HMGB1 Signaling	0.0436516	1.36	-0.302	CD40LG,IFNGR1,IFNGR2,KAT6B,KAT7,MAPK11,MAPK14,PIK3R1,RALB,RBBP7,RHOF,RHOH,RHOT1,TLR4,TNFSF10,TNFSF13B
JAK/Stat Signaling	0.0446684	1.35	0.632	CEBPB,GRB2,JAK2,JAK3,PIK3R1,RALB,SOCS3,SOS1,STAT4,STAT5B
Coronavirus Pathogenesis Pathway	0.0446684	1.35	1.213	ADAM17,ADAM9,HDAC1,HDAC4,IFNAR1,IRF7,MAPK11,MAPK14,NLRP3,PA2G4,RB1,RBL2,RPS4X,SIN3A,TGFBR1,TP53,TRAF3,TRIM25
STable 2M: Female-LvC Enrichment in IPA Canonical Pathways
Ingenuity Canonical Pathways	B-H p-value	-log(B-H p-value)	z-score	Molecules
T Helper Cell Differentiation	1.99526e-12	11.7		CD28,CD3D,CD3E,CD3G,CD40LG,FOXP3,GATA3,IFNGR1,IFNGR2,IL10RB,STAT4,TRAJ1,TRAJ14,TRAJ19,TRAJ2,TRAJ38,TRAV13-1,TRAV13-2,TRAV4,TRAV8-3,TRBV7-6
iCOS-iCOSL Signaling in T Helper Cells	1.99526e-12	11.7	-2.333	CAMK4,CD28,CD3D,CD3E,CD3G,CD40LG,CHUK,ITK,LCK,NFATC2,NFATC3,NFKBIA,PRKCQ,TRAJ1,TRAJ14,TRAJ19,TRAJ2,TRAJ38,TRAV13-1,TRAV13-2,TRAV4,TRAV8-3,TRBV7-6
CD28 Signaling in T Helper Cells	5.01187e-12	11.3	-1.667	ARPC4,CAMK4,CD28,CD3D,CD3E,CD3G,CHUK,ITK,LCK,NFATC2,NFATC3,NFKBIA,PRKCQ,TRAJ1,TRAJ14,TRAJ19,TRAJ2,TRAJ38,TRAV13-1,TRAV13-2,TRAV4,TRAV8-3,TRBV7-6
Regulation of IL-2 Expression in Activated and Anergic T Lymphocytes	1.25893e-11	10.9	-3.71	CAMK4,CD28,CD3D,CD3E,CD3G,CHUK,LCK,NFATC2,NFATC3,NFKBIA,PRKCQ,TRAJ1,TRAJ14,TRAJ19,TRAJ2,TRAJ38,TRAV13-1,TRAV13-2,TRAV4,TRAV8-3,TRBV7-6
Altered T Cell and B Cell Signaling in Rheumatoid Arthritis	5.01187e-11	10.3		CD28,CD3D,CD3E,CD3G,CD40LG,CHUK,TLR1,TLR2,TLR5,TLR6,TRAJ1,TRAJ14,TRAJ19,TRAJ2,TRAJ38,TRAV13-1,TRAV13-2,TRAV4,TRAV8-3,TRBV7-6
T Cell Receptor Signaling	5.01187e-11	10.3	-4.082	CAMK4,CD28,CD3D,CD3E,CD3G,CHUK,ITK,LCK,MAPK14,NFATC2,NFATC3,NFKBIA,PRKCQ,RASGRP1,TCF7,TRAJ1,TRAJ14,TRAJ19,TRAJ2,TRAJ38,TRAV13-1,TRAV13-2,TRAV4,TRAV8-3,TRBV7-6
Role of NFAT in Regulation of the Immune Response	6.30957e-11	10.2	-1.941	CAMK4,CD28,CD3D,CD3E,CD3G,CHUK,GNAI3,GNG10,ITK,LCK,NFATC2,NFATC3,NFKBIA,PLCB3,PRKCQ,TRAJ1,TRAJ14,TRAJ19,TRAJ2,TRAJ38,TRAV13-1,TRAV13-2,TRAV4,TRAV8-3,TRBV7-6
Calcium-induced T Lymphocyte Apoptosis	6.30957e-11	10.2	-2.828	CAMK4,CD3D,CD3E,CD3G,LCK,NFATC2,PRKCH,PRKCQ,TRAJ1,TRAJ14,TRAJ19,TRAJ2,TRAJ38,TRAV13-1,TRAV13-2,TRAV4,TRAV8-3,TRBV7-6
NF-κB Signaling	1.23027e-10	9.91	0.905	CD3D,CD3E,CD3G,CD40LG,CHUK,LCK,NFKBIA,PRKCQ,TAB1,TIRAP,TLR1,TLR2,TLR5,TLR6,TRAJ1,TRAJ14,TRAJ19,TRAJ2,TRAJ38,TRAV13-1,TRAV13-2,TRAV4,TRAV8-3,TRBV7-6
Communication between Innate and Adaptive Immune Cells	1.44544e-10	9.84		CD28,CD3D,CD3E,CD3G,CD40LG,TLR1,TLR2,TLR5,TLR6,TRAJ1,TRAJ14,TRAJ19,TRAJ2,TRAJ38,TRAV13-1,TRAV13-2,TRAV4,TRAV8-3,TRBV7-6
Type I Diabetes Mellitus Signaling	3.98107e-10	9.4	1	CD28,CD3D,CD3E,CD3G,CHUK,IFNGR1,IFNGR2,JAK2,MAPK14,NFKBIA,TRAJ1,TRAJ14,TRAJ19,TRAJ2,TRAJ38,TRAV13-1,TRAV13-2,TRAV4,TRAV8-3,TRBV7-6
Nur77 Signaling in T Lymphocytes	8.91251e-10	9.05	-2.121	CAMK4,CD28,CD3D,CD3E,CD3G,PRKCH,PRKCQ,SIN3A,TRAJ1,TRAJ14,TRAJ19,TRAJ2,TRAJ38,TRAV13-1,TRAV13-2,TRAV4,TRAV8-3,TRBV7-6
Dendritic Cell Maturation	9.33254e-10	9.03	1.265	CD3D,CD3E,CD3G,CD40LG,CHUK,IL32,JAK2,MAPK14,NFKBIA,PLCB3,STAT4,TAB1,TLR2,TRAJ1,TRAJ14,TRAJ19,TRAJ2,TRAJ38,TRAV13-1,TRAV13-2,TRAV4,TRAV8-3,TRBV7-6
CCR5 Signaling in Macrophages	1.44544e-09	8.84	-0.447	CAMK4,CD3D,CD3E,CD3G,GNAI3,GNG10,MAPK14,PRKCH,PRKCQ,TRAJ1,TRAJ14,TRAJ19,TRAJ2,TRAJ38,TRAV13-1,TRAV13-2,TRAV4,TRAV8-3,TRBV7-6
Th17 Activation Pathway	1.94984e-09	8.71	-1.342	CD3D,CD3E,CD3G,FOXP3,JAK2,NFATC2,NFATC3,STAT4,TRAJ1,TRAJ14,TRAJ19,TRAJ2,TRAJ38,TRAV13-1,TRAV13-2,TRAV4,TRAV8-3,TRBV7-6
Th1 and Th2 Activation Pathway	3.0903e-09	8.51		CD28,CD3D,CD3E,CD3G,CD40LG,CXCR6,GATA3,IFNGR1,IFNGR2,IKZF1,IL10RB,JAK2,mir-21,NFATC2,NFATC3,NFIL3,PRKCQ,S1PR1,STAT4
Allograft Rejection Signaling	3.89045e-09	8.41		CD28,CD3D,CD3E,CD3G,CD40LG,TRAJ1,TRAJ14,TRAJ19,TRAJ2,TRAJ38,TRAV13-1,TRAV13-2,TRAV4,TRAV8-3,TRBV7-6
Autoimmune Thyroid Disease Signaling	4.0738e-09	8.39		CD28,CD3D,CD3E,CD3G,CD40LG,TRAJ1,TRAJ14,TRAJ19,TRAJ2,TRAJ38,TRAV13-1,TRAV13-2,TRAV4,TRAV8-3,TRBV7-6
Th1 Pathway	4.0738e-09	8.39	-0.277	CD28,CD3D,CD3E,CD3G,CD40LG,GATA3,IFNGR1,IFNGR2,IL10RB,JAK2,mir-21,NFATC2,NFATC3,NFIL3,PRKCQ,STAT4
Tec Kinase Signaling	4.2658e-09	8.37	-1.134	CD3D,CD3E,CD3G,GNAI3,GNG10,ITK,JAK2,LCK,PRKCH,PRKCQ,PTK2,STAT4,TRAJ1,TRAJ14,TRAJ19,TRAJ2,TRAJ38,TRAV13-1,TRAV13-2,TRAV4,TRAV8-3,TRBV7-6
Antiproliferative Role of TOB in T Cell Signaling	5.24807e-09	8.28	2	CD28,CD3D,CD3E,CD3G,TRAJ1,TRAJ14,TRAJ19,TRAJ2,TRAJ38,TRAV13-1,TRAV13-2,TRAV4,TRAV8-3,TRBV7-6
T Cell Exhaustion Signaling Pathway	7.4131e-09	8.13	0.707	CD28,CD3D,CD3E,CD3G,IL10RB,JAK2,NFATC2,NFATC3,PRKCQ,STAT4,TCF7,TRAJ1,TRAJ14,TRAJ19,TRAJ2,TRAJ38,TRAV13-1,TRAV13-2,TRAV4,TRAV8-3,TRBV7-6
Lipid Antigen Presentation by CD1	8.70964e-09	8.06		CD3D,CD3E,CD3G,TRAJ1,TRAJ14,TRAJ19,TRAJ2,TRAJ38,TRAV13-1,TRAV13-2,TRAV4,TRAV8-3,TRBV7-6
SAPK/JNK Signaling	1.02329e-08	7.99	1	CD3D,CD3E,CD3G,CRK,GNG10,LCK,NFATC3,TAB1,TRAJ1,TRAJ14,TRAJ19,TRAJ2,TRAJ38,TRAV13-1,TRAV13-2,TRAV4,TRAV8-3,TRBV7-6
PKCθ Signaling in T Lymphocytes	2.29087e-08	7.64	-1.897	CD28,CD3D,CD3E,CD3G,CHUK,LCK,NFATC2,NFATC3,NFKBIA,PRKCQ,TRAJ1,TRAJ14,TRAJ19,TRAJ2,TRAJ38,TRAV13-1,TRAV13-2,TRAV4,TRAV8-3,TRBV7-6
Cytotoxic T Lymphocyte-mediated Apoptosis of Target Cells	3.46737e-08	7.46		CD3D,CD3E,CD3G,TRAJ1,TRAJ14,TRAJ19,TRAJ2,TRAJ38,TRAV13-1,TRAV13-2,TRAV4,TRAV8-3,TRBV7-6
Graft-versus-Host Disease Signaling	3.80189e-08	7.42		CD28,CD3D,CD3E,CD3G,TRAJ1,TRAJ14,TRAJ19,TRAJ2,TRAJ38,TRAV13-1,TRAV13-2,TRAV4,TRAV8-3,TRBV7-6
Phospholipase C Signaling	3.80189e-08	7.42	-1.667	CAMK4,CD3D,CD3E,CD3G,GNG10,ITK,LCK,NFATC2,NFATC3,PEBP1,PLA2G4C,PLCB3,PRKCH,PRKCQ,TRAJ1,TRAJ14,TRAJ19,TRAJ2,TRAJ38,TRAV13-1,TRAV13-2,TRAV4,TRAV8-3,TRBV7-6
CTLA4 Signaling in Cytotoxic T Lymphocytes	3.89045e-08	7.41		CD28,CD3D,CD3E,CD3G,JAK2,LCK,TRAJ1,TRAJ14,TRAJ19,TRAJ2,TRAJ38,TRAV13-1,TRAV13-2,TRAV4,TRAV8-3,TRBV7-6
OX40 Signaling Pathway	4.57088e-08	7.34	-2	CD3D,CD3E,CD3G,NFKBIA,TRAJ1,TRAJ14,TRAJ19,TRAJ2,TRAJ38,TRAV13-1,TRAV13-2,TRAV4,TRAV8-3,TRBV7-6
Hematopoiesis from Pluripotent Stem Cells	5.37032e-08	7.27		CD3D,CD3E,CD3G,TRAJ1,TRAJ14,TRAJ19,TRAJ2,TRAJ38,TRAV13-1,TRAV13-2,TRAV4,TRAV8-3,TRBV7-6
Systemic Lupus Erythematosus In T Cell Signaling Pathway	1.20226e-07	6.92	-0.707	CAMK4,CD28,CD3D,CD3E,CD3G,CD40LG,FOXP3,GNAI3,NFATC2,PTK2,ROCK1,TRAJ1,TRAJ14,TRAJ19,TRAJ2,TRAJ38,TRAV13-1,TRAV13-2,TRAV4,TRAV8-3,TRBV7-6
Systemic Lupus Erythematosus Signaling	6.30957e-07	6.2		CAMK4,CD28,CD3D,CD3E,CD3G,CD40LG,LCK,NFATC2,NFATC3,SNRNP25,TRAJ1,TRAJ14,TRAJ19,TRAJ2,TRAJ38,TRAV13-1,TRAV13-2,TRAV4,TRAV8-3,TRBV7-6
Cdc42 Signaling	5.88844e-06	5.23	-0.816	ARPC4,CD3D,CD3E,CD3G,ITK,MAPK14,TRAJ1,TRAJ14,TRAJ19,TRAJ2,TRAJ38,TRAV13-1,TRAV13-2,TRAV4,TRAV8-3,TRBV7-6
Th2 Pathway	6.76083e-06	5.17	-1.265	CD28,CD3D,CD3E,CD3G,CXCR6,GATA3,IKZF1,JAK2,mir-21,NFATC2,PRKCQ,S1PR1,STAT4
Toll-like Receptor Signaling	1.25893e-05	4.9	2.449	CHUK,MAPK14,NFKBIA,TAB1,TIRAP,TLR1,TLR2,TLR5,TLR6,TRAF1
iNOS Signaling	1.69824e-05	4.77	2.646	CAMK4,CHUK,IFNGR1,IFNGR2,JAK2,MAPK14,NFKBIA,TAB1
PD-1, PD-L1 cancer immunotherapy pathway	0.000123027	3.91	1.265	CD28,FOXP3,IFNGR1,IFNGR2,JAK2,LCK,mir-21,PDCD4,PRKCQ,RASGRP1
Role of Macrophages, Fibroblasts and Endothelial Cells in Rheumatoid Arthritis	0.000134896	3.87		CAMK4,CHUK,IL32,JAK2,MAPK14,NFATC2,NFATC3,NFKBIA,PLCB3,PRKCH,PRKCQ,ROCK1,TCF7,TLR1,TLR2,TLR5,TLR6,TRAF1
Gαq Signaling	0.000467735	3.33	-1	CAMK4,CHUK,GNAI3,GNG10,NFATC2,NFATC3,NFKBIA,PLCB3,PRKCH,PRKCQ,RGS18,ROCK1
Protein Kinase A Signaling	0.000851138	3.07	-1	ANAPC13,CAMK4,CHUK,DUSP22,GNAI3,GNG10,H3-3A/H3-3B,NFATC2,NFATC3,NFKBIA,PLCB3,PPP1R3D,PRKCH,PRKCQ,PTK2,PTPN12,ROCK1,SMPDL3A,TCF7
April Mediated Signaling	0.001	3	-0.816	CHUK,MAPK14,NFATC2,NFATC3,NFKBIA,TRAF1
B Cell Activating Factor Signaling	0.00112202	2.95	-0.447	CHUK,MAPK14,NFATC2,NFATC3,NFKBIA,TRAF1
fMLP Signaling in Neutrophils	0.00112202	2.95	-1	ARPC4,CAMK4,GNAI3,GNG10,NFATC2,NFATC3,NFKBIA,PLCB3,PRKCH,PRKCQ
IL-12 Signaling and Production in Macrophages	0.00151356	2.82		APOC1,CD40LG,CHUK,IFNGR1,MAPK14,NFKBIA,PRKCH,PRKCQ,STAT4,TLR2
Production of Nitric Oxide and Reactive Oxygen Species in Macrophages	0.00151356	2.82	1.508	APOC1,CHUK,IFNGR1,IFNGR2,JAK2,MAPK14,MPO,NFKBIA,PPP1R3D,PRKCH,PRKCQ,TLR2
Systemic Lupus Erythematosus In B Cell Signaling Pathway	0.00275423	2.56	-1.604	CAMK4,CCND2,CD40LG,CD5,IFNGR1,IFNGR2,JAK2,LCK,NFATC2,NFATC3,PRKCH,PRKCQ,RASGRP1,TRAF1
CCR3 Signaling in Eosinophils	0.00436516	2.36	0.447	CAMK4,GNAI3,GNG10,MAPK14,PLA2G4C,PLCB3,PRKCH,PRKCQ,ROCK1
G Protein Signaling Mediated by Tubby	0.00691831	2.16		GNAI3,GNG10,JAK2,LCK,PLCB3
Primary Immunodeficiency Signaling	0.00758578	2.12		CD3D,CD3E,CD40LG,IL7R,LCK
Neuroinflammation Signaling Pathway	0.00954993	2.02	3.207	BIRC5,CHUK,IFNGR1,IFNGR2,JAK2,MAPK14,NFATC2,NFATC3,PLA2G4C,TIRAP,TLR1,TLR2,TLR5,TLR6
Glucocorticoid Receptor Signaling	0.0112202	1.95		CD3D,CD3E,CD3G,CHUK,GABPB2,H3-3A/H3-3B,HSPA6,IL10RB,IL7R,JAK2,KRT36,MAPK14,NDUFB3,NFATC2,NFATC3,NFKBIA,PHF10,PLA2G4C,TAB1,TLR2
TREM1 Signaling	0.0138038	1.86	2.449	JAK2,MPO,TLR1,TLR2,TLR5,TLR6
4-1BB Signaling in T Lymphocytes	0.0239883	1.62		CHUK,MAPK14,NFKBIA,TRAF1
Thrombin Signaling	0.030903	1.51	0	CAMK4,GATA3,GNAI3,GNG10,MAPK14,PLCB3,PRKCH,PRKCQ,PTK2,ROCK1
Endocannabinoid Cancer Inhibition Pathway	0.030903	1.51	1.134	CAMKK2,CCND2,GNAI3,MAPK14,PTK2,ROCK1,SPTLC2,TCF7
IL-8 Signaling	0.0316228	1.5	0.707	CCND2,CHUK,GNAI3,GNG10,MPO,NFKBIA,PRKCH,PRKCQ,PTK2,ROCK1
Sperm Motility	0.0323594	1.49	0	CAMK4,GNAI3,GNG10,ITK,JAK2,LCK,PLA2G4C,PLCB3,PRKCH,PRKCQ,PTK2
B Cell Receptor Signaling	0.0416869	1.38	0.333	CAMK4,CHUK,DAPP1,MAPK14,NFATC2,NFATC3,NFKBIA,PRKCQ,PTK2
CD40 Signaling	0.0457088	1.34	-0.447	CD40LG,CHUK,MAPK14,NFKBIA,TRAF1
IL-1 Signaling	0.0457088	1.34	2	CHUK,GNAI3,GNG10,MAPK14,NFKBIA,TAB1
Natural Killer Cell Signaling	0.047863	1.32	-0.333	HSPA6,JAK2,LCK,MAPK14,NFATC2,NFATC3,PRKCQ,ROCK1,STAT4
Small Cell Lung Cancer Signaling	0.047863	1.32		CCND2,CHUK,NFKBIA,PTK2,SIN3A,TRAF1
Cardiac Hypertrophy Signaling (Enhanced)	0.047863	1.32	1	CAMK4,CD40LG,CHUK,FGF8,GNAI3,GNG10,IL10RB,IL7R,JAK2,MAPK14,NFATC2,NFATC3,PLCB3,PRKCH,PRKCQ,PTK2,ROCK1,SMPDL3A
Leukocyte Extravasation Signaling	0.047863	1.32	0.333	CRK,GNAI3,ITK,MAPK14,PRKCH,PRKCQ,PTK2,RASGRP1,ROCK1

## Sheet: 3)DiseaseAndFunction_Results
STable 3: Module and Per-Gene List Enrichment in IPA Disease and Function Terms
STable 3A: DeepPerGene Enrichment in IPA Disease and Function Terms
Diseases or Functions Annotation	B-H p-value	Activation z-score	# Molecules	Molecules
Leukopoiesis	1.9e-27	0.38	112	ABL2,ADAM17,ARG1,BCL10,BCL2A1,BST1,CAMK4,CBLB,CCND2,CCR7,CD2,CD226,CD247,CD27,CD28,CD38,CD3E,CD3G,CD40LG,CD5,CD6,CEBPA,CEBPB,CHUK,CRK,DCAF1,DGKA,DOCK10,ELK4,ETS1,ETS2,F5,FLT3LG,FOXP1,FUT7,GADD45A,GATA3,GPR174,GPR89A/GPR89B,GRAP2,GRB2,HDAC4,HGF,HHEX,IFNGR1,IFNGR2,IKZF3,IL18R1,IL4R,IL7R,IMPDH1,IRAK3,IRF5,ITGAM,ITK,JAK2,JUNB,KAT7,KCNA3,KMT2A,LAT,LCK,LEF1,LIG4,LILRB3,LILRB4,LY9,MAP3K8,MAPK14,MBD2,mir…
Proliferation of immune cells	4.65e-27	-0.874	108	ADAM17,AKIRIN2,ARG1,ARHGEF6,B3GNT5,BCL10,BCL2A1,BTN3A1,CBLB,CCND2,CCR7,CD2,CD226,CD247,CD27,CD28,CD38,CD3E,CD3G,CD40LG,CD5,CD58,CD59,CD6,CD84,CEBPA,CEBPB,CHUK,CLEC4D,CUX1,CXCL16,DGKA,DPP4,DUSP22,ETS1,ETS2,FLT3LG,GABPB2,GADD45A,GATA3,GPR174,GRAP2,HGF,HHEX,IFNGR1,IKZF3,IL4R,IL7R,IMPDH1,IRAK4,ITGAM,ITK,JAK2,JUNB,KAT7,KCNA3,LAT,LCK,LEF1,LILRB3,LILRB4,LPIN1,LY9,LY96,MAP3K8,MAPK14,mir-21,NBEAL2,NFATC2,…
Lymphopoiesis	7.77e-27	-0.517	98	ABL2,ADAM17,ARG1,BCL10,BCL2A1,BST1,CBLB,CCND2,CCR7,CD2,CD226,CD247,CD27,CD28,CD38,CD3E,CD3G,CD40LG,CD5,CD6,CEBPA,CEBPB,CHUK,DCAF1,DGKA,DOCK10,ELK4,ETS1,ETS2,F5,FLT3LG,FOXP1,FUT7,GADD45A,GATA3,GPR174,GPR89A/GPR89B,GRAP2,GRB2,HDAC4,HHEX,IFNGR1,IFNGR2,IKZF3,IL18R1,IL4R,IL7R,IMPDH1,IRAK3,IRF5,ITGAM,ITK,JUNB,KAT7,KCNA3,LAT,LCK,LEF1,LIG4,LILRB4,LY9,MAPK14,MBD2,NFATC2,NFATC3,NFIL3,NFKBIZ,NLRP3,PIK3AP1,P…
Lymphocyte homeostasis	8.59e-27	-1.399	90	ABL2,ADAM17,ARG1,BCL10,BCL2A1,CBLB,CCR7,CD2,CD226,CD247,CD27,CD28,CD38,CD3E,CD3G,CD40LG,CD5,CD6,CEBPA,CEBPB,CHUK,DCAF1,DGKA,DOCK10,ELK4,ETS1,ETS2,F5,FLT3LG,FOXP1,FUT7,GATA3,GPR174,GPR89A/GPR89B,GRAP2,GRB2,HGF,IFNGR1,IFNGR2,IL18R1,IL4R,IL7R,IRAK3,IRF5,ITK,JUNB,KAT7,KCNA3,LAT,LCK,LEF1,LIG4,LILRB3,LILRB4,LY9,MAPK14,MBD2,NFATC2,NFATC3,NFIL3,NFKBIZ,NLRP3,PIK3R1,PLCG1,PRKCH,PRKCQ,RASGRP1,RHOH,SATB1,SEP…
Hematopoiesis of mononuclear leukocytes	1.54e-25	-0.2	99	ABL2,ADAM17,ARG1,BCL10,BCL2A1,BST1,CBLB,CCND2,CCR7,CD2,CD226,CD247,CD27,CD28,CD38,CD3E,CD3G,CD40LG,CD5,CD6,CEBPA,CEBPB,CHUK,DCAF1,DGKA,DOCK10,ELK4,ETS1,ETS2,F5,FLT3LG,FOXP1,FUT7,GADD45A,GATA3,GPR174,GPR89A/GPR89B,GRAP2,GRB2,HDAC4,HGF,HHEX,IFNGR1,IFNGR2,IKZF3,IL18R1,IL4R,IL7R,IMPDH1,IRAK3,IRF5,ITGAM,ITK,JUNB,KAT7,KCNA3,LAT,LCK,LEF1,LIG4,LILRB4,LY9,MAPK14,MBD2,NFATC2,NFATC3,NFIL3,NFKBIZ,NLRP3,PIK3A…
Proliferation of blood cells	2.88e-25	-1.22	111	ADAM17,AKIRIN2,ARG1,ARHGEF6,B3GNT5,BCL10,BCL2A1,BTN3A1,CBLB,CCND2,CCR7,CD163,CD2,CD226,CD247,CD27,CD28,CD38,CD3E,CD3G,CD40LG,CD5,CD58,CD59,CD6,CD84,CEBPA,CEBPB,CHUK,CLEC4D,CUX1,CXCL16,DGKA,DPP4,DUSP22,ETS1,ETS2,FLT3LG,FOXP1,GABPB2,GADD45A,GATA3,GPR174,GRAP2,HGF,HHEX,IFNGR1,IKZF3,IL4R,IL7R,IMPDH1,IRAK4,ITGAM,ITK,JAK2,JUNB,KAT7,KCNA3,KMT2A,LAT,LCK,LEF1,LILRB3,LILRB4,LPIN1,LY9,LY96,MAP3K8,MAPK14,mir…
T cell homeostasis	3.41e-24	-1.473	84	ABL2,ADAM17,ARG1,BCL10,BCL2A1,CBLB,CCR7,CD2,CD226,CD247,CD27,CD28,CD38,CD3E,CD3G,CD40LG,CD5,CD6,CEBPA,CEBPB,CHUK,DCAF1,DGKA,ELK4,ETS1,ETS2,F5,FLT3LG,FOXP1,FUT7,GATA3,GPR174,GPR89A/GPR89B,GRAP2,GRB2,IFNGR1,IFNGR2,IL18R1,IL4R,IL7R,IRAK3,IRF5,ITK,JUNB,KCNA3,LAT,LCK,LEF1,LIG4,LILRB4,LY9,MAPK14,MBD2,NFATC2,NFATC3,NFKBIZ,NLRP3,PIK3R1,PLCG1,PRKCH,PRKCQ,RASGRP1,RHOH,SATB1,SEPTIN9,SLAMF6,SOCS3,SPI1,STAT4,…
T cell development	1.75e-23	-1.14	82	ABL2,ADAM17,ARG1,BCL10,BCL2A1,CBLB,CCR7,CD2,CD226,CD247,CD27,CD28,CD3E,CD3G,CD40LG,CD5,CD6,CEBPA,CEBPB,CHUK,DCAF1,DGKA,ELK4,ETS1,ETS2,F5,FLT3LG,FOXP1,FUT7,GATA3,GPR174,GPR89A/GPR89B,GRAP2,GRB2,IFNGR1,IFNGR2,IL18R1,IL4R,IL7R,IRAK3,IRF5,ITK,JUNB,KCNA3,LAT,LCK,LEF1,LIG4,LILRB4,LY9,MAPK14,MBD2,NFATC2,NFATC3,NFKBIZ,NLRP3,PIK3R1,PLCG1,PRKCH,PRKCQ,RASGRP1,RHOH,SATB1,SLAMF6,SOCS3,SPI1,STAT4,TCF7,TESPA1,T…
Proliferation of mononuclear leukocytes	2.48e-23	-1.15	98	AKIRIN2,ARG1,ARHGEF6,B3GNT5,BCL10,BCL2A1,BTN3A1,CBLB,CCND2,CCR7,CD2,CD226,CD247,CD27,CD28,CD38,CD3E,CD3G,CD40LG,CD5,CD58,CD59,CD6,CD84,CEBPA,CEBPB,CHUK,CLEC4D,DGKA,DPP4,DUSP22,ETS1,ETS2,FLT3LG,GABPB2,GADD45A,GATA3,GPR174,GRAP2,IFNGR1,IKZF3,IL4R,IL7R,IMPDH1,IRAK4,ITGAM,ITK,JUNB,KAT7,KCNA3,LAT,LCK,LEF1,LILRB3,LILRB4,LPIN1,LY9,LY96,MAP3K8,MAPK14,mir-21,NFATC2,NFATC3,NFIL3,PDCD4,PIK3AP1,PIK3R1,PLCG1,…
Proliferation of lymphocytes	2.97e-23	-1.101	97	AKIRIN2,ARG1,ARHGEF6,B3GNT5,BCL10,BCL2A1,BTN3A1,CBLB,CCND2,CCR7,CD2,CD226,CD247,CD27,CD28,CD38,CD3E,CD3G,CD40LG,CD5,CD58,CD59,CD6,CD84,CEBPA,CEBPB,CHUK,CLEC4D,DGKA,DPP4,DUSP22,ETS1,ETS2,FLT3LG,GABPB2,GADD45A,GATA3,GPR174,GRAP2,IFNGR1,IKZF3,IL4R,IL7R,IMPDH1,IRAK4,ITGAM,ITK,JUNB,KAT7,KCNA3,LAT,LCK,LEF1,LILRB3,LILRB4,LPIN1,LY9,LY96,MAP3K8,MAPK14,mir-21,NFATC2,NFATC3,NFIL3,PDCD4,PIK3AP1,PIK3R1,PLCG1,…
Proliferation of lymphatic system cells	1.92e-22	-1.429	100	AKIRIN2,ARG1,ARHGEF6,B3GNT5,BCL10,BCL2A1,BTN3A1,CBLB,CCND2,CCR7,CD2,CD226,CD247,CD27,CD28,CD38,CD3E,CD3G,CD40LG,CD5,CD58,CD59,CD6,CD84,CDC25B,CEBPA,CEBPB,CHUK,CLEC4D,DGKA,DPP4,DUSP22,ETS1,ETS2,FLT3LG,GABPB2,GADD45A,GATA3,GPR174,GRAP2,IFNGR1,IKZF3,IL4R,IL7R,IMPDH1,IRAK4,ITGAM,ITK,JAK2,JUNB,KAT7,KCNA3,KMT2A,LAT,LCK,LEF1,LILRB3,LILRB4,LPIN1,LY9,LY96,MAP3K8,MAPK14,mir-21,NFATC2,NFATC3,NFIL3,PDCD4,PIK…
Activation of blood cells	7.67e-21	-0.244	97	ADAM9,BCL10,BTN3A1,CAMK4,CBLB,CCR7,CD163,CD2,CD226,CD247,CD27,CD28,CD38,CD3E,CD3G,CD40LG,CD5,CD58,CD59,CD6,CD63,CD84,CEBPA,CEBPB,CGAS,CHUK,CLEC2D,CLEC4D,CLEC5A,CLIC1,CYRIB,DGKA,DPP4,DUSP22,ETS1,F5,FLT3LG,FOXP1,GADD45A,GATA3,HDAC4,HGF,HPSE,HYAL2,IL18R1,IL4R,IMPDH1,IRAK3,IRAK4,IRF5,ITGAM,ITK,JAK2,KCNA3,LAT,LAX1,LCK,LILRB3,LILRB4,LY96,MAP3K8,MAPK14,mir-21,NBEAL2,NFATC2,NFATC3,NFIL3,NFKBIZ,NLRP3,OSTM…
Activation of leukocytes	1.75e-20	-0.024	91	ADAM9,BCL10,BTN3A1,CAMK4,CBLB,CCR7,CD163,CD2,CD226,CD247,CD27,CD28,CD38,CD3E,CD3G,CD40LG,CD5,CD58,CD59,CD6,CD63,CD84,CEBPA,CEBPB,CGAS,CHUK,CLEC2D,CLEC4D,CLEC5A,CYRIB,DPP4,DUSP22,ETS1,F5,FLT3LG,FOXP1,GADD45A,GATA3,HDAC4,HGF,HPSE,HYAL2,IL18R1,IL4R,IMPDH1,IRAK3,IRAK4,IRF5,ITGAM,ITK,JAK2,KCNA3,LAT,LAX1,LCK,LILRB3,LILRB4,LY96,MAP3K8,MAPK14,mir-21,NFATC2,NFATC3,NFIL3,NFKBIZ,NLRP3,OSTM1,PFKFB3,PLEKHA1,P…
Quantity of lymphatic system cells	1.95e-20	-2.407	97	ADAM17,AGK,AKIRIN2,ARHGEF6,B3GNT5,BCL10,BCL2A1,BST1,CAMK4,CBLB,CCR7,CD247,CD27,CD28,CD38,CD3E,CD3G,CD40LG,CD5,CD6,CD84,CEBPB,CHIA,CHUK,CLEC4D,CMTM6,CXCL16,DGKA,DOCK10,ELK4,ETS1,ETS2,FCMR,FLT3LG,FUT7,GADD45A,GATA3,GRAP2,HGF,IFNGR1,IKZF3,IL4R,IL7R,IRAK3,IRF5,ITGAM,ITK,JAK2,KMT2A,LAT,LCK,LIG4,LILRB3,LILRB4,LY9,MAP3K8,MAPK14,NBEAL2,NFATC2,NFATC3,NFIL3,NIPAL3,NLRP3,PABPC1,PIK3AP1,PIK3R1,PRKACB,PRKCH,P…
Cell proliferation of T lymphocytes	5.69e-20	-1.87	81	ARG1,ARHGEF6,BCL10,BTN3A1,CBLB,CCR7,CD2,CD226,CD247,CD27,CD28,CD38,CD3E,CD3G,CD40LG,CD5,CD58,CD59,CD6,CD84,CEBPA,CEBPB,CHUK,CLEC4D,DGKA,DPP4,DUSP22,ETS1,ETS2,FLT3LG,GADD45A,GATA3,GPR174,GRAP2,IFNGR1,IKZF3,IL4R,IL7R,IMPDH1,IRAK4,ITGAM,ITK,KCNA3,LAT,LCK,LILRB4,LY9,MAP3K8,MAPK14,mir-21,NFATC2,NFATC3,PDCD4,PIK3R1,PLCG1,PRKCH,PRKCQ,RASGRP1,RHOH,S1PR4,SAMSN1,SATB1,SOCS3,SOS1,SPI1,STAT4,TCF7,TESPA1,TGFB…
Activation of mononuclear leukocytes	1.16e-19	-1.414	73	ADAM9,BCL10,BTN3A1,CAMK4,CBLB,CCR7,CD163,CD2,CD226,CD247,CD27,CD28,CD38,CD3E,CD3G,CD40LG,CD5,CD58,CD59,CD6,CGAS,CLEC2D,CLEC5A,CYRIB,DPP4,DUSP22,ETS1,FLT3LG,FOXP1,GADD45A,GATA3,HDAC4,HGF,HYAL2,IL18R1,IL4R,IMPDH1,IRAK3,IRAK4,IRF5,ITGAM,ITK,KCNA3,LAT,LAX1,LCK,LILRB3,LILRB4,LY96,MAP3K8,MAPK14,mir-21,NFATC2,NFATC3,NFIL3,NFKBIZ,NLRP3,PLEKHA1,PRKCQ,RASGRP1,S100A9,SAMSN1,SATB1,SLAMF6,ST6GAL1,STAT4,TLR2,T…
Quantity of lymphocytes	7.62e-19	-1.896	90	ADAM17,AKIRIN2,ARHGEF6,B3GNT5,BCL10,BCL2A1,BST1,CAMK4,CBLB,CCR7,CD247,CD27,CD28,CD38,CD3E,CD3G,CD40LG,CD5,CD6,CD84,CEBPB,CHIA,CHUK,CLEC4D,CMTM6,CXCL16,DGKA,DOCK10,ELK4,ETS1,ETS2,FCMR,FLT3LG,FUT7,GADD45A,GATA3,GRAP2,HGF,IFNGR1,IKZF3,IL4R,IL7R,IRAK3,IRF5,ITGAM,ITK,LAT,LCK,LIG4,LILRB3,LILRB4,LY9,MAP3K8,MAPK14,NFATC2,NFATC3,NFIL3,NIPAL3,NLRP3,PABPC1,PIK3AP1,PIK3R1,PRKACB,PRKCH,PRKCQ,RASGRP1,RHOH,SAMS…
Quantity of mononuclear leukocytes	1.03e-18	-1.86	92	ADAM17,AKIRIN2,ARHGEF6,B3GNT5,BCL10,BCL2A1,BST1,CAMK4,CBLB,CCR7,CD247,CD27,CD28,CD38,CD3E,CD3G,CD40LG,CD5,CD6,CD84,CEBPA,CEBPB,CHIA,CHUK,CLEC4D,CMTM6,CXCL16,DGKA,DOCK10,ELK4,ETS1,ETS2,FCMR,FLT3LG,FUT7,GADD45A,GATA3,GRAP2,HGF,IFNGR1,IKZF3,IL4R,IL7R,IRAK3,IRF5,ITGAM,ITK,LAT,LCK,LIG4,LILRB3,LILRB4,LY9,MAP3K8,MAPK14,mir-21,NFATC2,NFATC3,NFIL3,NIPAL3,NLRP3,PABPC1,PIK3AP1,PIK3R1,PRKACB,PRKCH,PRKCQ,RASG…
Quantity of blood cells	1.68e-18	-2.819	112	ADAM17,AGK,AKIRIN2,ARG1,ARHGEF6,B3GNT5,BCL10,BCL2A1,BST1,CAMK4,CBLB,CCND2,CCR7,CD247,CD27,CD28,CD38,CD3E,CD3G,CD40LG,CD5,CD59,CD6,CD84,CEBPA,CEBPB,CHIA,CHUK,CLEC4D,CMTM6,CXCL16,DGKA,DOCK10,ELK4,ETS1,ETS2,FCMR,FLT3LG,FUT7,GADD45A,GATA3,GRAP2,HGF,HPSE,HYAL2,IFNGR1,IKZF3,IL4R,IL7R,IRAK3,IRF5,ITGAM,ITK,JAK2,KMT2A,LAT,LCK,LIG4,LILRB3,LILRB4,LY9,MAP3K8,MAPK14,mir-21,NBEAL2,NDST2,NFATC2,NFATC3,NFIL3,NIP…
Quantity of leukocytes	9.54e-18	-2.215	103	ADAM17,AKIRIN2,ARG1,ARHGEF6,B3GNT5,BCL10,BCL2A1,BST1,CAMK4,CBLB,CCR7,CD247,CD27,CD28,CD38,CD3E,CD3G,CD40LG,CD5,CD6,CD84,CEBPA,CEBPB,CHIA,CHUK,CLEC4D,CMTM6,CXCL16,DGKA,DOCK10,ELK4,ETS1,ETS2,FCMR,FLT3LG,FUT7,GADD45A,GATA3,GRAP2,HGF,HPSE,IFNGR1,IKZF3,IL4R,IL7R,IRAK3,IRF5,ITGAM,ITK,JAK2,LAT,LCK,LIG4,LILRB3,LILRB4,LY9,MAP3K8,MAPK14,mir-21,NDST2,NFATC2,NFATC3,NFIL3,NIPAL3,NLRP3,PABPC1,PIK3AP1,PIK3R1,PR…
Activation of cells	5.08e-17	-0.028	107	ADAM9,BCL10,BCL2A1,BNIP3,BTN3A1,CAMK4,CBLB,CCR7,CD163,CD2,CD226,CD247,CD27,CD28,CD38,CD3E,CD3G,CD40LG,CD5,CD58,CD59,CD6,CD63,CD84,CEBPA,CEBPB,CGAS,CHUK,CLEC2D,CLEC4D,CLEC5A,CLIC1,CYRIB,DGKA,DPP4,DUSP22,ETS1,F5,FLT3LG,FOXP1,GADD45A,GATA3,GRB2,HDAC4,HGF,HPSE,HYAL2,IFNGR1,IL18R1,IL4R,IMPDH1,IRAK3,IRAK4,IRF5,ITGAM,ITK,JAK2,KCNA3,LAT,LAX1,LCK,LILRA5,LILRB3,LILRB4,LY96,MAP3K8,MAPK14,mir-21,NBEAL2,NFATC…
Activation of lymphocytes	1.75e-16	-1.126	66	BCL10,BTN3A1,CAMK4,CBLB,CCR7,CD2,CD226,CD247,CD27,CD28,CD38,CD3E,CD3G,CD40LG,CD5,CD58,CD59,CD6,CGAS,CLEC2D,CYRIB,DPP4,DUSP22,ETS1,FLT3LG,GADD45A,GATA3,HDAC4,HGF,IL18R1,IL4R,IMPDH1,IRAK3,IRAK4,IRF5,ITGAM,ITK,KCNA3,LAT,LAX1,LCK,LILRB3,MAP3K8,MAPK14,mir-21,NFATC2,NFATC3,NFIL3,NFKBIZ,NLRP3,PLEKHA1,PRKCQ,RASGRP1,S100A9,SAMSN1,SATB1,SLAMF6,ST6GAL1,STAT4,TLR2,TLR4,TNFSF10,TRAF1,TRAF3,TRAF5,ZAP70
Systemic autoimmune syndrome	5.72e-16	-0.194	122	ACSL3,ACSL4,ADAM17,ADAM9,AGFG1,ANXA3,ARG1,ARHGEF6,ARL4C,BCL10,BTN3A1,BTN3A3,CASP4,CBLB,CCR7,CD163,CD226,CD247,CD27,CD28,CD38,CD3E,CD3G,CD40LG,CD5,CD6,CD84,CD96,CDC42EP3,CEBPA,CEBPB,CHUK,CLEC2D,CLEC4D,CNEP1R1,CXCL16,DDB1,DEGS1,DPP4,ERCC5,ETS1,F5,FCGR1B,FCMR,FLT3LG,GATA3,GBP4,GCA,GNB2,GRB10,HDAC4,HPSE,IFNGR1,IFNGR2,IKZF3,IL18R1,IL4R,IL7R,IMPDH1,IRAK3,IRF5,ITGAM,JAK2,JUNB,LAT,LBH,LCK,LDHB,LEF1,LILRB…
Apoptosis	1.15e-15	1.67	196	ABL2,ACER3,ACSL4,ACVR1B,ADAM17,AKIRIN2,ARG1,ARHGEF3,ARHGEF6,ARHGEF9,ARL11,ATG3,ATR,BABAM2,BAZ1A,BCL10,BCL2A1,BNIP2,BNIP3,CA4,CAMK4,CAMKK2,CASP4,CASP5,CBLB,CBX5,CCND2,CCR7,CD2,CD226,CD247,CD27,CD28,CD38,CD3E,CD40LG,CD5,CD59,CD6,CDC25B,CDC42EP3,CDIP1,CEBPA,CEBPB,CEBPD,CERT1,CHIA,CHUK,CIRBP,CLEC5A,CRK,CUX1,CYFIP2,DCAF1,DDAH2,DDB1,DEGS1,DLEU2,DPP4,ECT2,EP400,ERCC5,ETS1,ETS2,FBXL5,FCMR,FGD4,FLOT2,FLT3…
Differentiation of T lymphocytes	3.78e-14	-0.675	55	ABL2,ADAM17,BCL10,BCL2A1,CBLB,CD226,CD247,CD28,CD3E,CD3G,CD40LG,CD6,CEBPA,CEBPB,ETS1,FLT3LG,FUT7,GATA3,GPR89A/GPR89B,GRAP2,IFNGR1,IFNGR2,IL18R1,IL4R,IL7R,IRAK3,IRF5,ITK,JUNB,KCNA3,LAT,LCK,LEF1,LIG4,LILRB4,MAPK14,MBD2,NFATC2,NFATC3,PIK3R1,PRKCQ,RHOH,SATB1,SLAMF6,SOCS3,SPI1,STAT4,TCF7,TESPA1,TGFBR1,TLR5,TSC1,TXK,WWP1,ZAP70
Quantity of T lymphocytes	4.27e-14	-2.228	68	ADAM17,ARHGEF6,BCL10,BCL2A1,CAMK4,CBLB,CCR7,CD247,CD27,CD28,CD38,CD3E,CD3G,CD40LG,CD5,CD84,CHUK,CMTM6,CXCL16,DGKA,ELK4,ETS1,ETS2,FCMR,FLT3LG,FUT7,GADD45A,GATA3,GRAP2,IFNGR1,IL4R,IL7R,IRAK3,ITGAM,ITK,LAT,LCK,LIG4,LY9,MAP3K8,MAPK14,NFATC2,NFATC3,NFIL3,NLRP3,PABPC1,PIK3AP1,PIK3R1,PRKACB,PRKCH,PRKCQ,RASGRP1,RHOH,SATB1,SLAMF6,SOCS3,SPI1,SPPL2A,ST3GAL1,TESPA1,TGFBR1,TLR2,TLR4,TRAF3,TSC1,TXK,VAV3,ZAP70
Activation of T lymphocytes	1.66e-13	-0.7	53	BCL10,BTN3A1,CAMK4,CBLB,CD2,CD226,CD247,CD27,CD28,CD38,CD3E,CD3G,CD40LG,CD5,CD58,CD59,CD6,CGAS,CYRIB,DPP4,DUSP22,ETS1,FLT3LG,GADD45A,GATA3,HGF,IL4R,IMPDH1,IRAK3,IRF5,ITGAM,ITK,KCNA3,LAT,LAX1,LCK,MAP3K8,MAPK14,mir-21,NFATC2,NFATC3,NFIL3,NLRP3,PRKCQ,RASGRP1,SATB1,STAT4,TLR2,TLR4,TNFSF10,TRAF1,TRAF3,ZAP70
Morphology of lymphoid tissue	1.66e-13		65	ADAM17,AGK,ARG1,ARHGEF6,B3GNT5,CAMK4,CCR7,CD226,CD247,CD28,CD3E,CD40LG,CD84,CEBPA,CEBPB,CHUK,CLEC4D,CUX1,DUSP22,ERCC5,ETS1,ETS2,FLT3LG,FUT7,GADD45A,GATA3,GCSAM,GRAP2,IFNGR1,IKZF3,IL7R,IRAK3,IRAK4,IRF5,ITK,JAK2,LAT,LAX1,LCK,LIG4,MAPK14,NBEAL2,NFATC2,NFATC3,NFKBIZ,NLRP3,PIK3R1,PLCG1,PRKCH,RAB27A,RASGRP1,RHOH,RRM1,SATB1,SOCS3,SPI1,SPPL2A,TESPA1,TGFBR3,TLR4,TLR5,TRAF1,TRAF3,UBE2W,ZAP70
Function of blood cells	4.48e-13	0.19	62	ARHGEF6,BCL10,BCL2A1,CBLB,CBX5,CCR7,CD247,CD27,CD28,CD3E,CD3G,CD40LG,CD59,CD84,CD96,CEBPB,CLEC2D,ETS1,FCMR,FLT3LG,FUT7,GNAI3,HGF,IFNGR1,IFNGR2,IL18R1,IL4R,IMPDH1,IRAK3,IRAK4,IRF5,ITGAM,ITK,LAT,LAX1,LILRB3,LILRB4,LY96,NBEAL2,NFATC2,NFIL3,NFKBIZ,NLRC4,NLRP3,PIK3R1,PRKCQ,RASGRP1,S100A4,SAMSN1,SLAMF6,ST3GAL4,ST6GAL1,STAT4,TCF7,TLR2,TLR4,TLR5,TNFSF10,TRAF3,TRAF5,TXK,VASP
Cell death of immune cells	4.48e-13	2.859	72	ADAM17,AKIRIN2,ATG3,BCL10,BCL2A1,CAMK4,CASP4,CCND2,CCR7,CD2,CD226,CD247,CD27,CD28,CD38,CD3E,CD40LG,CD5,CD59,CD6,CEBPA,CEBPB,CGAS,CHUK,ETS1,ETS2,FCMR,FLT3LG,FOXP1,GATA3,GRAP2,HGF,IFNGR1,IKZF3,IL7R,IRAK3,IRF5,ITGAM,ITK,JAK2,LAT,LAX1,LCK,LEF1,LY9,MAPK14,NFATC2,NFIL3,NLRC4,NLRP3,PIK3AP1,PIK3R1,PLCG1,PRKCQ,RABGEF1,RHOH,SATB1,SH3GLB1,SPI1,ST3GAL1,ST6GAL1,STAT4,TCF7,TLR2,TLR4,TNFSF10,TRAF1,TRAF3,TSC1,TU…
Abnormal morphology of leukocytes	5.95e-13		38	B3GNT5,CBLB,CD247,CD28,CD3E,CD40LG,CD5,CD84,CEBPA,CEBPB,ETS1,FCMR,FLT3LG,GATA3,GRAP2,IFNGR1,IL7R,IMPDH1,ITK,LAT,LCK,LIG4,LILRB3,LILRB4,LY9,NFIL3,NFKBIZ,PIK3AP1,PRKCH,PRKCQ,RASGRP1,RHOH,SPI1,SPPL2A,TESPA1,TGFBR1,TLR2,TLR4
Function of leukocytes	5.95e-13	-0.371	58	ARHGEF6,BCL10,BCL2A1,CBLB,CBX5,CCR7,CD247,CD27,CD28,CD3E,CD3G,CD40LG,CD84,CD96,CEBPB,CLEC2D,ETS1,FCMR,FLT3LG,FUT7,GNAI3,HGF,IFNGR1,IFNGR2,IL18R1,IL4R,IMPDH1,IRAK3,IRAK4,IRF5,ITGAM,ITK,LAT,LAX1,LILRB3,LILRB4,LY96,NFATC2,NFIL3,NFKBIZ,NLRC4,NLRP3,PIK3R1,PRKCQ,RASGRP1,S100A4,SAMSN1,SLAMF6,ST6GAL1,STAT4,TCF7,TLR2,TLR4,TLR5,TNFSF10,TRAF3,TRAF5,TXK
Abnormal morphology of immune system	9.65e-13		44	B3GNT5,CBLB,CD247,CD28,CD3E,CD40LG,CD5,CD84,CEBPA,CEBPB,ETS1,FCMR,FLT3LG,GATA3,GRAP2,HPSE,IFNGR1,IL4R,IL7R,IMPDH1,IRAK3,ITGAM,ITK,LAT,LCK,LIG4,LILRB3,LILRB4,LY9,NDST2,NFIL3,NFKBIZ,PIK3AP1,PRKCH,PRKCQ,RABGEF1,RASGRP1,RHOH,SPI1,SPPL2A,TESPA1,TGFBR1,TLR2,TLR4
Morphology of leukocytes	2.36e-12		46	B3GNT5,CBLB,CCR7,CD247,CD28,CD3E,CD40LG,CD5,CD84,CEBPA,CEBPB,ETS1,ETS2,FCMR,FLT3LG,GATA3,GRAP2,HGF,HPSE,IFNGR1,IL4R,IL7R,IMPDH1,ITGAM,ITK,LAT,LCK,LIG4,LILRB3,LILRB4,LY9,NDST2,NFIL3,NFKBIZ,PIK3AP1,PRKCH,PRKCQ,RABGEF1,RASGRP1,RHOH,SPI1,SPPL2A,TESPA1,TGFBR1,TLR2,TLR4
Necrosis	2.72e-12	2.084	190	AAK1,ABL2,ACER3,ACSL4,ACVR1B,ADAM17,AKIRIN2,APMAP,ARG1,ARHGEF3,ARHGEF6,ARL11,ARL4C,ATG3,ATR,BABAM2,BAZ1A,BCL10,BCL2A1,BNIP2,BNIP3,CA4,CAMK4,CAMKK2,CASP4,CBLB,CBX5,CCND2,CCR7,CD2,CD226,CD247,CD27,CD28,CD38,CD3E,CD40LG,CD5,CD59,CD6,CDC25B,CDC42EP3,CDIP1,CEBPA,CEBPB,CEBPD,CERT1,CGAS,CHIA,CHUK,CRK,CUX1,CYFIP2,DCAF1,DLEU2,DPP4,EP400,ETS1,ETS2,F5,FCMR,FLT3LG,FOXP1,GADD45A,GAS7,GATA3,GMFB,GNB2,GRAP2,GRB…
Function of lymphocytes	2.72e-12	-0.044	43	ARHGEF6,BCL10,CBLB,CBX5,CCR7,CD247,CD27,CD28,CD3E,CD3G,CD40LG,CD84,CD96,CEBPB,CLEC2D,ETS1,FLT3LG,GNAI3,IFNGR1,IFNGR2,IL18R1,IL4R,IMPDH1,IRAK4,IRF5,ITK,LAT,LAX1,LILRB3,NFATC2,NFIL3,PIK3R1,PRKCQ,RASGRP1,SAMSN1,SLAMF6,STAT4,TCF7,TLR2,TLR4,TNFSF10,TRAF3,TXK
Quantity of lymphoid tissue	3.02e-12	-2.425	50	AKIRIN2,ARG1,B3GNT5,BCL10,BCL2A1,CCR7,CD247,CD28,CD3E,CD3G,CD40LG,CD5,CD84,DUSP22,ELK4,ETS1,ETS2,FCMR,FLT3LG,GADD45A,GCSAM,GRAP2,IFNGR1,IKZF3,IL7R,ITK,LAT,LCK,LIG4,LY9,MAP3K8,NFATC2,NFATC3,PIK3AP1,PRKCH,PRKCQ,RASGRP1,RHOH,SATB1,SPI1,SPPL2A,ST6GAL1,TGFBR3,TLR2,TLR4,TRAF3,TXK,UBASH3A,VAV3,ZAP70
Cytotoxicity of cells	3.02e-12	0.415	36	ATR,BCL10,CBLB,CD2,CD226,CD247,CD27,CD28,CD38,CD40LG,CD5,CD58,CD59,CD6,CD96,CYRIB,FLT3LG,IFNGR2,IMPDH1,ITGAM,ITK,LAT,LCK,NFATC2,NLRP3,POR,PRKCQ,RAB27A,RASGRP1,SLAMF6,STAT4,STX7,TLR2,TNFSF10,VASP,VAV3
Cell death of blood cells	3.3e-12	2.952	73	ADAM17,AKIRIN2,ATG3,BCL10,BCL2A1,CAMK4,CASP4,CCND2,CCR7,CD2,CD226,CD247,CD27,CD28,CD38,CD3E,CD40LG,CD5,CD59,CD6,CEBPA,CEBPB,CGAS,CHUK,ETS1,ETS2,FCMR,FLT3LG,FOXP1,GATA3,GRAP2,HGF,IFNGR1,IKZF3,IL7R,IRAK3,IRF5,ITGAM,ITK,JAK2,KMT2A,LAT,LAX1,LCK,LEF1,LY9,MAPK14,NFATC2,NFIL3,NLRC4,NLRP3,PIK3AP1,PIK3R1,PLCG1,PRKCQ,RABGEF1,RHOH,SATB1,SH3GLB1,SPI1,ST3GAL1,ST6GAL1,STAT4,TCF7,TLR2,TLR4,TNFSF10,TRAF1,TRAF3,T…
Morphology of lymphoid organ	3.74e-12		59	ADAM17,AGK,ARHGEF6,B3GNT5,CAMK4,CCR7,CD226,CD247,CD28,CD3E,CD40LG,CEBPA,CEBPB,CHUK,CLEC4D,CUX1,DUSP22,ERCC5,ETS1,ETS2,FLT3LG,FUT7,GADD45A,GATA3,GRAP2,IKZF3,IL7R,IRAK4,IRF5,ITK,JAK2,LAT,LAX1,LCK,LIG4,MAPK14,NBEAL2,NFATC2,NFATC3,NFKBIZ,NLRP3,PLCG1,PRKCH,RAB27A,RASGRP1,RHOH,RRM1,SATB1,SOCS3,SPI1,SPPL2A,TESPA1,TGFBR3,TLR4,TLR5,TRAF1,TRAF3,UBE2W,ZAP70
Cytotoxicity of leukocytes	4.6e-12	-0.274	31	BCL10,CBLB,CD2,CD226,CD247,CD27,CD38,CD40LG,CD5,CD58,CD59,CD6,CD96,CYRIB,FLT3LG,IFNGR2,IMPDH1,ITGAM,ITK,LAT,LCK,NFATC2,PRKCQ,RAB27A,RASGRP1,SLAMF6,STAT4,STX7,TLR2,TNFSF10,VASP
Cytotoxicity of lymphocytes	4.96e-12	-0.51	30	BCL10,CBLB,CD2,CD226,CD247,CD27,CD38,CD40LG,CD5,CD58,CD59,CD6,CD96,CYRIB,FLT3LG,IFNGR2,IMPDH1,ITK,LAT,LCK,NFATC2,PRKCQ,RAB27A,RASGRP1,SLAMF6,STAT4,STX7,TLR2,TNFSF10,VASP
Morphology of blood cells	5.19e-12		54	B3GNT5,CBLB,CCND2,CCR7,CD247,CD28,CD3E,CD40LG,CD5,CD84,CEBPA,CEBPB,EP400,ETS1,ETS2,FCMR,FLT3LG,GATA3,GRAP2,HGF,HPSE,IFNGR1,IL4R,IL7R,IMPDH1,ITGAM,ITK,JAK2,KMT2A,LAT,LCK,LIG4,LILRB3,LILRB4,LY9,NBEAL2,NDST2,NFIL3,NFKBIZ,PIK3AP1,PRKCH,PRKCQ,RABGEF1,RASGRP1,RHOH,S1PR4,SPI1,SPPL2A,ST3GAL4,TESPA1,TGFBR1,TLR2,TLR4,TNFSF10
Proliferation of B lymphocytes	5.53e-12	0.289	42	AKIRIN2,ARHGEF6,B3GNT5,BCL10,BCL2A1,CBLB,CCND2,CD38,CD3E,CD40LG,CD6,CEBPB,CLEC4D,DUSP22,ETS1,FLT3LG,GABPB2,IKZF3,IL7R,IRAK4,JUNB,LEF1,LILRB3,LILRB4,LPIN1,LY9,LY96,MAP3K8,NFATC2,NFATC3,PIK3AP1,PIK3R1,PLEKHA1,RASGRP1,SAMSN1,SPI1,ST6GAL1,TLR2,TLR4,TRAF3,TRAF5,VAV3
Cell movement of lymphocytes	6.1e-12	-0.032	54	ADAM17,CBLB,CCR7,CD2,CD226,CD28,CD40LG,CD58,CD6,CKLF,CRK,CUX1,CXCL16,DPP4,ETS1,EVL,FLT3LG,FUT7,GATA3,GNAI3,HGF,IFNGR1,IL4R,IL7R,IRF5,ITGAM,ITK,JAK2,KCNA3,LAT,LCK,MAPK14,NFATC2,NFIL3,NLRP3,PIK3R1,PLCG1,PRKCQ,RASGRP1,ROCK1,S100A4,SAMSN1,SATB1,SOCS3,SOS1,STAB1,TGFBR1,TLR2,TLR4,TNFSF10,TXK,VASP,VAV3,ZAP70
Immune response of cells	1.67e-11	0.725	67	ABL2,ANXA3,ARG1,ATG3,ATR,CCR7,CD226,CD247,CD27,CD28,CD38,CD40LG,CD59,CD6,CEBPB,CLEC5A,CRK,CYRIB,DCAF1,ETS1,ETS2,FCMR,FLT3LG,FOXP1,GRB2,HGF,IDH1,IFNGR1,IL18R1,IL7R,ITGAM,ITK,JUNB,KIF2A,LAT,LCK,LILRB3,LILRB4,LY96,MAP3K8,MAPK14,NANS,NFATC2,NFIL3,NLRP3,PFKFB3,PLCG1,PRR13,RAB27A,RAB43,RALB,RIT1,S100A9,SOCS3,SPI1,STT3A,TLR2,TLR4,TLR5,TMEM165,TNFSF10,TRAF3,TRIM25,TRIM27,TTC3,VASP,ZMYND8
Function of T lymphocytes	2.91e-11	-0.368	37	ARHGEF6,BCL10,CBLB,CBX5,CCR7,CD247,CD27,CD28,CD3E,CD3G,CD40LG,CD84,CEBPB,FLT3LG,GNAI3,IFNGR1,IFNGR2,IL18R1,IL4R,IMPDH1,IRF5,ITK,LAT,LAX1,LILRB3,NFATC2,PRKCQ,RASGRP1,SAMSN1,SLAMF6,STAT4,TCF7,TLR2,TLR4,TNFSF10,TRAF3,TXK
Insulin-dependent diabetes mellitus	2.91e-11	0.251	51	ARHGEF6,BTN3A1,BTN3A3,CASP4,CBLB,CCR7,CD226,CD27,CD28,CD38,CD3E,CD3G,CD40LG,CD5,CD84,CD96,CDC42EP3,CLEC2D,CXCL16,DPP4,FCMR,GBP4,HPSE,IFNGR1,IFNGR2,IKZF3,IL7R,IMPDH1,IRAK3,LAT,LCK,LEF1,LILRB3,LILRB4,mir-21,NUP155,PDCD4,PHTF1,PLBD1,PRKCQ,RSBN1,S100A4,S100A6,STAT4,TLR2,TLR5,TNFSF10,TRIM27,TUBB,UBASH3A,ZKSCAN8
Quantity of B lymphocytes	2.91e-11	0.065	47	AKIRIN2,ARHGEF6,B3GNT5,BCL10,BCL2A1,BST1,CCR7,CD27,CD28,CD38,CD40LG,CD6,CD84,CEBPB,CHUK,CLEC4D,DOCK10,ETS1,FCMR,FLT3LG,HGF,IFNGR1,IKZF3,IL7R,IRF5,ITK,LIG4,LILRB3,LILRB4,LY9,NFATC2,NFATC3,PIK3AP1,PIK3R1,PRKCH,RASGRP1,SAMSN1,SATB1,SOCS3,SPI1,SPPL2A,ST6GAL1,TLR2,TLR4,TSC1,UBASH3A,VAV3
Cellular homeostasis	5.62e-11	-1.252	131	ABL2,ADAM17,AGFG1,ARG1,ATG3,BCL10,BCL2A1,BNIP3,CAMK4,CAMKK2,CBLB,CCR7,CD2,CD226,CD247,CD27,CD28,CD38,CD3E,CD3G,CD40LG,CD5,CD6,CD84,CEBPA,CEBPB,CHMP2B,CHUK,CLIC1,DCAF1,DGKA,DISC1,DOCK10,ELK4,ETS1,ETS2,F5,FBXL5,FLT3LG,FOXP1,FUT7,GATA3,GNAI3,GPR174,GPR89A/GPR89B,GRAP2,GRB2,HGF,IFNGR1,IFNGR2,IL18R1,IL4R,IL7R,INPP4B,IRAK3,IRF5,ITK,ITPRID2,JAK2,JUNB,KAT7,KCNA3,KIF5B,LAT,LAX1,LCK,LEF1,LIG4,LILRB3,LILRB4…
Production of protein	5.66e-11	1.509	41	B3GNT5,BCL10,BST1,CCR7,CD28,CD40LG,CD6,CD84,CEBPB,CHUK,CLEC4D,DUSP22,FCMR,FLT3LG,GADD45A,IFNGR1,IKZF3,IL4R,IRAK3,IRAK4,IRF5,ITK,LAX1,LCK,LILRB4,MAP3K8,NFATC2,NFIL3,NFKBIZ,NIPAL3,PIK3AP1,RABGEF1,RASGRP1,SAMSN1,SPI1,SPPL2A,TLR2,TLR4,TLR5,TNFSF10,TRAF5
Morphology of lymphatic system cells	6.46e-11		37	B3GNT5,CBLB,CCND2,CD247,CD28,CD3E,CD40LG,CD5,CD84,CEBPA,CEBPB,EP400,ETS1,FCMR,FLT3LG,GRAP2,IFNGR1,IL7R,ITK,JAK2,LAT,LCK,LIG4,LY9,NBEAL2,NFIL3,NFKBIZ,PIK3AP1,PRKCH,PRKCQ,RASGRP1,RHOH,S1PR4,SOCS3,SPI1,SPPL2A,TESPA1
Response of mononuclear leukocytes	9.96e-11	0.328	35	ARG1,CBLB,CCR7,CD226,CD27,CD28,CD38,CD3E,CD40LG,CD5,CD58,CD59,CD6,CHUK,CLEC5A,ETS1,FLT3LG,GATA3,IFNGR1,IL7R,IRAK4,ITK,LAX1,LILRB3,MAPK14,NFATC2,NFIL3,PFKFB3,PIK3R1,PLCG1,SOCS3,STAT4,TLR2,TLR4,VASP
Apoptosis of leukocytes	1.34e-10	3.076	52	ADAM17,AKIRIN2,BCL10,BCL2A1,CASP4,CCR7,CD2,CD226,CD247,CD27,CD28,CD38,CD3E,CD40LG,CD5,CD59,CD6,CEBPB,CHUK,ETS1,ETS2,FCMR,FLT3LG,FOXP1,GRAP2,IFNGR1,IL7R,IRAK3,IRF5,ITGAM,ITK,JAK2,LCK,MAPK14,NFATC2,NLRP3,PIK3AP1,PIK3R1,PLCG1,PRKCQ,RHOH,SATB1,SPI1,ST3GAL1,ST6GAL1,TLR2,TLR4,TNFSF10,TRAF1,TRAF3,TSC1,VAV3
Cell movement of leukocytes	1.38e-10	1.003	80	ADAM17,ARG1,BST1,CBLB,CCR7,CD177,CD2,CD226,CD28,CD38,CD40LG,CD5,CD58,CD6,CD63,CEBPA,CHUK,CKLF,CLEC5A,CRK,CUX1,CXCL16,DOCK10,DPP4,ETS1,EVL,FLT3LG,FUT7,GATA3,GNAI3,HGF,HPSE,IFNGR1,IL4R,IL7R,IRAK4,IRF5,ITGAM,ITK,JAK2,KCNA3,LAT,LCK,LILRB3,LMNB1,MAP3K8,MAPK14,NFATC2,NFIL3,NFKBIZ,NLRC4,NLRP3,PIK3R1,PLCG1,PRKCQ,RAB27A,RASGRP1,ROCK1,RTN4,S100A4,S100A9,S1PR4,SAMSN1,SATB1,SERPINB1,SOCS3,SOS1,SPI1,SPTLC2,ST…
Quantity of cells	1.5e-10	-2.359	141	ABL2,ACVR1B,ADAM17,ADAM9,AGK,AKIRIN2,ARG1,ARHGEF6,B3GNT5,BCL10,BCL2A1,BST1,CAMK4,CBLB,CCND2,CCR7,CD247,CD27,CD28,CD38,CD3E,CD3G,CD40LG,CD5,CD59,CD6,CD63,CD84,CDC25B,CEBPA,CEBPB,CHIA,CHUK,CLEC4D,CMTM6,CXCL16,DGKA,DISC1,DOCK10,ELK4,ETS1,ETS2,FCMR,FLT3LG,FUT7,GADD45A,GATA3,GMFB,GRAP2,HCG18,HGF,HPSE,HYAL2,IFNGR1,IKZF3,IL4R,IL7R,INPP4B,IRAK3,IRF5,ITGAM,ITK,JAK2,JUNB,KIF1B,KMT2A,LAT,LCK,LEF1,LIG4,LILRB…
Response of lymphatic system cells	1.83e-10	0.296	33	ARG1,CBLB,CCR7,CD226,CD27,CD28,CD38,CD3E,CD40LG,CD5,CD58,CD59,CD6,CHUK,ETS1,FLT3LG,GATA3,IFNGR1,IL18R1,IL7R,ITK,LAX1,MAPK14,NFATC2,NFIL3,NLRP3,PFKFB3,PIK3R1,PLCG1,SOCS3,STAT4,TLR2,VASP
Abnormal morphology of lymphoid organ	1.93e-10		49	ADAM17,AGK,ARHGEF6,B3GNT5,CCR7,CD247,CD28,CD3E,CD40LG,CEBPA,CEBPB,CLEC4D,CUX1,DUSP22,ETS1,FLT3LG,FUT7,GATA3,GRAP2,IKZF3,IL7R,IRAK4,IRF5,ITK,JAK2,LAT,LAX1,LCK,LIG4,NBEAL2,NFATC2,NFATC3,NFKBIZ,NLRP3,PRKCH,RASGRP1,RHOH,RRM1,SATB1,SOCS3,SPI1,SPPL2A,TESPA1,TGFBR3,TLR4,TLR5,TRAF1,TRAF3,ZAP70
Leukocyte migration	2.86e-10	0.938	88	ADAM17,ARG1,ARHGEF6,BST1,CBLB,CCR7,CD177,CD2,CD226,CD28,CD38,CD40LG,CD5,CD58,CD6,CD63,CD84,CEBPA,CHUK,CKLF,CLEC5A,CRK,CUX1,CXCL16,DOCK10,DPP4,ETS1,EVL,FLT3LG,FUT7,GATA3,GNAI3,GRB2,HCG18,HGF,HPSE,IFNGR1,IL4R,IL7R,IRAK4,IRF5,ITGAM,ITK,JAK2,KCNA3,LAT,LCK,LILRB3,LMNB1,LY96,MAP3K8,MAPK14,NFATC2,NFIL3,NFKBIZ,NLRC4,NLRP3,PIK3R1,PLCG1,PRKCQ,RAB27A,RABGEF1,RASGRP1,ROCK1,RTN4,S100A4,S100A9,S1PR4,SAMSN1,SAT…
Lymphocyte migration	3.1e-10	0.078	47	ADAM17,CBLB,CCR7,CD2,CD226,CD28,CD40LG,CD58,CD6,CRK,CUX1,CXCL16,DPP4,ETS1,EVL,FLT3LG,FUT7,GATA3,GNAI3,HGF,IFNGR1,IL4R,IL7R,IRF5,ITK,JAK2,KCNA3,LAT,LCK,MAPK14,NFIL3,NLRP3,PIK3R1,PLCG1,PRKCQ,RASGRP1,ROCK1,S100A4,SATB1,SOCS3,SOS1,STAB1,TLR2,TLR4,TXK,VASP,ZAP70
Abnormal morphology of lymphocytes	3.26e-10		30	B3GNT5,CBLB,CD247,CD28,CD3E,CD40LG,CD5,CD84,CEBPB,ETS1,FCMR,FLT3LG,GRAP2,IFNGR1,IL7R,ITK,LAT,LCK,LIG4,LY9,NFIL3,NFKBIZ,PIK3AP1,PRKCH,PRKCQ,RASGRP1,RHOH,SPI1,SPPL2A,TESPA1
Quantity of immunoglobulin	3.3e-10	0.87	37	B3GNT5,BCL10,BST1,CCR7,CD28,CD40LG,CD6,CD84,CEBPB,CLEC4D,DUSP22,FCMR,FLT3LG,GADD45A,IFNGR1,IKZF3,IL4R,IRAK3,ITK,LAX1,LCK,LILRB4,MAP3K8,NFATC2,NFIL3,NFKBIZ,NIPAL3,PIK3AP1,RABGEF1,RASGRP1,SAMSN1,SPI1,SPPL2A,TLR2,TLR4,TNFSF10,TRAF5
Cell survival	3.84e-10	-1.006	123	ABL2,ADAM17,ANAPC1,ATG3,ATR,BABAM2,BCL10,BCL2A1,BNIP2,BNIP3,CAMK4,CAMKK2,CBLB,CBX5,CCND2,CCR7,CD247,CD27,CD28,CD38,CD3E,CD40LG,CD59,CEBPB,CEBPD,CHUK,CRK,CUX1,DGKA,DPP4,DUSP22,ECT2,ERCC5,ETS2,FCMR,FLT3LG,GADD45A,GATA3,GRB10,GRB2,HEATR1,HGF,HHEX,HK3,HMGB2,HPSE,HUWE1,IDH1,IKZF3,IL4R,IL7R,IRAK3,IRAK4,ITGAM,ITK,JAK2,KIF1B,LAT,LAX1,LCK,LEF1,LIG4,LILRB4,LINC00963,LMNB1,LY9,MAP3K8,MAPK14,mir-21,MKNK1,MTM…
Binding of leukocytes	5.27e-10	0.06	46	ADAM17,ADAM9,CBLB,CCR7,CD177,CD2,CD226,CD28,CD38,CD3E,CD40LG,CD58,CD6,EVL,FUT7,HDAC4,HGF,HPSE,IFNGR1,IL18R1,IL7R,ITGAM,ITK,JAK2,LCK,LILRB3,MAPK14,NFATC2,NFATC3,PRKCQ,RASGRP1,ROCK1,S100A9,SOS1,SPI1,ST3GAL4,STAB1,TGFBR1,TLR2,TLR4,TLR5,TXK,UTRN,VASP,VAV3,ZAP70
Production of antibody	5.27e-10	0.991	38	B3GNT5,BCL10,BST1,CCR7,CD28,CD40LG,CD6,CD84,CEBPB,CLEC4D,DUSP22,FCMR,FLT3LG,GADD45A,IFNGR1,IKZF3,IL4R,IRAK3,IRF5,ITK,LAX1,LCK,LILRB4,MAP3K8,NFATC2,NFIL3,NFKBIZ,NIPAL3,PIK3AP1,RABGEF1,RASGRP1,SAMSN1,SPI1,SPPL2A,TLR2,TLR4,TNFSF10,TRAF5
Quantity of hematopoietic progenitor cells	5.87e-10	-4.026	52	AGK,BCL10,CCND2,CCR7,CD247,CD28,CD3E,CD3G,CD40LG,CD5,CD59,CEBPA,ELK4,ETS1,ETS2,FLT3LG,FUT7,GADD45A,GRAP2,HYAL2,IKZF3,IL7R,ITK,JAK2,KMT2A,LAT,LCK,LIG4,LILRB3,LY9,MAP3K8,MAPK14,NBEAL2,PIK3AP1,PIK3R1,PLCG1,PRKCH,PRKCQ,RASGRP1,RHOH,SATB1,SOCS3,SPI1,SPPL2A,ST6GAL1,STAT4,TNFSF10,TRAF3,TXK,VASP,VAV3,ZAP70
Degranulation of leukocytes	6.44e-10	0.944	54	ANXA3,ARG1,ARL8A,ATP11A,ATP11B,BST1,CAB39,CD177,CD226,CD58,CD59,CD63,CD84,CLEC4D,CLEC5A,CMTM6,DEGS1,DYNLT1,ETS1,GCA,GYG1,HK3,HPSE,HUWE1,IDH1,IL4R,IMPDH1,ITGAM,ITK,JUNB,LAT,LAX1,LILRB3,LILRB4,LPIN1,MAPK14,MCEMP1,NBEAL2,NDST2,PTPN4,RAB24,RAB27A,RABGEF1,RASGRP1,RHOF,ROCK1,S100A9,SERPINB1,SLAMF6,SPTAN1,TLR2,TSC1,TUBB,VAPA
Inflammatory response	6.57e-10	2.407	77	ACER3,ADAM17,APOL3,BCL2A1,BST1,CASP4,CCR7,CD163,CD226,CD28,CD38,CD40LG,CD63,CD84,CD96,CEBPA,CEBPB,CEBPD,CHUK,CIRBP,CKLF,CLEC5A,CUX1,CXCL16,DPP4,DUSP22,ETS1,FLT3LG,FOXP1,FUT7,GADD45A,GATA3,GNAI3,HDAC4,HGF,HPSE,HYAL2,IL4R,IRAK3,ITGAM,JAK2,LAT,LILRA5,LILRB3,LILRB4,LY96,MAPK14,mir-21,NFATC2,NFATC3,NFIL3,NFKBIZ,NFX1,NLRC4,NLRP3,OSTM1,PDCD4,PFKFB3,PIK3AP1,PIK3R1,RAB27A,RABGEF1,RALB,ROCK1,S100A4,S100A9,…
Degranulation of phagocytes	7.11e-10	1.246	52	ANXA3,ARG1,ARL8A,ATP11A,ATP11B,BST1,CAB39,CD177,CD226,CD58,CD59,CD63,CD84,CLEC4D,CLEC5A,CMTM6,DEGS1,DYNLT1,GCA,GYG1,HK3,HPSE,HUWE1,IDH1,IL4R,IMPDH1,ITGAM,ITK,JUNB,LAT,LAX1,LILRB3,LILRB4,LPIN1,MAPK14,MCEMP1,NBEAL2,NDST2,PTPN4,RAB24,RAB27A,RABGEF1,RASGRP1,RHOF,ROCK1,S100A9,SERPINB1,SPTAN1,TLR2,TSC1,TUBB,VAPA
Binding of blood cells	7.24e-10	-0.251	49	ADAM17,ADAM9,CBLB,CCR7,CD177,CD2,CD226,CD28,CD38,CD3E,CD40LG,CD58,CD6,CD84,EVL,F5,FUT7,HDAC4,HGF,HPSE,IFNGR1,IL18R1,IL7R,ITGAM,ITK,JAK2,LCK,LILRB3,MAPK14,NFATC2,NFATC3,PIK3R1,PRKCQ,RASGRP1,ROCK1,S100A9,SOS1,SPI1,ST3GAL4,STAB1,TGFBR1,TLR2,TLR4,TLR5,TXK,UTRN,VASP,VAV3,ZAP70
T cell response	7.29e-10	-0.854	27	ARG1,CBLB,CD226,CD27,CD28,CD3E,CD40LG,CD5,CD58,CD59,CD6,CHUK,ETS1,FLT3LG,GATA3,IFNGR1,IL7R,ITK,LAX1,MAPK14,NFATC2,NFIL3,PFKFB3,PIK3R1,PLCG1,SOCS3,STAT4
Selection of thymocytes	7.39e-10	-1.097	15	CCR7,CD28,CD3E,ELK4,GATA3,GRB2,ITK,LCK,PRKCH,PRKCQ,RHOH,TNFSF10,TRAT1,TXK,ZAP70
Migration of mononuclear leukocytes	9.42e-10	0.171	48	ADAM17,CBLB,CCR7,CD2,CD226,CD28,CD40LG,CD58,CD6,CRK,CUX1,CXCL16,DPP4,ETS1,EVL,FLT3LG,FUT7,GATA3,GNAI3,HGF,IFNGR1,IL4R,IL7R,IRF5,ITGAM,ITK,JAK2,KCNA3,LAT,LCK,MAPK14,NFIL3,NLRP3,PIK3R1,PLCG1,PRKCQ,RASGRP1,ROCK1,S100A4,SATB1,SOCS3,SOS1,STAB1,TLR2,TLR4,TXK,VASP,ZAP70
Degranulation of myeloid cells	1.12e-09	1.246	52	ANXA3,ARG1,ARL8A,ATP11A,ATP11B,BST1,CAB39,CD177,CD226,CD58,CD59,CD63,CD84,CLEC4D,CLEC5A,CMTM6,DEGS1,DYNLT1,GCA,GYG1,HK3,HPSE,HUWE1,IDH1,IL4R,IMPDH1,ITGAM,ITK,JUNB,LAT,LAX1,LILRB3,LILRB4,LPIN1,MAPK14,MCEMP1,NBEAL2,NDST2,PTPN4,RAB24,RAB27A,RABGEF1,RASGRP1,RHOF,ROCK1,S100A9,SERPINB1,SPTAN1,TLR2,TSC1,TUBB,VAPA
Proliferation of hematopoietic progenitor cells	1.13e-09	-2.674	36	CCND2,CD163,CD2,CD28,CD3E,CEBPA,CEBPB,ETS2,FLT3LG,FOXP1,GATA3,GRAP2,IL4R,IL7R,ITK,JAK2,JUNB,KAT7,KMT2A,LCK,LEF1,LILRB4,LPIN1,LY9,MAPK14,NFATC3,PIK3AP1,PIK3R1,PLCG1,RASGRP1,S100A9,SOCS3,SPI1,TLE5,TLR4,ZAP70
Cell movement of mononuclear leukocytes	1.27e-09	-0.124	55	ADAM17,CBLB,CCR7,CD2,CD226,CD28,CD40LG,CD58,CD6,CKLF,CRK,CUX1,CXCL16,DPP4,ETS1,EVL,FLT3LG,FUT7,GATA3,GNAI3,HGF,IFNGR1,IL4R,IL7R,IRF5,ITGAM,ITK,JAK2,KCNA3,LAT,LCK,MAPK14,NFATC2,NFIL3,NFKBIZ,NLRP3,PIK3R1,PLCG1,PRKCQ,RASGRP1,ROCK1,S100A4,SAMSN1,SATB1,SOCS3,SOS1,STAB1,TGFBR1,TLR2,TLR4,TNFSF10,TXK,VASP,VAV3,ZAP70
Cellular infiltration	1.32e-09	2.082	54	ADAM17,ANXA3,ARG1,CBLB,CCR7,CD2,CD28,CD38,CD40LG,CD6,CEBPA,CLEC5A,CUX1,CXCL16,DPP4,ETS1,FLT3LG,FUT7,HGF,IFNGR1,IL4R,IRAK4,IRF5,ITGAM,ITK,JUNB,LILRB3,LILRB4,LMNB1,MAP3K8,MAPK14,mir-21,NFATC2,NFKBIZ,NLRP3,PIK3R1,PRKCQ,RAB27A,ROCK1,S100A4,S100A9,SATB1,SOCS3,SOS1,SPI1,SPTLC2,TGFBR1,TLR2,TLR4,TNFSF10,TUBB,UTRN,VASP,VAV3
Apoptosis of blood cells	1.41e-09	3.287	53	ADAM17,AKIRIN2,BCL10,BCL2A1,CASP4,CCR7,CD2,CD226,CD247,CD27,CD28,CD38,CD3E,CD40LG,CD5,CD59,CD6,CEBPB,CHUK,ETS1,ETS2,FCMR,FLT3LG,FOXP1,GRAP2,IFNGR1,IL7R,IRAK3,IRF5,ITGAM,ITK,JAK2,KMT2A,LCK,MAPK14,NFATC2,NLRP3,PIK3AP1,PIK3R1,PLCG1,PRKCQ,RHOH,SATB1,SPI1,ST3GAL1,ST6GAL1,TLR2,TLR4,TNFSF10,TRAF1,TRAF3,TSC1,VAV3
Quantity of stem cells	1.41e-09	-4.209	54	AGK,BCL10,CCND2,CCR7,CD247,CD28,CD3E,CD3G,CD40LG,CD5,CD59,CEBPA,ELK4,ETS1,ETS2,FLT3LG,FUT7,GADD45A,GRAP2,HYAL2,IKZF3,IL7R,ITK,JAK2,KMT2A,LAT,LCK,LIG4,LILRB3,LY9,MAP3K8,MAPK14,NBEAL2,PIK3AP1,PIK3R1,PLCG1,PRKCH,PRKCQ,RASGRP1,RHOH,SATB1,SOCS3,SPI1,SPPL2A,ST6GAL1,STAT4,TLR4,TNFSF10,TRAF3,TSC1,TXK,VASP,VAV3,ZAP70
Morphology of mononuclear leukocytes	1.62e-09		31	B3GNT5,CBLB,CD247,CD28,CD3E,CD40LG,CD5,CD84,CEBPB,ETS1,FCMR,FLT3LG,GRAP2,HGF,IFNGR1,IL7R,ITK,LAT,LCK,LIG4,LY9,NFIL3,NFKBIZ,PIK3AP1,PRKCH,PRKCQ,RASGRP1,RHOH,SPI1,SPPL2A,TESPA1
Response of lymphocytes	3.9e-09	-0.304	30	ARG1,CBLB,CCR7,CD226,CD27,CD28,CD38,CD3E,CD40LG,CD5,CD58,CD59,CD6,CHUK,ETS1,FLT3LG,GATA3,IFNGR1,IL7R,ITK,LAX1,MAPK14,NFATC2,NFIL3,PFKFB3,PIK3R1,PLCG1,SOCS3,STAT4,VASP
Cell viability	5.29e-09	-1.464	115	ABL2,ADAM17,ANAPC1,ATG3,ATR,BCL10,BCL2A1,BNIP2,BNIP3,CAMK4,CAMKK2,CBX5,CCND2,CCR7,CD247,CD27,CD28,CD38,CD3E,CD40LG,CD59,CEBPB,CEBPD,CHUK,CRK,CUX1,DGKA,DPP4,DUSP22,ECT2,ETS2,FCMR,FLT3LG,GADD45A,GATA3,GRB2,HEATR1,HGF,HHEX,HK3,HMGB2,HPSE,HUWE1,IDH1,IKZF3,IL7R,IRAK4,ITGAM,ITK,JAK2,KIF1B,LAT,LAX1,LCK,LEF1,LIG4,LILRB4,LINC00963,LMNB1,LY9,MAP3K8,MAPK14,mir-21,MKNK1,MTMR6,NELL2,NFATC2,NFIL3,NUP155,NUP205…
Activation of phagocytes	5.89e-09	1.485	43	ADAM9,CCR7,CD163,CD226,CD40LG,CD63,CD84,CEBPA,CEBPB,CHUK,CLEC4D,CLEC5A,DPP4,F5,FLT3LG,FOXP1,HGF,HPSE,HYAL2,IL4R,ITGAM,JAK2,LILRB3,LILRB4,LY96,MAPK14,mir-21,NFIL3,OSTM1,PFKFB3,RAB27A,RABGEF1,RHOH,S100A9,SBNO2,SPTLC2,STAT4,TLR2,TLR4,TLR5,TNFSF10,TRAF3,VAV3
Degranulation of cells	7.99e-09	1.206	58	ANXA3,ARG1,ARL8A,ATP11A,ATP11B,BST1,CAB39,CD177,CD226,CD58,CD59,CD63,CD84,CLEC4D,CLEC5A,CMTM6,CYRIB,DEGS1,DYNLT1,ETS1,F5,GCA,GYG1,HGF,HK3,HPSE,HUWE1,IDH1,IL4R,IMPDH1,ITGAM,ITK,JUNB,LAT,LAX1,LILRB3,LILRB4,LPIN1,MAPK14,MCEMP1,NBEAL2,NDST2,PTPN4,RAB24,RAB27A,RABGEF1,RALB,RASGRP1,RHOF,ROCK1,S100A9,SERPINB1,SLAMF6,SPTAN1,TLR2,TSC1,TUBB,VAPA
Apoptosis of tumor cell lines	8.8e-09	0.949	103	ABL2,ACER3,ACSL4,ACVR1B,ADAM17,ARG1,ARHGEF3,ARHGEF6,ARL11,ATR,BAZ1A,BCL10,BCL2A1,BNIP2,BNIP3,CAMKK2,CASP4,CBX5,CD226,CD28,CD40LG,CD59,CDIP1,CEBPA,CEBPB,CEBPD,CHIA,CHUK,CUX1,CYFIP2,DCAF1,DLEU2,DPP4,ETS1,ETS2,FCMR,FLT3LG,FOXP1,GADD45A,GAS7,GRB10,HDAC4,HGF,HPSE,HUWE1,IRF5,ITGAM,JAK2,JUNB,KIF1B,KMT2A,LCK,LINC00963,LMNB1,MAP3K8,MAPK14,MARCHF5,MEF2A,mir-21,MKNK1,MTMR6,NFATC2,NFIL3,NFKBIZ,NLRC4,OGFOD1,P…
Binding of lymphocytes	8.86e-09	-0.795	26	CBLB,CCR7,CD2,CD28,CD3E,CD40LG,CD58,CD6,EVL,FUT7,HGF,IFNGR1,IL18R1,IL7R,ITK,JAK2,LCK,NFATC2,NFATC3,RASGRP1,ROCK1,SOS1,TLR4,TXK,VASP,ZAP70
Quantity of CD4+ T-lymphocytes	1.07e-08	-2.283	29	ARHGEF6,CCR7,CD247,CD28,CD3E,CD40LG,CD5,CD84,CHUK,ELK4,ETS1,GRAP2,IFNGR1,ITGAM,ITK,LAT,LCK,NFATC2,PRKACB,PRKCH,PRKCQ,RASGRP1,RHOH,SLAMF6,SPI1,TESPA1,TLR2,TXK,ZAP70
Interaction of lymphocytes	1.34e-08	-0.664	27	CBLB,CCR7,CD2,CD28,CD3E,CD40LG,CD58,CD6,EVL,FUT7,HGF,IFNGR1,IL18R1,IL7R,ITK,JAK2,LCK,NFATC2,NFATC3,RASGRP1,ROCK1,SOS1,TLR2,TLR4,TXK,VASP,ZAP70
Viral Infection	1.35e-08	-0.322	130	AGFG1,ARL4C,ASGR2,ATR,BNIP2,CAMKK2,CAPZA2,CASP4,CBLB,CCR7,CD247,CD28,CD38,CD3E,CD3G,CD40LG,CD58,CD63,CDC42EP3,CDC42SE2,CEBPD,CERT1,CGAS,CHMP2B,CHUK,COG1,DCAF1,DCP2,DDB1,DOCK10,DPP4,EIF4E3,ERCC5,ETS1,ETS2,F5,FAM200B,FCGR1B,FLOT2,FLT3LG,GABPB2,GRB2,GYG1,HDAC4,HEATR1,HGF,HIPK3,HUWE1,HYAL2,IARS1,IDH1,IFNGR1,IFNGR2,IL18R1,IL4R,IL7R,IMPDH1,IRAK3,IRAK4,IRF5,ITGAM,ITK,JAK2,JUNB,LCK,LEF1,LRRFIP2,MAPK14,mi…
Selection of cells	1.38e-08	-0.749	16	CCR7,CD28,CD3E,ELK4,GATA3,GRB2,ITK,LCK,LIG4,PRKCH,PRKCQ,RHOH,TNFSF10,TRAT1,TXK,ZAP70
Binding of T lymphocytes	1.39e-08	-0.668	23	CBLB,CCR7,CD2,CD28,CD3E,CD40LG,CD58,CD6,EVL,FUT7,HGF,IFNGR1,IL18R1,IL7R,ITK,JAK2,LCK,RASGRP1,SOS1,TLR4,TXK,VASP,ZAP70
Development of hematopoietic progenitor cells	1.88e-08	-1.771	37	ADAM17,CD3E,CD3G,CD40LG,CD5,CHUK,ETS1,F5,FLT3LG,GATA3,GRAP2,HMGB2,IFNGR1,IL4R,IL7R,ITK,JAK2,KMT2A,LAT,LCK,MAPK14,mir-21,MKNK1,NFIL3,PIK3R1,PLCG1,PRKCQ,RASGRP1,S100A9,SATB1,SPI1,TCF7,TNRC6A,TNRC6C,TRAT1,VAV3,ZAP70
Interaction of T lymphocytes	1.98e-08	-0.572	24	CBLB,CCR7,CD2,CD28,CD3E,CD40LG,CD58,CD6,EVL,FUT7,HGF,IFNGR1,IL18R1,IL7R,ITK,JAK2,LCK,RASGRP1,SOS1,TLR2,TLR4,TXK,VASP,ZAP70
Formation of lymphoid organ	2.25e-08	-0.534	35	ADAM17,B3GNT5,CCR7,CD3E,CD3G,CD40LG,CD5,CD84,CHUK,ETS1,F5,FLT3LG,GATA3,GCSAM,GRAP2,IFNGR1,IKZF3,IL4R,IL7R,ITK,JAK2,KMT2A,LAT,LAX1,LCK,NFATC2,NFATC3,RASGRP1,SATB1,SPI1,TCF7,TGFBR1,TRAF3,TRAT1,ZAP70
Apoptosis of mononuclear leukocytes	3.14e-08	2.381	40	AKIRIN2,BCL10,BCL2A1,CASP4,CD2,CD226,CD247,CD27,CD28,CD38,CD3E,CD40LG,CD5,CD59,CD6,CHUK,ETS1,ETS2,FCMR,FLT3LG,FOXP1,GRAP2,IFNGR1,IL7R,ITK,LCK,NFATC2,PIK3R1,PLCG1,PRKCQ,RHOH,SATB1,SPI1,ST3GAL1,TLR2,TNFSF10,TRAF1,TRAF3,TSC1,VAV3
Cell death of mononuclear leukocytes	3.31e-08	1.996	44	AKIRIN2,ATG3,BCL10,BCL2A1,CASP4,CD2,CD226,CD247,CD27,CD28,CD38,CD3E,CD40LG,CD5,CD59,CD6,CHUK,ETS1,ETS2,FCMR,FLT3LG,FOXP1,GRAP2,IFNGR1,IL7R,ITK,LAT,LCK,MAPK14,NFATC2,PIK3R1,PLCG1,PRKCQ,RHOH,SATB1,SPI1,ST3GAL1,TLR2,TNFSF10,TRAF1,TRAF3,TSC1,VAV3,ZAP70
Apoptosis of lymphocytes	3.31e-08	2.209	39	AKIRIN2,BCL10,BCL2A1,CASP4,CD2,CD226,CD247,CD27,CD28,CD38,CD3E,CD40LG,CD5,CD59,CD6,CHUK,ETS1,ETS2,FCMR,FLT3LG,FOXP1,GRAP2,IFNGR1,IL7R,ITK,LCK,NFATC2,PIK3R1,PRKCQ,RHOH,SATB1,SPI1,ST3GAL1,TLR2,TNFSF10,TRAF1,TRAF3,TSC1,VAV3
Binding of mononuclear leukocytes	3.31e-08	-0.625	28	CBLB,CCR7,CD2,CD28,CD3E,CD40LG,CD58,CD6,EVL,FUT7,HGF,IFNGR1,IL18R1,IL7R,ITGAM,ITK,JAK2,LCK,MAPK14,NFATC2,NFATC3,RASGRP1,ROCK1,SOS1,TLR4,TXK,VASP,ZAP70
Interaction of mononuclear leukocytes	3.53e-08	-0.512	29	CBLB,CCR7,CD2,CD28,CD3E,CD40LG,CD58,CD6,EVL,FUT7,HGF,IFNGR1,IL18R1,IL7R,ITGAM,ITK,JAK2,LCK,MAPK14,NFATC2,NFATC3,RASGRP1,ROCK1,SOS1,TLR2,TLR4,TXK,VASP,ZAP70
Quantity of IgG	3.55e-08	0.709	28	B3GNT5,BCL10,BST1,CCR7,CD28,CD40LG,CD84,CEBPB,CLEC4D,DUSP22,FCMR,GADD45A,IFNGR1,IKZF3,IL4R,LAX1,LCK,MAP3K8,NFATC2,NFIL3,NIPAL3,PIK3AP1,SAMSN1,SPPL2A,TLR2,TLR4,TNFSF10,TRAF5
Inflammation of absolute anatomical region	3.89e-08	-0.564	94	ADAM17,ANXA3,ARG1,CA4,CA5B,CAMK4,CASP4,CBLB,CCR7,CD177,CD2,CD28,CD38,CD40LG,CD5,CD6,CDC42EP3,CEBPA,CEBPB,CGAS,CHUK,CLEC4D,CLEC5A,CXCL16,DOCK10,DPP4,DUSP22,F5,FBXL5,FCGR1B,FLT3LG,FUT7,GADD45A,GPR174,HDAC4,HGF,IDI1,IFNGR1,IKZF3,IL18R1,IL4R,IL7R,IMPDH1,IRAK3,IRAK4,IRF5,ITGAM,ITK,JAK2,JUNB,KCNA3,KMT2A,LAT,LEF1,LILRB4,LPIN1,LRBA,LY96,MAP3K8,MAPK14,mir-21,MTR,NFATC2,NFATC3,NFIL3,NFKBIZ,NLRC4,NLRP3,PDCD…
Cellular infiltration by leukocytes	4.22e-08	1.299	47	ADAM17,ARG1,CBLB,CCR7,CD2,CD28,CD38,CD40LG,CD6,CEBPA,CLEC5A,CUX1,CXCL16,DPP4,ETS1,FLT3LG,FUT7,HGF,IFNGR1,IRAK4,IRF5,ITGAM,ITK,LILRB3,LMNB1,MAP3K8,MAPK14,NFATC2,NFKBIZ,NLRP3,PIK3R1,PRKCQ,RAB27A,ROCK1,S100A4,S100A9,SATB1,SOCS3,SOS1,SPI1,SPTLC2,TGFBR1,TLR2,TLR4,TNFSF10,VASP,VAV3
Apoptosis of lymphatic system cells	4.32e-08	2.07	41	AKIRIN2,BCL10,BCL2A1,CASP4,CD2,CD226,CD247,CD27,CD28,CD38,CD3E,CD40LG,CD5,CD59,CD6,CHUK,ETS1,ETS2,FCMR,FLT3LG,FOXP1,GADD45A,GRAP2,IFNGR1,IL7R,ITK,KMT2A,LCK,NFATC2,PIK3R1,PRKCQ,RHOH,SATB1,SPI1,ST3GAL1,TLR2,TNFSF10,TRAF1,TRAF3,TSC1,VAV3
Cell movement	4.38e-08	1.982	159	ABL2,ACSL4,ADAM17,ADAM9,AGK,ANXA3,ARG1,ARHGEF6,ARID2,ARL4C,ASPH,ATG3,ATP6V1C1,BCAS3,BCL10,BST1,CAMK4,CAMKK2,CBLB,CCR7,CD177,CD2,CD226,CD28,CD38,CD40LG,CD5,CD58,CD59,CD6,CD63,CD84,CDC25B,CEBPA,CEBPB,CEBPD,CERT1,CHUK,CKLF,CLEC5A,CLIC1,CRK,CUX1,CXCL16,CYRIB,DGKA,DISC1,DOCK10,DPP4,DUSP22,ECT2,ELP3,ETS1,EVL,FGD4,FLT3LG,FOXP1,FUT7,GADD45A,GALNT4,GATA3,GCSAM,GNAI3,GNB2,GRB2,HCG18,HGF,HHEX,HMGB2,HPSE,HSB…
Infection of mammalia	5.02e-08	-0.588	36	ASGR2,BCL10,BCL2A1,CCR7,CD28,CD40LG,CEBPB,CGAS,CLEC4D,CXCL16,FCMR,FLT3LG,FUT7,GRB2,IFNGR1,IFNGR2,IL4R,IRAK4,IRF5,ITGAM,ITK,LY96,NFKBIZ,NLRC4,NLRP3,PIK3R1,S100A9,SERPINB1,SLAMF6,ST6GAL1,STAT4,TLR2,TLR4,TLR5,TNFSF10,TXK
Formation of thymocytes	5.35e-08	-0.421	20	CD3E,CD3G,CD5,CHUK,ETS1,F5,FLT3LG,GATA3,GRAP2,IL4R,IL7R,ITK,LAT,LCK,RASGRP1,SATB1,SPI1,TCF7,TRAT1,ZAP70
Cell death of lymphatic system cells	5.79e-08	1.882	45	AKIRIN2,ATG3,BCL10,BCL2A1,CASP4,CD2,CD226,CD247,CD27,CD28,CD38,CD3E,CD40LG,CD5,CD59,CD6,CHUK,ETS1,ETS2,FCMR,FLT3LG,FOXP1,GADD45A,GRAP2,IFNGR1,IL7R,ITK,JAK2,KMT2A,LAT,LCK,MAPK14,NFATC2,PIK3R1,PRKCQ,RHOH,SATB1,SPI1,ST3GAL1,TLR2,TNFSF10,TRAF1,TRAF3,TSC1,VAV3
Growth of lymphoid organ	5.79e-08	-1.599	25	CD2,CD247,CD28,CD3E,CD3G,CD40LG,ETS2,FLT3LG,GRAP2,IFNGR1,IL4R,IL7R,IMPDH1,ITK,JAK2,LCK,LY9,PLCG1,PRKCQ,RASGRP1,SPI1,STAT4,TLR2,TLR4,ZAP70
Function of helper T lymphocytes	5.79e-08		16	CBX5,CD247,CD28,CD40LG,CEBPB,FLT3LG,IFNGR2,IL18R1,IL4R,IRF5,LILRB3,NFATC2,PRKCQ,SAMSN1,SLAMF6,STAT4
Cell death of tumor cell lines	5.93e-08	0.897	119	ABL2,ACER3,ACSL4,ACVR1B,ADAM17,APMAP,ARG1,ARHGEF3,ARHGEF6,ARL11,ARL4C,ATG3,ATR,BAZ1A,BCL10,BCL2A1,BNIP2,BNIP3,CAMK4,CAMKK2,CASP4,CBX5,CCND2,CD226,CD28,CD40LG,CD59,CDIP1,CEBPA,CEBPB,CEBPD,CHIA,CHUK,CUX1,CYFIP2,DCAF1,DLEU2,DPP4,ETS1,ETS2,FCMR,FLT3LG,FOXP1,GADD45A,GAS7,GRB10,HDAC4,HGF,HPSE,HUWE1,IRF5,ITGAM,JAK2,JUNB,KIF1B,KMT2A,LCK,LEF1,LINC00963,LMNB1,MAP3K8,MAPK14,MARCHF5,MEF2A,mir-21,MKNK1,MTMR6,…
Development of hematopoietic system	7.15e-08	-1.304	41	ADAM17,CBLB,CD3E,CD3G,CD40LG,CD5,CEBPA,CHUK,EP400,ETS1,F5,FLT3LG,GATA3,GRAP2,HMGB2,IFNGR1,IL4R,IL7R,ITK,JAK2,KMT2A,LAT,LCK,MAPK14,mir-21,MKNK1,NFIL3,PIK3R1,PLCG1,PRKCQ,RASGRP1,S100A9,SATB1,SPI1,TCF7,TNFSF10,TNRC6A,TNRC6C,TRAT1,VAV3,ZAP70
Growth of lymphoid tissue	7.2e-08	-1.242	26	AKIRIN2,CD2,CD247,CD28,CD3E,CD3G,CD40LG,ETS2,FLT3LG,GRAP2,IFNGR1,IL4R,IL7R,IMPDH1,ITK,JAK2,LCK,LY9,PLCG1,PRKCQ,RASGRP1,SPI1,STAT4,TLR2,TLR4,ZAP70
Maturation of blood cells	8.42e-08	-1.793	32	ADAM17,CCND2,CD247,CD28,CD3E,CD40LG,CEBPA,CEBPB,CHUK,FLT3LG,IL7R,IRAK4,ITGAM,ITK,JAK2,LAT,LCK,LEF1,NBEAL2,NFIL3,PIK3R1,RASGRP1,RHOH,TCF7,TGFBR1,TLE5,TLR2,TLR4,TLR5,TNFSF10,TSC1,TXK
Quantity of thymocytes	8.55e-08	-2.899	30	BCL10,CCR7,CD247,CD3E,CD3G,CD40LG,CD5,ELK4,ETS1,ETS2,FLT3LG,GADD45A,GRAP2,IL7R,ITK,LAT,LCK,LIG4,LY9,MAP3K8,PRKCH,PRKCQ,RASGRP1,RHOH,SATB1,SPI1,TRAF3,TXK,VAV3,ZAP70
Migration of cells	1.08e-07	1.049	144	ABL2,ACSL4,ADAM17,ADAM9,AGK,ANXA3,ARG1,ARHGEF6,ARID2,ARL4C,ASPH,ATG3,ATP6V1C1,BCAS3,BCL10,BST1,CAMK4,CAMKK2,CBLB,CCR7,CD177,CD2,CD226,CD28,CD38,CD40LG,CD5,CD58,CD6,CD63,CD84,CDC25B,CEBPA,CEBPB,CEBPD,CERT1,CHUK,CKLF,CLEC5A,CRK,CUX1,CXCL16,CYRIB,DISC1,DOCK10,DPP4,DUSP22,ECT2,ELP3,ETS1,EVL,FGD4,FLT3LG,FOXP1,FUT7,GADD45A,GATA3,GNAI3,GRB2,HCG18,HGF,HHEX,HPSE,HSBP1,HUWE1,HYAL2,IDH1,IFNGR1,IFNGR2,IL4R,I…
Cell death of lymphocytes	1.1e-07	1.991	42	AKIRIN2,ATG3,BCL10,BCL2A1,CASP4,CD2,CD226,CD247,CD27,CD28,CD38,CD3E,CD40LG,CD5,CD59,CD6,CHUK,ETS1,ETS2,FCMR,FLT3LG,FOXP1,GRAP2,IFNGR1,IL7R,ITK,LAT,LCK,MAPK14,NFATC2,PIK3R1,PRKCQ,RHOH,SATB1,SPI1,ST3GAL1,TLR2,TNFSF10,TRAF1,TRAF3,TSC1,VAV3
Quantity of CD8+ T lymphocyte	1.19e-07	-1.761	25	ADAM17,ARHGEF6,CD247,CD28,CD3E,CD5,CHUK,CMTM6,ELK4,ETS1,GRAP2,IFNGR1,ITGAM,ITK,LCK,MAP3K8,PRKACB,PRKCH,PRKCQ,RASGRP1,RHOH,SOCS3,SPI1,TESPA1,TXK
Formation of lymphoid tissue	1.4e-07	0.052	39	ADAM17,B3GNT5,CCR7,CD28,CD3E,CD3G,CD40LG,CD5,CD84,CHUK,ETS1,F5,FLT3LG,GATA3,GCSAM,GRAP2,GRB2,HGF,IFNGR1,IKZF3,IL4R,IL7R,ITK,JAK2,KMT2A,LAT,LAX1,LCK,NFATC2,NFATC3,NFIL3,RASGRP1,SATB1,SPI1,TCF7,TGFBR1,TRAF3,TRAT1,ZAP70
T cell migration	1.42e-07	0.269	35	ADAM17,CCR7,CD28,CD40LG,CD6,CRK,CUX1,CXCL16,DPP4,FUT7,GATA3,GNAI3,HGF,IFNGR1,IL4R,IRF5,ITK,JAK2,KCNA3,LAT,LCK,NLRP3,PIK3R1,PLCG1,PRKCQ,RASGRP1,S100A4,SATB1,SOCS3,SOS1,STAB1,TLR2,TLR4,TXK,ZAP70
Phosphorylation of protein	1.57e-07	-2.059	60	AAK1,ABL2,ACVR1B,ADAM17,ATR,B3GNT5,BCL10,CAMK4,CAMKK2,CBLB,CCDC88C,CCND2,CD2,CD247,CD28,CD3E,CD5,CD6,CDC25B,CHUK,CRK,FLT3LG,GMFB,GRB10,HIPK3,IRAK3,ITGAM,ITK,JAK2,LAX1,LCK,LILRB3,MAPK14,MICAL1,mir-21,MKNK1,MPRIP,NPTN,PIK3R1,PLCG1,PLK3,PRKACB,PRKCH,PRKCQ,PTPRF,RABGEF1,RALB,RASGRP1,ROCK1,SAMSN1,SOCS3,SPI1,SRPK1,ST3GAL1,ST6GAL1,STAT4,TGFBR1,TNIK,TXK,ZAP70
Quantity of lymphoid organ	2.17e-07	-3.087	34	B3GNT5,BCL10,CCR7,CD247,CD3E,CD3G,CD40LG,CD5,DUSP22,ELK4,ETS1,ETS2,FLT3LG,GADD45A,GRAP2,IL7R,ITK,LAT,LCK,LIG4,LY9,MAP3K8,PRKCH,PRKCQ,RASGRP1,RHOH,SATB1,SPI1,TGFBR3,TRAF3,TXK,UBASH3A,VAV3,ZAP70
Proliferation of stem cells	2.24e-07	-2.047	43	CCND2,CD163,CD2,CD28,CD3E,CEBPA,CEBPB,CEBPD,ETS2,FLT3LG,FOXP1,GATA3,GRAP2,HGF,HMGB2,IL4R,IL7R,ITK,JAK2,JUNB,KAT7,KMT2A,LCK,LEF1,LILRB4,LPIN1,LY9,MAPK14,NFATC3,PIK3AP1,PIK3R1,PLCG1,RASGRP1,S100A4,S100A9,S1PR4,SOCS3,SPI1,TGFBR1,TLE5,TLR4,TSC1,ZAP70
Cell-mediated response	2.27e-07	-1.252	27	CCR7,CD226,CD247,CD28,CD40LG,CD59,CD6,CEBPB,CRK,FLT3LG,IFNGR1,IL4R,IL7R,IRAK4,ITK,LILRB4,MAP3K8,NFIL3,PIK3R1,RASGRP1,S1PR4,SLAMF6,STAT4,TLR2,TLR4,TRAF3,VASP
Cytotoxicity of natural killer cells	2.43e-07	-1.851	19	BCL10,CD2,CD226,CD247,CD27,CD38,CD58,CD6,CD96,FLT3LG,ITK,LAT,LCK,PRKCQ,RASGRP1,SLAMF6,STAT4,TNFSF10,VASP
Non-Hodgkin lymphoma	2.87e-07		95	ABL2,ABLIM1,ADAM9,ANKRD36,ARHGEF3,ARID2,ARL11,BCL10,CBLB,CCND2,CCR7,CD163,CD2,CD247,CD27,CD28,CD38,CD3E,CD3G,CD40LG,CD5,CD58,CD6,CD63,CDC25B,CEBPA,CEBPB,CHUK,CKLF-CMTM1,CMTM1,DDB1,DGKA,DPP4,DUSP22,ETS1,FAM102A,FOXP1,GADD45A,GATA3,GCSAM,GRB2,HDAC4,HGF,HUWE1,IDH1,IKZF3,IL4R,IL7R,IMPDH1,INPP4B,JAK2,KAT7,KMT2A,LCK,LEF1,LPIN1,MAP3K8,MEF2A,MGA,mir-21,NLRC4,NPAT,NUP205,PABPC3,PIK3R1,PLCG1,POR,PRKCQ,PSIP…
Abnormal morphology of T lymphocytes	3.1e-07		20	CBLB,CD247,CD28,CD3E,CD40LG,CD5,ETS1,GRAP2,IL7R,ITK,LAT,LCK,LY9,NFKBIZ,PRKCH,PRKCQ,RASGRP1,RHOH,SPI1,TESPA1
Inflammation of body cavity	3.76e-07	-0.264	80	ADAM17,ANXA3,ARG1,CASP4,CBLB,CCR7,CD177,CD2,CD28,CD38,CD40LG,CDC42EP3,CEBPA,CEBPB,CGAS,CHUK,CLEC4D,CLEC5A,CXCL16,DPP4,DUSP22,F5,FBXL5,FCGR1B,FLT3LG,FUT7,GADD45A,HDAC4,HGF,IFNGR1,IKZF3,IL18R1,IL4R,IL7R,IMPDH1,IRAK3,IRAK4,IRF5,ITGAM,ITK,JAK2,JUNB,KMT2A,LAT,LEF1,LILRB4,LPIN1,LRBA,LY96,MAP3K8,MAPK14,mir-21,MTR,NFATC2,NFATC3,NFIL3,NFKBIZ,NLRC4,NLRP3,PIK3R1,PLEKHA1,POR,S100A4,S100A9,S1PR4,SAT1,SBNO2,SE…
Adhesion of immune cells	3.94e-07	0.245	38	ADAM17,ADAM9,CBLB,CCR7,CD177,CD2,CD226,CD28,CD38,CD40LG,CD58,CD6,FUT7,HDAC4,HGF,HPSE,IL7R,ITGAM,ITK,JAK2,LCK,LILRB3,MAPK14,PRKCQ,RASGRP1,ROCK1,S100A9,SOS1,SPI1,STAB1,TGFBR1,TLR2,TLR4,TLR5,UTRN,VASP,VAV3,ZAP70
Rheumatic Disease	3.95e-07	0.583	94	ACSL3,ACSL4,ADAM17,ADAM9,AGFG1,ARG1,BCL10,CASP4,CASP5,CCR7,CD163,CD226,CD247,CD27,CD28,CD3E,CD40LG,CD59,CD6,CDC25B,CEBPB,CLEC4D,CLEC5A,CNEP1R1,CXCL16,DPP4,ERCC5,ETS1,FCGR1B,FLT3LG,GATA3,GCA,GNB2,GRB10,HDAC4,HGF,HPSE,HYAL2,IFNGR1,IKZF3,IL4R,IL7R,IMPDH1,IRF5,ITGAM,JAK2,JUNB,LBH,LCK,LDHB,LPIN1,LY9,MAP3K8,MAPK14,MBD2,METTL9,mir-21,MYCBP2,NDST2,NELL2,NFATC2,NLRP3,PHTF1,PRKACB,PRKCQ,PSIP1,RAB27A,RALB,R…
Inflammation of organ	4.31e-07	-0.825	101	ADAM17,ANXA3,ARG1,BCL2A1,CA4,CA5B,CAMK4,CASP4,CBLB,CCR7,CD177,CD2,CD28,CD38,CD40LG,CD5,CD6,CDC42EP3,CEBPA,CEBPB,CGAS,CHUK,CLEC4D,CLEC5A,CXCL16,DOCK10,DPP4,DUSP22,F5,FBXL5,FCGR1B,FLT3LG,FUT7,GADD45A,GATA3,GPR174,HDAC4,HGF,IDI1,IFNGR1,IFNGR2,IKZF3,IL18R1,IL4R,IL7R,IMPDH1,IRAK3,IRAK4,IRF5,ITGAM,ITK,JAK2,JUNB,KCNA3,KMT2A,LAT,LEF1,LILRB4,LPIN1,LRBA,LY96,MAP3K8,MAPK14,mir-21,MTR,NFATC2,NFATC3,NFIL3,NFK…
Apoptosis of fibroblast cell lines	4.65e-07	1.324	35	ABL2,ATG3,ATR,BCL2A1,BNIP3,CA4,CASP4,CD40LG,CEBPB,CRK,EP400,ETS1,GADD45A,GNB2,GRB10,HGF,HPSE,HYAL2,IRF5,LEF1,MAP3K8,MAPK14,MARCHF5,MICAL1,NFATC2,PIK3R1,PLK3,PMS2,RALB,RHOT1,RTN4,SLC25A24,SYCP2,TNFSF10,TSC1
Development of stem cells	4.79e-07	-2.159	38	ADAM17,CD3E,CD3G,CD40LG,CD5,CHUK,ETS1,F5,FLT3LG,GATA3,GRAP2,HMGB2,IFNGR1,IL4R,IL7R,ITK,JAK2,KCNA3,KMT2A,LAT,LCK,MAPK14,mir-21,MKNK1,NFIL3,PIK3R1,PLCG1,PRKCQ,RASGRP1,S100A9,SATB1,SPI1,TCF7,TNRC6A,TNRC6C,TRAT1,VAV3,ZAP70
Expansion of blood cells	4.83e-07	-1.695	30	CCND2,CCR7,CD163,CD2,CD27,CD28,CD3E,CD40LG,CEBPA,CEBPB,CUX1,ETS1,FLT3LG,FOXP1,GRAP2,IFNGR1,IL4R,IL7R,ITK,JAK2,LAT,LY9,mir-21,NFATC2,SPI1,STAT4,TGFBR1,TLR2,TLR4,ZAP70
T-cell non-Hodgkin lymphoma	5.24e-07		48	ABL2,ARHGEF3,ARID2,BCL10,CBLB,CCR7,CD163,CD2,CD247,CD27,CD28,CD3E,CD40LG,CD5,CD58,CEBPA,CEBPB,DPP4,DUSP22,FOXP1,GADD45A,GATA3,HDAC4,HGF,IDH1,IMPDH1,INPP4B,JAK2,KMT2A,LCK,LEF1,MAP3K8,mir-21,PIK3R1,PLCG1,POR,PRKCQ,RPA1,RRM1,SATB1,SPI1,STAT4,TLR2,TLR4,TRAF3,TRERF1,TRIM25,YLPM1
Differentiation of phagocytes	5.55e-07	1.486	32	ADAM17,CAMK4,CD40LG,CEBPA,CEBPB,CRK,ETS2,FLT3LG,FOXP1,GATA3,HGF,HHEX,IL7R,ITGAM,JAK2,KMT2A,LEF1,LILRB3,MAPK14,mir-21,NDST2,NFIL3,NLRC4,OSTM1,PIK3AP1,S100A9,SOCS3,SPI1,TLR2,TLR4,TLR5,TNFSF10
Function of Th2 cells	5.65e-07		12	CBX5,CD28,CD40LG,CEBPB,IFNGR2,IL4R,LILRB3,NFATC2,PRKCQ,SAMSN1,SLAMF6,STAT4
Positive selection of cells	6.3e-07	-0.959	10	ELK4,ITK,LCK,LIG4,PRKCH,PRKCQ,RHOH,TRAT1,TXK,ZAP70
Maturation of leukocytes	6.34e-07	-1.499	28	ADAM17,CD247,CD28,CD3E,CD40LG,CEBPA,CEBPB,CHUK,IL7R,IRAK4,ITGAM,ITK,LAT,LCK,LEF1,NFIL3,PIK3R1,RASGRP1,RHOH,TCF7,TGFBR1,TLE5,TLR2,TLR4,TLR5,TNFSF10,TSC1,TXK
T-cell leukemia	6.62e-07		30	ABL2,ATR,BCL10,CBLB,CCR7,CD2,CD247,CD28,CD3E,CD3G,CD5,CD58,GATA3,IDH1,IL7R,IMPDH1,ITGAM,JAK2,KMT2A,LCK,LEF1,MGA,PIK3R1,PLCG1,POR,RABGEF1,RHOH,RRM1,TCF7,TNFSF10
Expansion of leukocytes	7.42e-07	-1.847	27	CCND2,CCR7,CD2,CD27,CD28,CD3E,CD40LG,CEBPA,CEBPB,CUX1,ETS1,FLT3LG,GRAP2,IFNGR1,IL4R,IL7R,ITK,JAK2,LAT,LY9,mir-21,NFATC2,SPI1,STAT4,TGFBR1,TLR2,ZAP70
Mature T-cell neoplasm	8.19e-07		47	ARHGEF3,ARID2,ATR,BCL10,CBLB,CCR7,CD163,CD2,CD247,CD27,CD28,CD3E,CD40LG,CD5,CD58,CEBPA,CEBPB,DPP4,DUSP22,FOXP1,GADD45A,GATA3,HDAC4,HGF,IDH1,INPP4B,JAK2,KMT2A,LCK,MAP3K8,mir-21,PIK3R1,PLCG1,POR,PRKCQ,RABGEF1,RPA1,RRM1,SATB1,STAT4,TLR2,TLR4,TNFSF10,TRAF3,TRERF1,TRIM25,YLPM1
Mature T-cell or NK-cell neoplasm	8.41e-07		48	ARHGEF3,ARID2,ATR,BCL10,CBLB,CCR7,CD163,CD2,CD247,CD27,CD28,CD3E,CD40LG,CD5,CD58,CEBPA,CEBPB,DPP4,DUSP22,FOXP1,GADD45A,GATA3,HDAC4,HGF,IDH1,IMPDH1,INPP4B,JAK2,KMT2A,LCK,MAP3K8,mir-21,PIK3R1,PLCG1,POR,PRKCQ,RABGEF1,RPA1,RRM1,SATB1,STAT4,TLR2,TLR4,TNFSF10,TRAF3,TRERF1,TRIM25,YLPM1
Degranulation of neutrophils	9.03e-07	1.982	38	ANXA3,ARG1,ARL8A,ATP11A,ATP11B,BST1,CAB39,CD177,CD58,CD59,CD63,CLEC4D,CLEC5A,CMTM6,DEGS1,DYNLT1,GCA,GYG1,HK3,HPSE,HUWE1,IDH1,IMPDH1,ITGAM,LILRB3,MAPK14,MCEMP1,NBEAL2,RAB24,RAB27A,RHOF,ROCK1,S100A9,SERPINB1,SPTAN1,TLR2,TUBB,VAPA
Inflammation of central nervous system	9.18e-07	-0.79	41	ARG1,CAMK4,CASP4,CBLB,CCR7,CD28,CD40LG,CD5,CD6,CHUK,CLEC4D,CLEC5A,DOCK10,DPP4,DUSP22,F5,FCGR1B,GPR174,IDI1,IFNGR1,IL18R1,IRAK4,ITK,KCNA3,MAP3K8,MAPK14,NFATC2,NFIL3,NFKBIZ,NLRP3,PDCD4,PRKCQ,SERPINB1,SPI1,STAT4,TLR2,TLR4,TNFSF10,TRAF3,UBASH3A,UPP1
Adult T-cell non-Hodgkin lymphoma	9.18e-07		19	ARID2,CBLB,CCR7,CD2,CD247,CD27,CD28,CD5,CD58,CEBPA,DPP4,GATA3,IMPDH1,INPP4B,PLCG1,POR,PRKCQ,RRM1,TRAF3
B-cell lymphoma	1e-06	0.896	82	ABL2,ABLIM1,ADAM9,ANKRD36,ARL11,BCL10,CCND2,CCR7,CD2,CD247,CD27,CD38,CD3E,CD3G,CD40LG,CD5,CD58,CD6,CD63,CEBPA,CHUK,CKLF-CMTM1,CMTM1,DDB1,DGKA,ETS1,FAM102A,FOXP1,GADD45A,GCSAM,GRB2,HDAC4,HGF,HIPK3,HMGB2,HUWE1,IFNGR1,IKZF3,IL4R,IL7R,IMPDH1,JAK2,KAT7,KMT2A,LCK,LEF1,LIG4,LPIN1,MEF2A,MGA,mir-21,NLRC4,NPAT,NUP205,PABPC3,PDCD4,PLCG1,PMS2,POR,PSIP1,PTPRF,RAB24,RPA1,RRM1,RTTN,S100A4,S1PR4,SATB1,SLC25A24,S…
Transmigration of phagocytes	1.01e-06	1.067	18	ADAM17,BST1,CCR7,CD177,CD40LG,GNAI3,HGF,ITGAM,PRKCQ,RTN4,SOCS3,SOS1,ST3GAL4,STAB1,TGFBR1,TLR2,TLR4,VAV3
Lymphoreticular neoplasm	1.18e-06	-0.866	168	ABL2,ABLIM1,ACSL3,ACSL4,ADAM17,ADAM9,AGAP6 (includes others),AKIRIN2,ANAPC1,ANKRD36,ANXA3,ARHGEF3,ARID2,ARL11,ATR,BCAS3,BCL10,CA5B,CBLB,CCND2,CCR7,CD163,CD2,CD247,CD27,CD28,CD38,CD3E,CD3G,CD40LG,CD5,CD58,CD6,CD63,CDC25B,CDC42EP3,CEBPA,CEBPB,CEBPD,CHUK,CKLF-CMTM1,CMTM1,CUX1,CXCL16,CYFIP2,DDB1,DENND4C,DGKA,DLEU2,DOCK10,DPP4,DUSP22,EHBP1L1,EP400,ETS1,FAM102A,FGD4,FOXP1,FUT7,GADD45A,GATA3,GCSAM,GOLGA…
Viral respiratory infection	1.21e-06		24	ARL4C,CCR7,CD247,CD3E,CD63,CDC42SE2,CEBPD,FLOT2,GYG1,IARS1,IMPDH1,ITGAM,ITK,JAK2,LCK,LEF1,NFIL3,PABPC1,PDCD4,RAB5IF,S100A9,ST6GAL1,STAT4,TLR2
Severe inflammatory disorder	1.22e-06		30	ARL4C,CCR7,CD247,CD3E,CD63,CDC42SE2,CEBPA,CEBPD,CGAS,CHUK,FCGR1B,FLOT2,GATA3,GYG1,IARS1,IL4R,IRAK3,ITGAM,ITK,JAK2,LCK,LEF1,NFIL3,PABPC1,PDCD4,RAB5IF,S100A9,ST6GAL1,STAT4,TLR2
Activation of myeloid cells	1.23e-06	1.551	36	ADAM9,CD163,CD226,CD40LG,CD63,CD84,CEBPA,CEBPB,CLEC5A,DPP4,F5,FOXP1,HPSE,HYAL2,IL4R,ITGAM,JAK2,LILRB3,LILRB4,LY96,MAPK14,mir-21,NFIL3,OSTM1,PFKFB3,RAB27A,RABGEF1,RHOH,S100A9,SBNO2,STAT4,TLR2,TLR4,TNFSF10,TRAF3,VAV3
Growth of connective tissue	1.26e-06	0.861	58	ATR,BABAM2,CCND2,CD163,CD28,CD38,CD40LG,CD6,CEBPA,CEBPB,CHUK,CIRBP,CRK,DPP4,EP400,FLT3LG,GADD45A,GATA3,GRB10,GRB2,HCG18,HGF,HPSE,HUWE1,IDH1,IL4R,IRF5,ITK,JAK2,JUNB,KMT2A,LIG4,LILRB4,LMNB1,MAPK14,mir-21,NFATC3,PFKFB3,PHF14,PIK3R1,PMS2,POR,PRKCH,PTPRF,RIT1,RRM1,S100A6,S100A9,SEPTIN6,SOCS3,SPI1,TIFA,TLR4,TNFSF10,TRAF3,TRIM25,UBASH3A,VAV3
Morphology of thymus gland	1.28e-06		25	CAMK4,CCR7,CD226,CD247,CD28,CD3E,CLEC4D,ETS1,ETS2,FLT3LG,GADD45A,GRAP2,IL7R,ITK,LAT,LCK,LIG4,NFATC2,PLCG1,RASGRP1,RHOH,SATB1,SPI1,TESPA1,UBE2W
Severe acute respiratory syndrome	1.32e-06		23	ARL4C,CCR7,CD247,CD3E,CD63,CDC42SE2,CEBPD,FLOT2,GYG1,IARS1,ITGAM,ITK,JAK2,LCK,LEF1,NFIL3,PABPC1,PDCD4,RAB5IF,S100A9,ST6GAL1,STAT4,TLR2
Formation of thymus gland	1.44e-06	-0.041	23	CD3E,CD3G,CD5,CHUK,ETS1,F5,FLT3LG,GATA3,GRAP2,IL4R,IL7R,ITK,LAT,LCK,NFATC3,RASGRP1,SATB1,SPI1,TCF7,TGFBR1,TRAF3,TRAT1,ZAP70
T-cell malignant neoplasm	1.45e-06		60	ABL2,ARHGEF3,ARID2,ATR,BCL10,CBLB,CCR7,CD163,CD2,CD247,CD27,CD28,CD3E,CD3G,CD40LG,CD5,CD58,CEBPA,CEBPB,DPP4,DUSP22,FAM217B,FOXP1,GADD45A,GATA3,HDAC4,HGF,IDH1,IL7R,IMPDH1,INPP4B,ITGAM,JAK2,KMT2A,LCK,LEF1,MAP3K8,MGA,mir-21,PIK3R1,PLCG1,POR,PRKCQ,RABGEF1,RHOH,RPA1,RRM1,SATB1,SLC12A9,SPI1,STAT4,TBCK,TCF7,TLR2,TLR4,TNFSF10,TRAF3,TRERF1,TRIM25,YLPM1
T-cell lymphoproliferative disorder	1.45e-06		61	ABL2,ARHGEF3,ARID2,ATR,BCL10,CBLB,CCR7,CD163,CD2,CD247,CD27,CD28,CD3E,CD3G,CD40LG,CD5,CD58,CEBPA,CEBPB,DPP4,DUSP22,FAM217B,FOXP1,GADD45A,GATA3,HDAC4,HGF,IDH1,IL7R,IMPDH1,INPP4B,ITGAM,JAK2,KMT2A,LAT,LCK,LEF1,MAP3K8,MGA,mir-21,PIK3R1,PLCG1,POR,PRKCQ,RABGEF1,RHOH,RPA1,RRM1,SATB1,SLC12A9,SPI1,STAT4,TBCK,TCF7,TLR2,TLR4,TNFSF10,TRAF3,TRERF1,TRIM25,YLPM1
Cell death of connective tissue cells	1.45e-06	0.847	52	ABL2,ATG3,ATR,BABAM2,BCL2A1,BNIP3,CA4,CASP4,CD40LG,CEBPA,CEBPB,CHUK,CRK,DCAF1,EP400,ETS1,GADD45A,GMFB,GNB2,GRB10,GRB2,HCG18,HGF,HPSE,HYAL2,IDH1,IRF5,LEF1,MAP3K8,MAPK14,MARCHF5,MICAL1,mir-21,NFATC2,NLRP3,PIK3R1,PLCG1,PLK3,PMS2,POR,RALB,RHOT1,RTN4,SH3GLB1,SLC25A24,SYCP2,TGFBR1,TNFSF10,TRAF1,TRAF3,TRAF5,TSC1
Adult T-cell leukemia/lymphoma	1.45e-06		16	ARID2,CBLB,CCR7,CD2,CD247,CD27,CD28,CD5,CD58,CEBPA,DPP4,GATA3,INPP4B,PLCG1,PRKCQ,TRAF3
Stimulation of blood cells	1.45e-06	0.989	24	CASP4,CD2,CD28,CD3E,CD40LG,CD5,DPP4,FLT3LG,GRAP2,GRB2,HGF,IL18R1,IL4R,ITK,LCK,LILRB4,MAP3K8,mir-21,PIK3R1,S100A4,TLR2,TLR4,TLR5,TNFSF10
Mature B-cell lymphoma	1.54e-06		53	ABLIM1,ADAM9,ANKRD36,BCL10,CCND2,CCR7,CD2,CD247,CD27,CD38,CD3E,CD3G,CD40LG,CD5,CD58,CD6,CD63,CEBPA,CHUK,DDB1,ETS1,FOXP1,GADD45A,GCSAM,GRB2,HDAC4,HGF,HUWE1,IKZF3,IL4R,IL7R,IMPDH1,JAK2,KAT7,LEF1,MEF2A,NPAT,PABPC3,PLCG1,POR,PSIP1,PTPRF,RAB24,RRM1,RTTN,S1PR4,SATB1,TNIK,TNRC6C,TRAC,TRAF3,TUBB,ZAP70
Lymphoma	1.78e-06	-0.724	106	ABL2,ABLIM1,ADAM9,ANKRD36,ARHGEF3,ARID2,ARL11,BCL10,CBLB,CCND2,CCR7,CD163,CD2,CD247,CD27,CD28,CD38,CD3E,CD3G,CD40LG,CD5,CD58,CD6,CD63,CDC25B,CEBPA,CEBPB,CHUK,CKLF-CMTM1,CMTM1,CXCL16,DDB1,DGKA,DPP4,DUSP22,ETS1,FAM102A,FOXP1,GADD45A,GATA3,GCSAM,GRB2,HDAC4,HGF,HIPK3,HMGB2,HUWE1,IDH1,IFNGR1,IKZF3,IL4R,IL7R,IMPDH1,INPP4B,JAK2,JUNB,KAT7,KMT2A,LCK,LEF1,LIG4,LPIN1,MAP3K8,MEF2A,MGA,mir-21,NLRC4,NPAT,NUP20…
Plasma cell neoplasm	1.87e-06		57	ABLIM1,ADAM9,AGAP6 (includes others),ANKRD36,ARID2,ATR,CCND2,CD163,CD2,CD226,CD247,CD27,CD28,CD38,CD3G,CD40LG,CD5,CD6,CEBPD,CHUK,CRK,EIF4E3,EP400,GADD45A,GRB2,HDAC4,HGF,HUWE1,IDH1,IL7R,IMPDH1,KAT7,KMT2A,LEF1,LILRA6,LILRB3,MGA,NPAT,PABPC3,PDE4DIP,PLCG1,POR,PSIP1,PTPRF,RAB24,RRM1,S1PR4,SATB1,SPI1,TLR4,TNIK,TRAC,TRAF3,TRAF5,TUBB,VSIG10L,ZAP70
Lupus erythematosus	1.93e-06	-0.371	38	ACSL3,ACSL4,AGFG1,BCL10,CASP4,CD247,CXCL16,ERCC5,ETS1,GATA3,HDAC4,HPSE,IFNGR1,IKZF3,IMPDH1,IRF5,ITGAM,JAK2,JUNB,LCK,LY9,MAP3K8,mir-21,NELL2,NLRP3,RAB27A,S100A9,SBNO2,SLAMF6,ST6GAL1,STAT4,TCF7,TLR2,TLR4,TLR5,TNFSF10,TRAF5,TRIM25
Development of regulatory T lymphocytes	2.08e-06	1.394	13	ARG1,BCL10,CBLB,CCR7,CD28,ETS1,FLT3LG,GPR174,NLRP3,PRKCQ,STAT4,TLR2,TLR4
Mature lymphocytic neoplasm	2.17e-06		117	ABLIM1,ADAM9,AGAP6 (includes others),ANKRD36,ARHGEF3,ARID2,ARL11,ATR,BCL10,CBLB,CCND2,CCPG1,CCR7,CD163,CD2,CD226,CD247,CD27,CD28,CD38,CD3E,CD3G,CD40LG,CD5,CD58,CD6,CD63,CDC42EP3,CEBPA,CEBPB,CEBPD,CHUK,CKLF-CMTM1,CMTM1,CRK,DDB1,DGKA,DLEU2,DPP4,DUSP22,EIF4E3,EP400,ETS1,FAM102A,FCMR,FOXP1,GADD45A,GATA3,GCSAM,GPR174,GRB2,HDAC4,HGF,HUWE1,IDH1,IKZF3,IL4R,IL7R,IMPDH1,INPP4B,JAK2,KAT7,KMT2A,LCK,LEF1,LILR…
Quantity of double-positive thymocyte	2.3e-06	-1.835	18	BCL10,CD247,CD3E,CD40LG,CD5,ETS1,GRAP2,IL7R,ITK,LAT,LCK,PRKCH,PRKCQ,RHOH,SPI1,TRAF3,VAV3,ZAP70
Transmigration of myeloid cells	2.39e-06	0.645	16	ADAM17,BST1,CD177,CD40LG,GNAI3,HGF,ITGAM,PRKCQ,RTN4,SOCS3,SOS1,ST3GAL4,TGFBR1,TLR2,TLR4,VAV3
Encephalitis	2.67e-06	-0.984	38	ARG1,CAMK4,CASP4,CBLB,CCR7,CD28,CD40LG,CD5,CD6,CHUK,CLEC4D,DOCK10,DPP4,DUSP22,FCGR1B,GPR174,IDI1,IFNGR1,IL18R1,IRAK4,ITK,KCNA3,MAP3K8,MAPK14,NFATC2,NFIL3,NFKBIZ,NLRP3,PDCD4,PRKCQ,SERPINB1,SPI1,STAT4,TLR4,TNFSF10,TRAF3,UBASH3A,UPP1
Morbidity or mortality	3.08e-06	-1.855	155	ABL2,ACVR1B,ADAM17,ADAM9,AKIRIN2,ARG1,ARID2,ASGR2,ASPH,ATG3,ATR,B3GNT5,BCAS3,BCL10,BCL2A1,CA4,CA5B,CAMK4,CAPZA2,CASP4,CBLB,CCND2,CD226,CD247,CD28,CD38,CD3E,CD40LG,CD59,CEBPA,CEBPB,CEBPD,CERT1,CGAS,CHUK,CLEC4D,CRK,CUX1,DCAF1,DDB1,DEGS1,DPP4,ECT2,EP400,ERCC5,ETS1,ETS2,F5,FBXL5,FCMR,FLT3LG,GADD45A,GATA3,GNAI3,GRB2,HDAC4,HGF,HHEX,HSBP1,HUWE1,HYAL2,IDH1,IFNGR1,IKZF3,IL18R1,IL4R,INPP4B,IRAG1,IRAK3,IRAK…
Severe pulmonary disease	3.08e-06		24	ARL4C,CCR7,CD247,CD3E,CD63,CDC42SE2,CEBPD,FCGR1B,FLOT2,GYG1,IARS1,ITGAM,ITK,JAK2,LCK,LEF1,NFIL3,PABPC1,PDCD4,RAB5IF,S100A9,ST6GAL1,STAT4,TLR2
Differentiation of osteoclasts	3.3e-06	0.847	25	ADAM17,CAMK4,CD40LG,CEBPB,CHUK,CRK,FOXP1,GRB2,IFNGR1,INPP4B,IRAK3,JUNB,LAT,LILRB3,LILRB4,MAPK14,NFATC2,OSTM1,PIK3R1,SBNO2,SNX10,SOCS3,TLR2,TLR4,TNFSF10
Stimulation of leukocytes	3.3e-06	0.826	23	CASP4,CD2,CD28,CD3E,CD40LG,CD5,DPP4,FLT3LG,GRAP2,GRB2,IL18R1,IL4R,ITK,LCK,LILRB4,MAP3K8,mir-21,PIK3R1,S100A4,TLR2,TLR4,TLR5,TNFSF10
Quantity of follicular B lymphocytes	3.57e-06	1.135	19	AKIRIN2,BCL10,BCL2A1,CD28,CD40LG,CD84,FCMR,IFNGR1,IKZF3,ITK,NFATC2,NFATC3,PIK3AP1,SPI1,SPPL2A,ST6GAL1,TLR2,TLR4,VAV3
Cell movement of T lymphocytes	3.57e-06	0.977	30	ADAM17,CCR7,CD28,CD40LG,CD6,CUX1,CXCL16,DPP4,FUT7,GATA3,HGF,IFNGR1,IL4R,IRF5,ITK,JAK2,KCNA3,LAT,NLRP3,PIK3R1,PLCG1,PRKCQ,S100A4,SATB1,SOCS3,SOS1,STAB1,TLR2,TLR4,ZAP70
Apoptosis of T lymphocytes	3.99e-06	2.177	30	BCL10,BCL2A1,CASP4,CD2,CD226,CD247,CD27,CD28,CD38,CD3E,CD5,CD59,CD6,CHUK,ETS1,ETS2,FCMR,GRAP2,IFNGR1,IL7R,ITK,LCK,PIK3R1,PRKCQ,RHOH,SATB1,ST3GAL1,TNFSF10,TRAF1,TSC1
Quantity of phagocytes	4.15e-06	-0.781	43	ADAM17,ARG1,BCL2A1,CCR7,CD28,CD40LG,CEBPA,CEBPB,CHIA,CHUK,CLEC4D,FLT3LG,FUT7,GRAP2,HPSE,IFNGR1,IL4R,IL7R,IRAK3,ITGAM,JAK2,LILRB4,mir-21,NDST2,NLRP3,PIK3R1,RABGEF1,S100A9,SERPINB1,SOCS3,SOS1,SPI1,SPPL2A,ST3GAL4,ST6GAL1,STAB1,STAT4,TGFBR1,TLR2,TLR4,TLR5,TNFSF10,UBE2W
Positive selection of lymphocytes	4.16e-06	-0.682	9	ELK4,ITK,LCK,PRKCH,PRKCQ,RHOH,TRAT1,TXK,ZAP70
Growth of thymus gland	4.32e-06	-1.973	16	CD2,CD28,CD3E,CD3G,ETS2,FLT3LG,GRAP2,IL4R,IL7R,ITK,LCK,LY9,PLCG1,RASGRP1,SPI1,ZAP70
B-cell non-Hodgkin lymphoma	4.5e-06		74	ABL2,ABLIM1,ADAM9,ANKRD36,ARL11,BCL10,CCND2,CCR7,CD2,CD247,CD27,CD38,CD3E,CD3G,CD40LG,CD5,CD58,CD6,CD63,CEBPA,CHUK,CKLF-CMTM1,CMTM1,DDB1,DGKA,ETS1,FAM102A,FOXP1,GADD45A,GCSAM,GRB2,HDAC4,HGF,HUWE1,IKZF3,IL4R,IL7R,IMPDH1,JAK2,KAT7,KMT2A,LCK,LEF1,LPIN1,MEF2A,MGA,mir-21,NLRC4,NPAT,NUP205,PABPC3,PLCG1,POR,PSIP1,PTPRF,RAB24,RRM1,RTTN,S100A4,S1PR4,SATB1,SLC25A24,SP140,TLR2,TMEM144,TNIK,TNRC6C,TRAC,TRAF1…
Apoptosis of leukemia cell lines	4.5e-06	1.918	31	ARG1,BCL2A1,CD28,CD59,CEBPA,CEBPD,DLEU2,DPP4,FCMR,FLT3LG,FOXP1,HGF,ITGAM,JAK2,LCK,MAPK14,mir-21,NFATC2,NFIL3,PAFAH2,PLCG1,PRKACB,PRKCQ,PSIP1,S100A9,SOCS3,TLR2,TNFSF10,UBASH3A,UGCG,VPS13A
T acute lymphoblastic leukemia	5.08e-06		22	ABL2,BCL10,CD2,CD247,CD3E,CD3G,CD5,GATA3,IDH1,IL7R,IMPDH1,ITGAM,JAK2,KMT2A,LCK,LEF1,MGA,PIK3R1,POR,RHOH,RRM1,TCF7
Experimental autoimmune encephalomyelitis	5.15e-06	-0.977	34	ARG1,CAMK4,CASP4,CBLB,CCR7,CD28,CD40LG,CD5,CD6,CHUK,CLEC4D,DOCK10,DPP4,DUSP22,GPR174,IDI1,IFNGR1,IL18R1,ITK,KCNA3,MAP3K8,MAPK14,NFATC2,NFIL3,NFKBIZ,NLRP3,PDCD4,PRKCQ,SERPINB1,SPI1,STAT4,TLR4,TNFSF10,UBASH3A
Mature B cell malignant tumor	5.2e-06		89	ABLIM1,ADAM9,AGAP6 (includes others),ANKRD36,ARID2,ARL11,ATR,BCL10,CCND2,CCR7,CD163,CD2,CD226,CD247,CD27,CD28,CD38,CD3E,CD3G,CD40LG,CD5,CD58,CD6,CD63,CEBPA,CEBPD,CHUK,CKLF-CMTM1,CMTM1,CRK,DDB1,DGKA,EIF4E3,EP400,ETS1,FAM102A,FOXP1,GADD45A,GCSAM,GRB2,HDAC4,HGF,HUWE1,IDH1,IKZF3,IL4R,IL7R,IMPDH1,JAK2,KAT7,KMT2A,LEF1,LILRA6,LILRB3,LPIN1,MEF2A,MGA,NLRC4,NPAT,NUP205,PABPC3,PDE4DIP,PLCG1,POR,PSIP1,PTPRF,…
Transmigration of leukocytes	5.22e-06	0.554	21	ADAM17,BST1,CCR7,CD177,CD28,CD40LG,GNAI3,HGF,ITGAM,ITK,PRKCQ,RTN4,SOCS3,SOS1,ST3GAL4,STAB1,TGFBR1,TLR2,TLR4,VAV3,ZAP70
Systemic lupus erythematosus	5.45e-06		36	ACSL3,ACSL4,AGFG1,BCL10,CASP4,CD247,CXCL16,ERCC5,ETS1,GATA3,HDAC4,HPSE,IKZF3,IMPDH1,IRF5,ITGAM,JAK2,JUNB,LCK,LY9,MAP3K8,mir-21,NELL2,NLRP3,RAB27A,SBNO2,SLAMF6,ST6GAL1,STAT4,TCF7,TLR2,TLR4,TLR5,TNFSF10,TRAF5,TRIM25
Waldenström macroglobulinemia	5.54e-06		30	ABLIM1,ADAM9,CD2,CD247,CD38,CD3G,CD40LG,CD5,CD6,CHUK,GADD45A,HDAC4,IL7R,IMPDH1,KAT7,LEF1,NPAT,PLCG1,POR,PSIP1,PTPRF,RAB24,RRM1,S1PR4,SATB1,TNIK,TRAC,TRAF3,TUBB,ZAP70
Cell viability of leukocytes	5.55e-06	-1.016	29	ATG3,BCL10,BCL2A1,CAMK4,CCR7,CD28,CD38,CD3E,CD40LG,CEBPB,FCMR,GATA3,HGF,IL7R,JAK2,LAT,LAX1,LEF1,LY9,NFIL3,PIK3R1,PRKCQ,RABGEF1,STAT4,TCF7,TLR4,TNFSF10,TRAF3,TSC1
Cell viability of blood cells	6.03e-06	-0.942	31	ATG3,BCL10,BCL2A1,CAMK4,CCR7,CD28,CD38,CD3E,CD40LG,CEBPB,FCMR,FLT3LG,GADD45A,GATA3,HGF,IL7R,JAK2,LAT,LAX1,LEF1,LY9,NFIL3,PIK3R1,PRKCQ,RABGEF1,STAT4,TCF7,TLR4,TNFSF10,TRAF3,TSC1
Interaction of DNA	6.62e-06	-0.128	46	BCL10,CD2,CD28,CD3E,CD40LG,CEBPA,CEBPB,CEBPD,CHUK,CUX1,ERCC5,ETS1,ETS2,EVL,FOXP1,GATA3,HGF,HMGB2,IL4R,ITGAM,JAK2,JUNB,LCK,LEF1,LIG4,LY96,MAPK14,MBD2,MGA,NFATC2,NFKBIZ,PDCD4,PLCG1,PLK3,POR,PRKCQ,PSIP1,RPA1,SOCS3,SP140,SPI1,STAT4,TGFBR1,TLR4,TNFSF10,VOPP1
Development of phagocytes	7.04e-06	0.951	28	ADAM17,CAMK4,CD40LG,CEBPA,CEBPB,ETS2,FLT3LG,FOXP1,HGF,HHEX,IFNGR1,IL7R,ITGAM,JAK2,KMT2A,LILRB3,MAP3K8,MAPK14,mir-21,NFIL3,RALB,S100A9,SPI1,TLR2,TLR4,TLR5,TNFSF10,VAV3
Cellular infiltration by mononuclear leukocytes	7.44e-06	0.732	25	CBLB,CCR7,CD28,CD40LG,CD6,CXCL16,DPP4,FLT3LG,IFNGR1,IRF5,ITGAM,ITK,MAPK14,NFATC2,NFKBIZ,NLRP3,PIK3R1,PRKCQ,S100A4,SATB1,TGFBR1,TLR2,TNFSF10,VASP,VAV3
Cell proliferation of tumor cell lines	7.68e-06	1.005	120	ABL2,ABLIM1,ACER3,ACSL4,ADAM17,ADAM9,AGK,AKIRIN2,ARG1,ARHGEF6,ARL11,ARL4C,ASPH,ATR,BNIP3,CAMK4,CAMKK2,CBLB,CCDC88C,CCND2,CD163,CD38,CD40LG,CD59,CDC25B,CDC42SE2,CEBPA,CEBPB,CEBPD,CIRBP,CNOT6L,CRK,DCAF1,DDB1,DEGS1,DLEU2,DPP4,DUSP22,ECT2,ELK4,ETS1,ETS2,FLT3LG,FOXP1,GADD45A,GATA3,GRB2,HCG18,HDAC4,HGF,HPSE,HUWE1,IDH1,INPP4B,JAK2,JUNB,KMT2A,LCK,LEF1,LILRB3,LILRB4,LINC00963,MAPK14,MBD2,mir-21,MKNK1,NFAT…
Enlargement of spleen	7.71e-06		26	ADAM17,AGK,B3GNT5,CCR7,CD247,CD28,CEBPA,CEBPB,CUX1,DUSP22,ETS1,IKZF3,IRAK4,IRF5,JAK2,NBEAL2,NFATC2,NFATC3,NFKBIZ,NLRP3,RASGRP1,RRM1,SOCS3,SPI1,TLR5,TRAF3
Cell death of T lymphocytes	7.8e-06	1.925	33	ATG3,BCL10,BCL2A1,CASP4,CD2,CD226,CD247,CD27,CD28,CD38,CD3E,CD5,CD59,CD6,CHUK,ETS1,ETS2,FCMR,GRAP2,IFNGR1,IL7R,ITK,LAT,LCK,MAPK14,PIK3R1,PRKCQ,RHOH,SATB1,ST3GAL1,TNFSF10,TRAF1,TSC1
Proliferation of thymocytes	7.91e-06	-1.801	15	CD2,CD28,CD3E,ETS2,FLT3LG,GRAP2,IL4R,IL7R,ITK,LCK,LY9,PLCG1,RASGRP1,SPI1,ZAP70
Abnormal morphology of spleen	8.14e-06		33	ADAM17,AGK,B3GNT5,CCR7,CD247,CD28,CEBPA,CEBPB,CUX1,DUSP22,ETS1,IKZF3,IRAK4,IRF5,JAK2,LAT,LAX1,NBEAL2,NFATC2,NFATC3,NFKBIZ,NLRP3,RASGRP1,RHOH,RRM1,SATB1,SOCS3,SPI1,SPPL2A,TGFBR3,TLR5,TRAF3,ZAP70
Transmigration of neutrophils	8.14e-06	1.2	13	BST1,CD177,GNAI3,HGF,ITGAM,PRKCQ,RTN4,SOCS3,ST3GAL4,TGFBR1,TLR2,TLR4,VAV3
Immune response of leukocytes	8.31e-06	0.177	33	ARG1,CCR7,CD226,CD27,CD28,CD38,CD40LG,CD59,CEBPB,CLEC5A,ETS1,FCMR,FLT3LG,HGF,IFNGR1,IL7R,ITGAM,ITK,LILRB3,LILRB4,LY96,MAP3K8,MAPK14,NFATC2,PFKFB3,PLCG1,RAB43,S100A9,SOCS3,SPI1,TLR2,TLR4,VASP
Differentiation of helper T lymphocytes	1.03e-05	-0.137	24	CBLB,CD28,CD40LG,CD6,CEBPB,ETS1,GATA3,IFNGR1,IFNGR2,IL18R1,IL4R,IRF5,ITK,JUNB,LEF1,MAPK14,MBD2,NFATC2,NFATC3,PRKCQ,SOCS3,STAT4,TGFBR1,TLR5
Cell death of leukemia cell lines	1.13e-05	2.385	34	ARG1,BCL2A1,CD226,CD28,CD59,CEBPA,CEBPD,DLEU2,DPP4,FCMR,FLT3LG,FOXP1,HGF,ITGAM,JAK2,LCK,MAPK14,mir-21,NFATC2,NFIL3,NLRP3,PAFAH2,PLCG1,PRKACB,PRKCQ,PSIP1,S100A9,SAT1,SOCS3,TLR2,TNFSF10,UBASH3A,UGCG,VPS13A
Quantity of myeloid cells	1.17e-05	-2.12	49	ADAM17,AGK,ARG1,ARHGEF6,BCL2A1,CD28,CD40LG,CD59,CEBPA,CHIA,CHUK,FLT3LG,FUT7,GADD45A,GRAP2,HPSE,HYAL2,IFNGR1,IL4R,IRAK3,ITGAM,JAK2,KMT2A,LILRB3,LILRB4,MAP3K8,MAPK14,mir-21,NBEAL2,NDST2,NLRP3,PIK3R1,PLCG1,RABGEF1,S100A9,SERPINB1,SOCS3,SOS1,SPI1,ST3GAL4,ST6GAL1,STAB1,STAT4,TLR2,TLR4,TLR5,TNFSF10,UBE2W,VASP
Maturation of mononuclear leukocytes	1.17e-05	-1.81	19	ADAM17,CD247,CD28,CD3E,CHUK,IL7R,ITGAM,ITK,LAT,LCK,LEF1,NFIL3,PIK3R1,RASGRP1,RHOH,TCF7,TNFSF10,TSC1,TXK
Binding of leukemia cell lines	1.28e-05	0.578	19	BCL10,CD226,CD28,CD40LG,CRK,FOXP1,FUT7,ITGAM,JAK2,LAT,LCK,mir-21,PIK3R1,PLCG1,RHOH,TGFBR1,TLR2,TLR5,ZAP70
Cell movement of phagocytes	1.38e-05	1.314	51	ADAM17,ARG1,BST1,CCR7,CD177,CD28,CD38,CD40LG,CD5,CD58,CHUK,CKLF,DOCK10,DPP4,FLT3LG,FUT7,GNAI3,HGF,HPSE,IFNGR1,IL4R,IRAK4,IRF5,ITGAM,LILRB3,LMNB1,MAP3K8,MAPK14,NFKBIZ,NLRC4,NLRP3,PIK3R1,PRKCQ,RAB27A,ROCK1,RTN4,S100A4,S100A9,S1PR4,SERPINB1,SOCS3,SOS1,SPI1,ST3GAL4,STAB1,TGFBR1,TLR2,TLR4,TSC1,VASP,VAV3
Quantity of lymph follicle	1.38e-05	0.918	20	AKIRIN2,BCL10,BCL2A1,CD28,CD40LG,CD84,FCMR,IFNGR1,IKZF3,IL7R,ITK,NFATC2,NFATC3,PIK3AP1,SPI1,SPPL2A,ST6GAL1,TLR2,TLR4,VAV3
Hypersensitive reaction	1.4e-05	0.915	41	ADAM17,ANXA3,ARG1,BCL10,CASP4,CCR7,CD2,CD28,CD63,CDC25B,CEBPB,CLEC4D,FCGR1B,FLT3LG,FUT7,GADD45A,GATA3,IDI1,IFNGR2,IKZF3,IL4R,ITK,JAK2,JUNB,KIF5B,LAT,LILRB4,mir-21,NFKBIZ,NLRP3,RAB27A,S100A9,SOCS3,SPI1,TGFBR1,TLR2,TLR4,TNFSF10,TUBB,TXK,VAV3
Transmigration of cells	1.4e-05	0.229	23	ADAM17,BST1,CCR7,CD177,CD28,CD40LG,GNAI3,HGF,IFNGR2,ITGAM,ITK,NFATC2,PRKCQ,RTN4,SOCS3,SOS1,ST3GAL4,STAB1,TGFBR1,TLR2,TLR4,VAV3,ZAP70
Eosinophilia	1.4e-05	0.484	23	ANXA3,ARG1,BCL2A1,CD247,CD3G,CD40LG,CD5,CHIA,FCGR1B,GATA3,HGF,IL4R,IMPDH1,ITK,JAK2,JUNB,mir-21,NFATC3,PRKCQ,SPI1,TLR4,TUBB,VAV3
Arrest in differentiation of cells	1.42e-05		14	CD3E,CEBPA,DPP4,GRAP2,IKZF3,IL7R,LAT,LIG4,PIK3R1,RHOH,SATB1,SPI1,SPPL2A,ZAP70
Cell movement of neutrophils	1.53e-05	2.209	33	ADAM17,BST1,CCR7,CD177,CD28,CHUK,CKLF,DPP4,FUT7,GNAI3,HGF,IFNGR1,ITGAM,LILRB3,MAP3K8,MAPK14,NFKBIZ,NLRP3,PRKCQ,RAB27A,ROCK1,RTN4,S100A9,SERPINB1,SOCS3,SPI1,ST3GAL4,TGFBR1,TLR2,TLR4,TSC1,VASP,VAV3
Positive selection of thymocytes	1.54e-05	-1.41	8	ELK4,ITK,LCK,PRKCH,PRKCQ,RHOH,TRAT1,TXK
Binding of DNA	1.79e-05	-0.162	44	BCL10,CD2,CD28,CD3E,CD40LG,CEBPA,CEBPB,CEBPD,CHUK,CUX1,ERCC5,ETS1,ETS2,FOXP1,GATA3,HGF,HMGB2,IL4R,ITGAM,JAK2,JUNB,LCK,LEF1,LY96,MAPK14,MBD2,MGA,NFATC2,NFKBIZ,PDCD4,PLCG1,PLK3,POR,PRKCQ,PSIP1,RPA1,SOCS3,SP140,SPI1,STAT4,TGFBR1,TLR4,TNFSF10,VOPP1
B cell cancer	1.79e-05	1.463	117	ABL2,ABLIM1,ADAM9,AGAP6 (includes others),ANKRD36,ARID2,ARL11,ATP11A,ATR,BCL10,BNIP2,CCND2,CCR7,CD163,CD2,CD226,CD247,CD27,CD28,CD38,CD3E,CD3G,CD40LG,CD5,CD58,CD6,CD63,CDC42EP3,CEBPA,CEBPB,CEBPD,CHUK,CKLF-CMTM1,CMTM1,CRK,DDB1,DGKA,DLEU2,DOCK9,EIF4E3,EP400,ETS1,F5,FAM102A,FCMR,FOXP1,GADD45A,GCSAM,GRB2,HDAC4,HGF,HHEX,HIPK3,HMGB2,HUWE1,IDH1,IFNGR1,IKZF3,IL4R,IL7R,IMPDH1,JAK2,KAT7,KMT2A,LCK,LEF1,LIG4…
Mature B-cell neoplasm	1.79e-05		101	ABLIM1,ADAM9,AGAP6 (includes others),ANKRD36,ARID2,ARL11,ATR,BCL10,CCND2,CCPG1,CCR7,CD163,CD2,CD226,CD247,CD27,CD28,CD38,CD3E,CD3G,CD40LG,CD5,CD58,CD6,CD63,CDC42EP3,CEBPA,CEBPD,CHUK,CKLF-CMTM1,CMTM1,CRK,DDB1,DGKA,DLEU2,DPP4,EIF4E3,EP400,ETS1,FAM102A,FCMR,FOXP1,GADD45A,GCSAM,GPR174,GRB2,HDAC4,HGF,HUWE1,IDH1,IKZF3,IL4R,IL7R,IMPDH1,JAK2,KAT7,KMT2A,LCK,LEF1,LILRA6,LILRB3,LILRB4,LPIN1,MEF2A,MGA,NLRC4,…
Quantity of memory T lymphocytes	1.85e-05	-0.041	13	CD27,CD28,CD40LG,ETS1,FLT3LG,GRAP2,ITK,NFIL3,NLRP3,PIK3R1,PRKCH,TESPA1,TXK
Organismal death	1.88e-05	-2.219	150	ABL2,ACVR1B,ADAM17,ADAM9,AKIRIN2,ARG1,ARID2,ASGR2,ASPH,ATG3,ATR,B3GNT5,BCAS3,BCL10,BCL2A1,CA4,CA5B,CAMK4,CAPZA2,CASP4,CBLB,CCND2,CD226,CD247,CD28,CD38,CD3E,CD40LG,CD59,CEBPA,CEBPB,CEBPD,CERT1,CGAS,CHUK,CRK,CUX1,DCAF1,DDB1,DEGS1,DPP4,ECT2,EP400,ERCC5,ETS1,ETS2,F5,FBXL5,FLT3LG,GADD45A,GATA3,GNAI3,GRB2,HDAC4,HGF,HHEX,HSBP1,HUWE1,HYAL2,IDH1,IFNGR1,IKZF3,IL18R1,IL4R,INPP4B,IRAG1,IRAK3,IRAK4,IRF5,ITGAM…
Periodontal disease	1.92e-05		19	ARHGEF3,CCND2,CD247,CD6,CDC25B,DGKA,ESYT1,ETS1,EVL,HYAL2,IL7R,NFKBIZ,PFKFB3,SAMSN1,SLC25A24,SOCS3,SOS1,ST6GAL1,SUMF2
Expansion of T lymphocytes	1.98e-05	-1.76	21	CCR7,CD2,CD27,CD28,CD3E,CD40LG,CEBPA,FLT3LG,GRAP2,IFNGR1,IL4R,IL7R,ITK,LAT,LY9,NFATC2,SPI1,STAT4,TGFBR1,TLR2,ZAP70
Diabetes mellitus	2.03e-05	-0.202	85	ARG1,ARHGEF6,ATP11A,BTN3A1,BTN3A3,CA4,CA5B,CASP4,CBLB,CCDC88C,CCND2,CCR7,CD226,CD27,CD28,CD38,CD3E,CD3G,CD40LG,CD5,CD84,CD96,CDC42EP3,CEBPD,CHUK,CLEC2D,CXCL16,DPP4,FCGR1B,FCMR,FOXP1,GBP4,GRB2,HGF,HHEX,HPSE,HUWE1,HYAL2,IFNGR1,IFNGR2,IKZF3,IL7R,IMPDH1,IRAK3,ITGAM,LAT,LCK,LEF1,LILRB3,LILRB4,MAPK14,mir-21,MTR,NLRC4,NLRP3,NUP155,OGFOD1,PDCD4,PFKFB3,PHTF1,PIK3R1,PLBD1,POR,PPP1R3B,PRKCQ,RALGAPA2,RBMS1,R…
Quantity of double-negative T lymphocyte	2.09e-05	-0.025	14	BCL10,CD247,CD3E,ETS1,FLT3LG,GRAP2,IL7R,ITK,LAT,LCK,PRKCH,PRKCQ,RHOH,VAV3
Paraproteinemia	2.17e-05		51	ABLIM1,ADAM9,AGAP6 (includes others),ANKRD36,ARID2,ATR,CD2,CD226,CD247,CD27,CD28,CD38,CD3G,CD40LG,CD5,CD6,CHUK,EP400,GADD45A,HDAC4,HGF,HUWE1,IDH1,IL7R,IMPDH1,KAT7,KMT2A,LEF1,LILRA6,LILRB3,MAP3K8,MGA,NPAT,PABPC3,PDE4DIP,PLCG1,POR,PSIP1,PTPRF,RAB24,RRM1,S1PR4,SATB1,SPI1,TNIK,TRAC,TRAF3,TRAF5,TUBB,VSIG10L,ZAP70
Stimulation of lymphatic system cells	2.24e-05	0.636	19	CASP4,CD2,CD28,CD3E,CD40LG,CD5,DPP4,GRAP2,GRB2,IL18R1,ITK,LCK,LILRB4,MAP3K8,mir-21,PIK3R1,S100A4,TLR4,TNFSF10
Invasion of cells	2.29e-05	1.675	78	ABL2,ABLIM1,ACSL3,ACSL4,ADAM17,ADAM9,ARG1,ARID2,ASPH,BCL10,CBX5,CCR7,CD226,CD40LG,CDC25B,CEBPA,CEBPB,CEBPD,CHUK,CRK,DGKA,DPP4,ECT2,ETS1,ETS2,FGD4,FOXP1,GATA3,GNAI3,GRB2,HCG18,HDLBP,HGF,HHEX,HPSE,HSBP1,IRF5,ITGAM,JAK2,JUNB,KIF2A,LCK,LEF1,LINC00963,MAPK14,MBD2,mir-21,NFATC2,NFIL3,OTULINL,PDCD4,PIK3R1,PLCG1,PRKCQ,RALB,ROCK1,RRM1,S100A4,S100A6,S100A9,SATB1,SEPTIN9,SLFN5,SORT1,SOS1,SPI1,ST3GAL1,ST6GAL…
Expansion of lymphocytes	2.31e-05	-1.874	23	CCND2,CCR7,CD2,CD27,CD28,CD3E,CD40LG,CEBPA,ETS1,FLT3LG,GRAP2,IFNGR1,IL4R,IL7R,ITK,LAT,LY9,NFATC2,SPI1,STAT4,TGFBR1,TLR2,ZAP70
Priming of lymphocytes	2.32e-05	-0.67	11	CD2,CD28,CD38,CD40LG,FLT3LG,GATA3,HGF,MAPK14,NFIL3,PRKCQ,TLR4
Hematopoietic neoplasm	2.43e-05	-1.407	197	ABL2,ABLIM1,ACSL3,ACSL4,ADAM17,ADAM9,AGAP6 (includes others),AKIRIN2,ANAPC1,ANKRD36,ANXA3,ARHGEF3,ARID2,ARL11,ATP11A,ATR,BCAS3,BCL10,BCL2A1,BNIP2,BNIP3,CA5B,CBLB,CCND2,CCPG1,CCR7,CD163,CD2,CD226,CD247,CD27,CD28,CD38,CD3E,CD3G,CD40LG,CD5,CD58,CD6,CD63,CDC25B,CDC42EP3,CEBPA,CEBPB,CEBPD,CHUK,CKLF-CMTM1,CMTM1,CRK,CUX1,CXCL16,CYFIP2,DDB1,DENND4C,DGKA,DLEU2,DOCK10,DOCK9,DPP4,DUSP22,EHBP1L1,EIF4E3,EP400…
Cellular infiltration by lymphocytes	2.46e-05	0.796	22	CBLB,CCR7,CD28,CD40LG,CD6,CXCL16,DPP4,FLT3LG,IFNGR1,IRF5,ITGAM,ITK,NFATC2,NLRP3,PIK3R1,PRKCQ,S100A4,SATB1,TGFBR1,TLR2,TNFSF10,VAV3
Cell transformation	2.48e-05	-0.91	43	ARHGEF3,ASPH,ATG3,BCL10,BCL2A1,CCND2,CDC25B,CEBPA,CEBPB,CRK,ECT2,ETS1,FLT3LG,GRB10,GRB2,HGF,HHEX,HYAL2,IL7R,IRF5,JAK2,JUNB,KMT2A,LCK,MAP3K8,MAPK14,mir-21,NFATC2,PDCD4,PIK3R1,PRKACB,PSIP1,RASGRP1,RIT1,ROCK1,SEPTIN9,SOS1,SRPK1,TLR4,TRAF3,UBASH3A,USP37,VAV3
Quantity of IgE	2.66e-05	1.449	13	CCR7,CD40LG,IKZF3,IL4R,ITK,LAX1,LILRB4,MAP3K8,NFATC2,NFIL3,NFKBIZ,NIPAL3,RABGEF1
Abnormal morphology of body cavity	2.76e-05		99	ABL2,ACSL4,ADAM17,ADAM9,AGK,ARG1,B3GNT5,BCAS3,BNIP3,CAMK4,CCND2,CCR7,CD247,CD28,CD38,CD3E,CDC25B,CDC42EP3,CEBPA,CEBPB,CHUK,CLEC4D,CRK,CUX1,DDB1,DUSP22,ERCC5,ETS1,FLT3LG,FUT7,GADD45A,GCSAM,GRAP2,GRB2,HDAC4,HGF,HHEX,HUWE1,IFNGR1,IKZF3,IL4R,IL7R,IRAK3,IRAK4,IRF5,ITK,JAK2,LAT,LAX1,LCK,LEF1,LIG4,LMNB1,MAP3K8,MAPK14,MBNL2,MEF2A,mir-21,MKNK1,MTERF4,NBEAL2,NFATC2,NFATC3,NFIL3,NFKBIZ,NLRP3,PHF14,PIK3R1,PM…
Interphase	2.77e-05	-0.714	59	ACVR1B,AGK,ARG1,ATR,BABAM2,CAMKK2,CCND2,CD247,CD28,CD40LG,CDC25B,CEBPA,CEBPB,CEBPD,CUX1,DCAF1,DDB1,DDX24,DEGS1,DPP4,EP400,ETS1,GADD45A,GATA3,GRAP2,GRB10,GRB2,HAUS4,HDAC4,HGF,IDH1,IL4R,IRF5,JAK2,JUNB,KMT2A,LBH,LEF1,LMNB1,LPIN1,MAP3K8,MAPK14,mir-21,NPAT,PDE4DIP,PFKFB3,PIK3R1,PLCG1,PLK3,PPP1R12A,PRKCH,RALB,RPA1,SPI1,SPTAN1,SYCP2,TUBB,USP24,USP37
Activation of B lymphocytes	2.77e-05	-1.259	19	BCL10,CCR7,CD38,CD40LG,CLEC2D,DUSP22,FLT3LG,HDAC4,IRF5,LAX1,LILRB3,MAP3K8,PLEKHA1,RASGRP1,SAMSN1,ST6GAL1,TLR4,TRAF3,ZAP70
Cell viability of tumor cell lines	2.77e-05	-0.556	74	ABL2,ADAM17,ANAPC1,ATG3,ATR,BCL2A1,BNIP2,BNIP3,CAMKK2,CBX5,CCND2,CD247,CD38,CD3E,CD40LG,CEBPB,CEBPD,CRK,CUX1,DGKA,DPP4,DUSP22,FLT3LG,HEATR1,HGF,HHEX,HK3,HUWE1,IDH1,IKZF3,IRAK4,ITGAM,ITK,JAK2,LCK,LEF1,LIG4,LILRB4,LINC00963,LMNB1,MAP3K8,MAPK14,mir-21,MKNK1,MTMR6,NUP155,OSTM1,PDCD4,PFKFB2,PIK3R1,PLCG1,PPP1R3D,PRKACB,PRKCH,PRKCQ,RIT1,RPA1,RPS4X,RRM1,S100A4,S100A6,S100A9,SAT1,SEPTIN9,SF3B3,SHPRH,SNRNP…
Proliferation of leukemia cell lines	2.77e-05	-0.644	26	ARG1,CD163,CDC25B,CEBPA,CEBPB,DLEU2,FLT3LG,FOXP1,GRB2,IDH1,JAK2,JUNB,KMT2A,LCK,LILRB3,LILRB4,MAPK14,mir-21,NUP155,PRKACB,PRKCQ,SOCS3,SPI1,TIFA,TNFSF10,ZAP70
Morphology of body cavity	2.78e-05		109	ABL2,ACSL4,ADAM17,ADAM9,AGK,ARG1,B3GNT5,BCAS3,BNIP3,CAMK4,CCND2,CCR7,CD226,CD247,CD28,CD38,CD3E,CDC25B,CDC42EP3,CEBPA,CEBPB,CHUK,CLEC4D,CRK,CUX1,DDB1,DPP4,DUSP22,ERCC5,ETS1,ETS2,FLT3LG,FUT7,GADD45A,GCSAM,GRAP2,GRB2,HDAC4,HGF,HHEX,HUWE1,IFNGR1,IKZF3,IL4R,IL7R,IRAG1,IRAK3,IRAK4,IRF5,ITK,JAK2,JUNB,LAT,LAX1,LCK,LEF1,LIG4,LMNB1,MAP3K8,MAPK14,MBNL2,MEF2A,mir-21,MKNK1,MTERF4,NBEAL2,NFATC2,NFATC3,NFIL3,N…
Infection of respiratory tract	2.78e-05		25	ARL4C,CCR7,CD247,CD3E,CD63,CDC42SE2,CEBPD,FLOT2,GYG1,IARS1,IMPDH1,ITGAM,ITK,JAK2,LCK,LEF1,NFIL3,PABPC1,PDCD4,RAB5IF,S100A9,ST6GAL1,STAT4,TLR2,TLR4
Differentiation of B lymphocytes	2.78e-05	-0.247	26	ADAM17,BCL10,CD27,CD38,CD40LG,CEBPA,DCAF1,DOCK10,ETS1,FLT3LG,FOXP1,GATA3,HDAC4,HHEX,IKZF3,IL7R,LAT,LIG4,PIK3AP1,PIK3R1,SATB1,SPI1,SPPL2A,ST3GAL1,TLR4,TRAF3
Survival of organism	2.83e-05	1.298	61	ADAM9,ARG1,ATR,B3GNT5,BCL2A1,CAMK4,CASP4,CCND2,CD2,CD27,CD28,CD3E,CD40LG,CD6,CEBPA,CEBPB,CGAS,CLEC4D,CLEC5A,ELP3,ETS1,ETS2,FCMR,FLT3LG,GCA,GCSAM,HGF,HYAL2,IDH1,IFNGR1,IL18R1,IL4R,IL7R,IRAK3,IRAK4,IRF5,ITGAM,ITK,JAK2,JUNB,LY96,MAP3K8,MAPK14,mir-21,NFATC3,NFIL3,NLRC4,NLRP3,RRM1,S100A9,SOCS3,SPI1,STAT4,STX17,TGFBR1,TLR2,TLR4,TLR5,TNFSF10,TRAF3,TXK
Cell cycle progression	2.83e-05	-0.974	76	ARG1,ATR,BAZ1A,BCL2A1,CAB39,CAMK4,CBX5,CCND2,CCPG1,CD28,CD3E,CD40LG,CD59,CDC25B,CEBPA,CEBPB,CHUK,CIRBP,CRK,CUX1,DPP4,EP400,ETS1,FLT3LG,GADD45A,GATA3,GNAI3,GRB10,GRB2,HAUS4,HDAC4,HGF,HUWE1,IKZF3,IL4R,IL7R,IRF5,JAK2,JUNB,KIF2A,KLHL2,KMT2A,LBH,LCK,LEF1,MAPK14,mir-21,MKNK1,NFATC2,NOLC1,NPAT,NUMA1,PDCD4,PIK3R1,PLCG1,PLK3,PPP1R12A,PRKCH,PRKCQ,PTPRF,RPA1,RRM1,S100A4,SEPTIN9,SOCS3,STAT4,TGFBR1,TIFA,TLR2,…
Expansion of cells	2.86e-05	-1.349	32	CCND2,CCR7,CD163,CD2,CD27,CD28,CD3E,CD40LG,CEBPA,CEBPB,CHUK,CUX1,ETS1,FLT3LG,FOXP1,GRAP2,IFNGR1,IL4R,IL7R,ITK,JAK2,LAT,LY9,mir-21,NFATC2,NLRP3,SPI1,STAT4,TGFBR1,TLR2,TLR4,ZAP70
Quantity of IgG3	2.88e-05	1.437	13	BST1,CCR7,CD40LG,DUSP22,FCMR,IFNGR1,IKZF3,LCK,PIK3AP1,SAMSN1,SPPL2A,TLR2,TLR4
Cytotoxicity of T lymphocytes	2.88e-05	1.159	13	CBLB,CD27,CD40LG,CD59,CYRIB,IFNGR2,IMPDH1,NFATC2,RAB27A,STAT4,STX7,TLR2,TNFSF10
Stimulation of mononuclear leukocytes	2.88e-05	0.454	19	CASP4,CD2,CD28,CD3E,CD40LG,CD5,DPP4,GRAP2,GRB2,IL18R1,ITK,LCK,LILRB4,MAP3K8,mir-21,PIK3R1,S100A4,TLR4,TNFSF10
Chronic periodontal disease	3.03e-05		15	ARHGEF3,CD247,CD6,CDC25B,ESYT1,ETS1,EVL,IL7R,NFKBIZ,PFKFB3,SAMSN1,SLC25A24,SOCS3,ST6GAL1,SUMF2
Morphology of spleen	3.12e-05		36	ADAM17,AGK,B3GNT5,CCR7,CD247,CD28,CEBPA,CEBPB,CUX1,DUSP22,ERCC5,ETS1,IKZF3,IRAK4,IRF5,JAK2,LAT,LAX1,MAPK14,NBEAL2,NFATC2,NFATC3,NFKBIZ,NLRP3,RAB27A,RASGRP1,RHOH,RRM1,SATB1,SOCS3,SPI1,SPPL2A,TGFBR3,TLR5,TRAF3,ZAP70
Coagulation of blood	3.21e-05	0.218	28	ASGR2,CAPZA2,CBX5,CD177,CD40LG,CD59,CLIC1,DGKA,DOCK9,F5,GATA3,JAK2,LCK,LILRB4,LMAN1,MICAL1,NBEAL2,PAFAH2,PIK3R1,PRKACB,PRKCH,PRKCQ,RAB27A,ST3GAL4,TLR2,TLR4,VASP,VAV3
Adhesion of T lymphocytes	3.35e-05	-0.587	15	CBLB,CCR7,CD2,CD28,CD40LG,CD58,FUT7,HGF,IL7R,ITK,JAK2,RASGRP1,SOS1,TLR4,ZAP70
Migration of myeloid cells	3.36e-05	0.265	23	ADAM17,BST1,CCR7,CD177,CD40LG,DOCK10,GNAI3,HGF,ITGAM,NLRP3,PRKCQ,ROCK1,RTN4,S100A9,SOCS3,SOS1,ST3GAL4,STAB1,TGFBR1,TLR2,TLR4,VASP,VAV3
Expansion of lymphatic system cells	3.36e-05	-2.274	24	CCND2,CCR7,CD2,CD27,CD28,CD3E,CD40LG,CEBPA,ETS1,FLT3LG,GRAP2,IFNGR1,IL4R,IL7R,ITK,JAK2,LAT,LY9,NFATC2,SPI1,STAT4,TGFBR1,TLR2,ZAP70
Neoplasia of blood cells	3.38e-05	0.06	192	ABL2,ABLIM1,ACSL3,ACSL4,ADAM17,ADAM9,AGAP6 (includes others),AKIRIN2,ANAPC1,ANKRD36,ANXA3,ARHGEF3,ARID2,ARL11,ATP11A,ATR,BCAS3,BCL10,BNIP2,CA5B,CBLB,CCND2,CCPG1,CCR7,CD163,CD2,CD226,CD247,CD27,CD28,CD38,CD3E,CD3G,CD40LG,CD5,CD58,CD6,CD63,CDC25B,CDC42EP3,CEBPA,CEBPB,CEBPD,CHUK,CKLF-CMTM1,CMTM1,CRK,CUX1,CXCL16,CYFIP2,DDB1,DENND4C,DGKA,DLEU2,DOCK10,DOCK9,DPP4,DUSP22,EHBP1L1,EIF4E3,EP400,ETS1,F5,FAM1…
Lymphoproliferative disorder of the skin	3.67e-05		22	ARHGEF3,BCL10,CCR7,CD2,CD28,CD5,CD58,DPP4,DUSP22,FOXP1,JAK2,mir-21,PIK3R1,PLCG1,POR,PRKCQ,RPA1,RRM1,SATB1,STAT4,TLR2,TLR4
Communication of cells	3.68e-05	0.135	87	ABL2,ACVR1B,ARHGEF3,ARHGEF6,ARHGEF9,ASGR2,BABAM2,BST1,CAB39,CAMK4,CBLB,CCR7,CD2,CD226,CD247,CD28,CD3E,CD3G,CD5,CD59,CDC42EP3,CDC42SE2,CERT1,CLEC2D,CLEC5A,CLIC1,CRK,CXCL16,ECT2,FGD4,FLT3LG,GATA3,GNAI3,GNB2,GNG10,GRB10,HGF,HHEX,HYAL2,IFNGR1,IFNGR2,IL18R1,IL4R,IL7R,INPP4B,ITGAM,ITK,JAK2,LAT,LAX1,LCK,LILRB3,LRBA,LY96,MAPK14,MKNK1,NUP93,PFKFB3,PIK3R1,PLCG1,PLEKHA1,PRKACB,PRKCH,PRKCQ,RALB,RASGRP1,RIT1,…
Maturation of lymphatic system cells	3.73e-05	-2.345	19	ADAM17,CCND2,CD247,CD28,CD3E,CHUK,IL7R,ITK,LAT,LCK,LEF1,NBEAL2,NFIL3,PIK3R1,RASGRP1,RHOH,TCF7,TSC1,TXK
Ductal breast carcinoma	3.73e-05		63	AAK1,ACVR1B,ADAM17,ARID2,ARL4C,ATR,BIVM-ERCC5,CAB39,CAMK4,CASP5,CCDC71L,CCND2,CCR7,CDC25B,CDC42EP3,CHIA,DPP4,ELK4,ELP3,ERCC5,FLOT2,FOXP1,FPGT,GATA3,GRB2,HGF,IDH1,ITK,JAK2,KAT6B,KAT7,KIF1B,KMT2A,LCK,mir-21,MKNK1,MYCBP2,NFATC2,NFATC3,NUP93,PIK3R1,PLCG1,PLK3,PMS2,POR,PRKCH,PTPRF,RASGRP1,RRM1,RTN4,SOS1,SPI1,SRPK1,TENT4A,TGFBR1,TLR4,TLR5,TRAF5,TSC1,USP24,VAV3,ZFYVE16,ZMYND8
Endocytosis	3.73e-05	2.084	50	AAK1,ABL2,ARHGAP27,CCR7,CD163,CD177,CD38,CD40LG,CD63,CEBPB,CYRIB,ETS2,FCGR1B,FCMR,FGD4,FOXP1,GRB2,HGF,HYAL2,IDH1,ITGAM,JUNB,LAT,MAPK14,MCTP1,NANS,NUMA1,OSTM1,PFKFB3,RAB1A,RABGEF1,RALB,RIT1,S100A9,SF3B3,SNX10,SORT1,SPI1,ST6GAL1,STAB1,STT3A,STX17,TBC1D2,TGFBR1,TLR2,TLR4,TMEM165,TNFSF10,ZFYVE16,ZMYND8
Glucose metabolism disorder	3.79e-05	-0.007	98	ARG1,ARHGEF40,ARHGEF6,ATP11A,BTN3A1,BTN3A3,CA4,CA5B,CASP4,CBLB,CCDC88C,CCND2,CCR7,CD226,CD27,CD28,CD38,CD3E,CD3G,CD40LG,CD5,CD84,CD96,CDC42EP3,CEBPA,CEBPB,CEBPD,CHUK,CLEC2D,CXCL16,DEGS1,DPP4,ETS2,FCGR1B,FCMR,FOXP1,GBP4,GRB10,GRB2,HDAC4,HGF,HHEX,HPSE,HUWE1,HYAL2,IFNGR1,IFNGR2,IKZF3,IL7R,IMPDH1,IRAK3,ITGAM,JAK2,KBTBD2,LAT,LCK,LEF1,LILRB3,LILRB4,LPIN1,MAPK14,mir-21,MTR,NLRC4,NLRP3,NUP155,OGFOD1,PDCD…
Migration of phagocytes	3.79e-05	-0.112	30	ADAM17,BST1,CCR7,CD177,CD38,CD40LG,CD5,CD58,DOCK10,FLT3LG,GNAI3,HGF,ITGAM,MAPK14,NLRC4,NLRP3,PIK3R1,PRKCQ,ROCK1,RTN4,S100A9,S1PR4,SOCS3,SOS1,ST3GAL4,STAB1,TGFBR1,TLR2,TLR4,VAV3
Differentiation of Th2 cells	4.03e-05	-0.625	13	CBLB,CD28,CEBPB,GATA3,IL4R,IRF5,ITK,JUNB,MAPK14,NFATC2,NFATC3,PRKCQ,STAT4
Arrest in differentiation of lymphocytes	4.03e-05		12	CD3E,GRAP2,IKZF3,IL7R,LAT,LIG4,PIK3R1,RHOH,SATB1,SPI1,SPPL2A,ZAP70
Cell death of fibroblast cell lines	4.08e-05	1.265	37	ABL2,ATG3,ATR,BCL2A1,BNIP3,CA4,CASP4,CD40LG,CEBPB,CRK,EP400,ETS1,GADD45A,GMFB,GNB2,GRB10,GRB2,HGF,HPSE,HYAL2,IRF5,LEF1,MAP3K8,MAPK14,MARCHF5,MICAL1,NFATC2,PIK3R1,PLK3,PMS2,RALB,RHOT1,RTN4,SLC25A24,SYCP2,TNFSF10,TSC1
Plasma cell dyscrasia	4.1e-05		50	ABLIM1,ADAM9,AGAP6 (includes others),ANKRD36,ARID2,ATR,CD2,CD226,CD247,CD27,CD28,CD38,CD3G,CD40LG,CD5,CD6,CHUK,EP400,GADD45A,HDAC4,HGF,HUWE1,IDH1,IL7R,IMPDH1,KAT7,KMT2A,LEF1,LILRA6,LILRB3,MGA,NPAT,PABPC3,PDE4DIP,PLCG1,POR,PSIP1,PTPRF,RAB24,RRM1,S1PR4,SATB1,SPI1,TNIK,TRAC,TRAF3,TRAF5,TUBB,VSIG10L,ZAP70
Maturation of cells	4.13e-05	-1.496	40	ABL2,ADAM17,CCND2,CD247,CD28,CD3E,CD40LG,CDC25B,CEBPA,CEBPB,CHUK,DISC1,FLT3LG,GAS7,GATA3,IL7R,IRAK4,ITGAM,ITK,JAK2,LAT,LCK,LEF1,LPIN1,NBEAL2,NFIL3,PFKFB4,PIK3R1,RASGRP1,RHOH,SOS1,TCF7,TGFBR1,TLE5,TLR2,TLR4,TLR5,TNFSF10,TSC1,TXK
Immune response of tumor cell lines	4.16e-05	0.618	23	ATR,CD38,CD59,CYRIB,DCAF1,ETS2,FOXP1,GRB2,IDH1,ITGAM,ITK,JUNB,KIF2A,LCK,NANS,RALB,RIT1,SPI1,STT3A,TLR4,TMEM165,TRAF3,ZMYND8
Hematologic cancer	4.19e-05	-0.854	193	ABL2,ABLIM1,ACSL3,ACSL4,ADAM9,AGAP6 (includes others),AKIRIN2,ANAPC1,ANKRD36,ARHGEF3,ARID2,ARL11,ATP11A,ATR,BCAS3,BCL10,BCL2A1,BNIP2,CA5B,CBLB,CCND2,CCPG1,CCR7,CD163,CD2,CD226,CD247,CD27,CD28,CD38,CD3E,CD3G,CD40LG,CD5,CD58,CD6,CD63,CDC25B,CDC42EP3,CEBPA,CEBPB,CEBPD,CHUK,CKLF-CMTM1,CMTM1,CRK,CUX1,CXCL16,CYFIP2,DDB1,DENND4C,DGKA,DLEU2,DOCK10,DOCK9,DPP4,DUSP22,EHBP1L1,EIF4E3,EP400,ETS1,F5,FAM102A,FA…
Stimulation of lymphocytes	4.27e-05	0.148	18	CASP4,CD2,CD28,CD3E,CD40LG,CD5,DPP4,GRAP2,GRB2,IL18R1,ITK,LCK,LILRB4,MAP3K8,PIK3R1,S100A4,TLR4,TNFSF10
Priming of leukocytes	4.47e-05	-0.368	12	CD2,CD28,CD38,CD40LG,FLT3LG,GATA3,HGF,MAPK14,NFIL3,PRKCQ,RAB27A,TLR4
Immunodeficiency	4.47e-05		32	AGK,BCL10,CD247,CD27,CD28,CD3E,CD3G,CD40LG,CEBPD,FCGR1B,FUT7,IFNGR1,IFNGR2,IL4R,IL7R,IRAK4,LAT,LCK,LIG4,LRBA,MICAL1,PIK3R1,RAB27A,RASGRP1,RHOH,SPPL2A,TGFBR3,TLR2,TLR4,TLR5,TRAC,ZAP70
Abnormal morphology of thymus gland	4.74e-05		18	CCR7,CD247,CD28,CD3E,CLEC4D,ETS1,GRAP2,IL7R,ITK,LAT,LCK,LIG4,NFATC2,RASGRP1,RHOH,SATB1,SPI1,TESPA1
Hemostasis	4.86e-05	-0.247	31	ASGR2,CAPZA2,CBX5,CD177,CD226,CD40LG,CD59,CD84,CLIC1,DGKA,DOCK9,F5,GATA3,ITGAM,JAK2,LCK,LILRB4,LMAN1,MICAL1,NBEAL2,PAFAH2,PIK3R1,PRKACB,PRKCH,PRKCQ,RAB27A,ST3GAL4,TLR2,TLR4,VASP,VAV3
Delayed hypersensitive reaction	5.61e-05	-0.404	16	ARG1,CASP4,CCR7,CD2,CD28,CDC25B,CEBPB,CLEC4D,FLT3LG,FUT7,IFNGR2,IL4R,mir-21,NLRP3,S100A9,TNFSF10
Apoptosis of B lymphocytes	5.62e-05	0.799	17	AKIRIN2,BCL10,BCL2A1,CASP4,CD27,CD40LG,CD5,ETS1,FCMR,FLT3LG,FOXP1,PIK3R1,SPI1,TLR2,TNFSF10,TRAF3,VAV3
Differentiation of myeloid leukocytes	6.01e-05	1.425	27	ADAM17,CEBPA,CRK,ETS2,FLT3LG,FOXP1,GATA3,HGF,HHEX,IL7R,ITGAM,KMT2A,LEF1,MAPK14,mir-21,NDST2,NLRC4,OSTM1,PIK3AP1,RALB,SOCS3,SPI1,ST6GAL1,TLR2,TLR4,TLR5,TNFSF10
Metastasis	6.14e-05	3.096	74	ABL2,ABLIM1,ADAM17,ADAM9,AKIRIN2,ARG1,ARID2,ATR,CCND2,CCR7,CD226,CD28,CD3G,CD59,CD96,CEBPA,CEBPD,CHUK,CLEC4D,CUX1,ELK4,ELP3,ERCC5,FCGR1B,FOXP1,FUT7,GADD45A,GAS7,GATA3,HGF,HMGB2,HPSE,IDH1,IFNGR1,IL4R,IMPDH1,ITK,JAK2,KIF1B,KMT2A,LCK,LINC00963,LRRFIP2,MARCHF5,MBD2,mir-21,MKNK1,NBEAL2,NFATC2,NUP93,PDCD4,PFKFB4,PIK3R1,PMS2,POR,PSIP1,PTPN4,RALB,RALGAPA2,RRM1,S100A4,SEPTIN9,SOCS3,STAB1,TGFBR1,TGFBR3,TLR…
Multiple cancers	6.22e-05		217	AAK1,ABL2,ABLIM1,ACVR1B,ADAM17,ADAM9,AGAP6 (includes others),AGK,ANKRD36,ANKRD36C,ANXA3,ARHGEF3,ARHGEF40,ARID2,ARL4C,ATP11B,ATP8B2,ATR,B3GNT5,BABAM2,BCL10,BIVM-ERCC5,CAB39,CAMK4,CAMKK2,CAPZA2,CASP5,CCDC71L,CCND2,CCR7,CD226,CD27,CD28,CD38,CD40LG,CD5,CD6,CDC25B,CDC42EP3,CEBPA,CEBPB,CEBPD,CERT1,CHIA,CLEC2D,CLIC1,CUX1,CXCL16,CYFIP2,CYRIB,DCAF1,DCAF16,DDB1,DDX24,DENND2D,DOCK9,DPP4,EBLN2,ECT2,ELK4,ELP3…
Salmonellosis	6.61e-05	-2	6	IFNGR1,NLRC4,NLRP3,TLR2,TLR4,TLR5
Homing of cells	6.72e-05	2.199	48	ADAM17,BST1,CCR7,CD28,CD38,CD40LG,CERT1,CHUK,CKLF,CRK,CUX1,CXCL16,CYRIB,DGKA,DPP4,FLT3LG,FUT7,GATA3,GNAI3,GNB2,GRB2,HGF,HMGB2,HPSE,IL4R,IRAK4,ITGAM,ITK,JAK2,LAT,LCK,LEF1,LILRB3,MAPK14,PRKCQ,ROCK1,RTN4,S100A4,S100A9,SERPINB1,SOCS3,SPI1,ST6GAL1,TGFBR1,TLR2,TLR4,TSC1,VAV3
Myeloid or lymphoid neoplasm	6.92e-05	0.287	193	ABL2,ABLIM1,ACSL3,ACSL4,ADAM17,ADAM9,AGAP6 (includes others),AKIRIN2,ANAPC1,ANKRD36,ANXA3,ARHGEF3,ARID2,ARL11,ATP11A,ATR,BCAS3,BCL10,BNIP2,CA5B,CBLB,CCND2,CCPG1,CCR7,CD163,CD2,CD226,CD247,CD27,CD28,CD38,CD3E,CD3G,CD40LG,CD5,CD58,CD6,CD63,CDC25B,CDC42EP3,CEBPA,CEBPB,CEBPD,CHUK,CKLF-CMTM1,CMTM1,CRK,CUX1,CXCL16,CYFIP2,DDB1,DENND4C,DGKA,DLEU2,DOCK10,DOCK9,DPP4,DUSP22,EHBP1L1,EIF4E3,EP400,ETS1,F5,FAM1…
Synthesis of nitric oxide	7.06e-05	2.091	28	ARG1,ARL11,CAMKK2,CD28,CD38,CD40LG,CEBPB,DDAH2,GNAI3,IFNGR1,IRAK4,ITGAM,JAK2,JUNB,MAPK14,mir-21,PIK3R1,PLCG1,S100A9,SOCS3,STAT4,TLR2,TLR4,TLR5,TNFSF10,TRAF3,TSC1,TSPO
Autosomal recessive immunodeficiency	7.11e-05		19	AGK,BCL10,CD247,CD3E,CD3G,IFNGR2,IL7R,IRAK4,LAT,LCK,LIG4,LRBA,MICAL1,PIK3R1,RAB27A,RASGRP1,RHOH,TRAC,ZAP70
Advanced malignant tumor	7.35e-05	3.096	79	ABL2,ABLIM1,ADAM17,ADAM9,AKIRIN2,ARG1,ARID2,ARL4C,ATR,BCL10,CCND2,CCR7,CD226,CD28,CD3G,CD59,CD96,CEBPA,CEBPD,CHUK,CLEC4D,CUX1,DPP4,ELK4,ELP3,ERCC5,FCGR1B,FOXP1,FUT7,GADD45A,GAS7,GATA3,HGF,HMGB2,HPSE,IDH1,IFNGR1,IL4R,IMPDH1,ITK,JAK2,KIF1B,KMT2A,LCK,LINC00963,LRRFIP2,MARCHF5,MBD2,mir-21,MKNK1,NBEAL2,NFATC2,NUP93,PDCD4,PFKFB4,PIK3R1,PMS2,POR,PSIP1,PTPN4,RALB,RALGAPA2,RRM1,S100A4,SEPTIN9,SOCS3,SORT1,…
Adhesion of mononuclear leukocytes	8.49e-05	-0.34	18	CBLB,CCR7,CD2,CD28,CD40LG,CD58,FUT7,HGF,IL7R,ITGAM,ITK,JAK2,MAPK14,RASGRP1,ROCK1,SOS1,TLR4,ZAP70
Maturation of lymphocytes	8.56e-05	-2.181	17	ADAM17,CD247,CD28,CD3E,CHUK,IL7R,ITK,LAT,LCK,LEF1,NFIL3,PIK3R1,RASGRP1,RHOH,TCF7,TSC1,TXK
Adhesion of lymphocytes	8.56e-05	-0.473	16	CBLB,CCR7,CD2,CD28,CD40LG,CD58,FUT7,HGF,IL7R,ITK,JAK2,RASGRP1,ROCK1,SOS1,TLR4,ZAP70
Cell movement of myeloid cells	8.56e-05	0.989	48	ADAM17,ARG1,BST1,CCR7,CD177,CD2,CD28,CD40LG,CHUK,CKLF,DOCK10,DPP4,FLT3LG,FUT7,GNAI3,HGF,IFNGR1,IL4R,IRF5,ITGAM,ITK,JAK2,LILRB3,LMNB1,MAP3K8,MAPK14,NFKBIZ,NLRC4,NLRP3,PIK3R1,PRKCQ,RAB27A,ROCK1,RTN4,S100A4,S100A9,SERPINB1,SOCS3,SOS1,SPI1,ST3GAL4,STAB1,TGFBR1,TLR2,TLR4,TSC1,VASP,VAV3
Breast adenocarcinoma	8.72e-05		65	AAK1,ACVR1B,ADAM17,ARID2,ARL4C,ATR,BIVM-ERCC5,CAB39,CAMK4,CASP5,CCDC71L,CCND2,CCR7,CDC25B,CDC42EP3,CHIA,DPP4,ELK4,ELP3,ERCC5,FLOT2,FOXP1,FPGT,GATA3,GRB2,HGF,IDH1,INPP4B,ITK,JAK2,KAT6B,KAT7,KIF1B,KMT2A,LCK,mir-21,MKNK1,MYCBP2,NFATC2,NFATC3,NUP93,PIK3R1,PLCG1,PLK3,PMS2,POR,PRKCH,PTPRF,RASGRP1,RRM1,RTN4,S100A4,SOS1,SPI1,SRPK1,TENT4A,TGFBR1,TLR4,TLR5,TRAF5,TSC1,USP24,VAV3,ZFYVE16,ZMYND8
B-cell lymphoproliferative disorder	8.79e-05	1.066	122	ABL2,ABLIM1,ADAM9,AGAP6 (includes others),ANKRD36,ARID2,ARL11,ATP11A,ATR,BCL10,BNIP2,CCND2,CCPG1,CCR7,CD163,CD2,CD226,CD247,CD27,CD28,CD38,CD3E,CD3G,CD40LG,CD5,CD58,CD6,CD63,CDC42EP3,CEBPA,CEBPB,CEBPD,CHUK,CKLF-CMTM1,CMTM1,CRK,DDB1,DGKA,DLEU2,DOCK9,DPP4,EIF4E3,EP400,ETS1,F5,FAM102A,FCMR,FOXP1,GADD45A,GCSAM,GPR174,GRB2,HDAC4,HGF,HHEX,HIPK3,HMGB2,HUWE1,IDH1,IFNGR1,IKZF3,IL4R,IL7R,IMPDH1,ITK,JAK2,KA…
Lymphoproliferative disorder	9.09e-05	-1.315	148	ABL2,ABLIM1,ADAM9,AGAP6 (includes others),ANKRD36,ARHGEF3,ARID2,ARL11,ATP11A,ATR,BCL10,BNIP2,CBLB,CCND2,CCPG1,CCR7,CD163,CD2,CD226,CD247,CD27,CD28,CD38,CD3E,CD3G,CD40LG,CD5,CD58,CD6,CD63,CDC25B,CDC42EP3,CEBPA,CEBPB,CEBPD,CHUK,CKLF-CMTM1,CMTM1,CRK,CXCL16,DDB1,DGKA,DLEU2,DOCK9,DPP4,DUSP22,EIF4E3,EP400,ETS1,F5,FAM102A,FAM217B,FCMR,FOXP1,GADD45A,GATA3,GCSAM,GPR174,GRB2,HDAC4,HGF,HHEX,HIPK3,HMGB2,HUWE…
Adhesion of leukemia cell lines	9.15e-05	0.82	15	BCL10,CD28,CD40LG,CRK,FOXP1,FUT7,ITGAM,LAT,mir-21,PIK3R1,PLCG1,TGFBR1,TLR2,TLR5,ZAP70
Priming of T lymphocytes	9.15e-05	-0.4	10	CD28,CD38,CD40LG,FLT3LG,GATA3,HGF,MAPK14,NFIL3,PRKCQ,TLR4
Stimulation of T lymphocytes	9.15e-05	-0.468	16	CASP4,CD2,CD28,CD3E,CD40LG,CD5,DPP4,GRAP2,GRB2,IL18R1,ITK,LCK,LILRB4,MAP3K8,PIK3R1,TLR4
Differentiation of bone cells	9.39e-05	1.826	35	ADAM17,CAMK4,CD40LG,CEBPA,CEBPB,CEBPD,CHUK,CLIC1,CRK,FOXP1,GRB2,HDAC4,HGF,HPSE,IFNGR1,INPP4B,IRAK3,JUNB,LAT,LILRB3,LILRB4,MAPK14,mir-21,NFATC2,OSTM1,PIK3R1,PLCG1,SBNO2,SNX10,SOCS3,TGFBR3,TLR2,TLR4,TNFSF10,WWP1
Migration of neutrophils	9.56e-05	1.003	17	BST1,CCR7,CD177,GNAI3,HGF,ITGAM,NLRP3,PRKCQ,ROCK1,RTN4,S100A9,SOCS3,ST3GAL4,TGFBR1,TLR2,TLR4,VAV3
Cell movement of granulocytes	0.000103	1.64	35	ADAM17,BST1,CCR7,CD177,CD2,CD28,CHUK,CKLF,DPP4,FUT7,GNAI3,HGF,IFNGR1,ITGAM,ITK,LILRB3,MAP3K8,MAPK14,NFKBIZ,NLRP3,PRKCQ,RAB27A,ROCK1,RTN4,S100A9,SERPINB1,SOCS3,SPI1,ST3GAL4,TGFBR1,TLR2,TLR4,TSC1,VASP,VAV3
Function of Th1 cells	0.000108		9	CD247,CD28,CEBPB,FLT3LG,IL18R1,IRF5,NFATC2,SAMSN1,STAT4
Differentiation of antigen presenting cells	0.000108	1.758	23	CAMK4,CD40LG,CEBPA,CEBPB,CRK,FLT3LG,HGF,ITGAM,JAK2,KMT2A,LILRB3,mir-21,NFIL3,NLRC4,OSTM1,PIK3AP1,S100A9,SOCS3,SPI1,TLR2,TLR4,TLR5,TNFSF10
Large-cell lymphoma	0.00011		28	ANKRD36,BCL10,CCND2,CD247,CD38,CD3E,CD3G,CD5,CD58,CD63,CEBPA,CEBPB,DDB1,DUSP22,ETS1,FOXP1,GCSAM,GRB2,HUWE1,IL4R,IMPDH1,JAK2,KMT2A,PABPC3,POR,RRM1,TNRC6C,TRAF3
Gonadal tumor	0.000111		119	ACVR1B,ADAM17,AGK,ANKRD36,ANKRD36C,ARHGEF40,ARID2,ARL4C,ATP11B,ATP8B2,ATR,BCL10,CAMKK2,CCND2,CD40LG,CD6,CLEC2D,CLIC1,CXCL16,CYFIP2,DCAF1,DCAF16,DOCK9,DPP4,EBLN2,ECT2,ENOSF1,EP400,ETS2,EVL,EXOC3L4,FAM126B,FBXL5,FGD4,FLT3LG,FOXP1,FUBP3,GADD45A,GATA3,GYG1,HAUS4,HEATR1,HGF,HYAL2,IDH1,IFNGR1,IFNGR2,IKZF3,IMPDH1,INPP4B,ITK,JAK2,JUNB,KAT6B,KLHL2,LCK,LEF1,MCTP1,MEF2A,METTL9,MGA,MTR,MYCBP2,NBEAL2,NKTR,NLR…
Visceromegaly	0.000112		58	ADAM17,AGK,ARG1,B3GNT5,BNIP3,CAMK4,CCR7,CD247,CD28,CDC42EP3,CEBPA,CEBPB,CRK,CUX1,DPP4,DUSP22,ETS1,FLT3LG,GRB2,HDAC4,HGF,HUWE1,IKZF3,IRAG1,IRAK4,IRF5,JAK2,LAT,MAPK14,MBNL2,MEF2A,mir-21,MKNK1,NBEAL2,NFATC2,NFATC3,NFKBIZ,NLRP3,PIK3R1,RAB1A,RASGRP1,ROCK1,RRM1,RTN4,S100A6,SOCS3,SOS1,SPI1,SPTAN1,SPTBN1,STAB1,TGFBR3,TLR4,TLR5,TRAF3,TSC1,UTRN,VAV3
Abnormality of thymus gland	0.000113		20	BCL10,CCR7,CD247,CD28,CD3E,CLEC4D,ETS1,GRAP2,IL7R,ITK,LAT,LCK,LIG4,MAPK14,NFATC2,RASGRP1,RHOH,SATB1,SPI1,TESPA1
Development of helper T lymphocytes	0.000117	-2.225	12	CD226,CD28,CD5,GATA3,IFNGR2,IL4R,ITK,NFKBIZ,PRKCQ,SOCS3,STAT4,TLR5
Antibody response	0.000117	-1.562	18	ARHGEF6,BCL10,BST1,CCR7,CD28,CD38,CD40LG,CEBPB,GATA3,PIK3R1,PRKCQ,RASGRP1,SPI1,ST6GAL1,TLR4,TRAF3,TRAF5,VAV3
Accumulation of cells	0.000121	1.184	32	BCL10,BCL2A1,CCR7,CD27,CD28,CEBPA,CXCL16,ETS2,FLT3LG,GATA3,IL4R,IRF5,ITGAM,ITK,JAK2,LAT,MAP3K8,NFATC2,NLRC4,NLRP3,PIK3AP1,PRKCQ,RASGRP1,ROCK1,S100A9,SEPTIN9,SOS1,SPI1,SPPL2A,TLR2,TLR4,TNFSF10
Hematopoiesis of phagocytes	0.000121	0.789	22	ADAM17,CAMK4,CD40LG,CEBPA,CEBPB,ETS2,FLT3LG,FOXP1,HGF,HHEX,IL7R,JAK2,LILRB3,MAPK14,mir-21,NFIL3,S100A9,SPI1,TLR2,TLR4,TLR5,TNFSF10
Inflammatory response of mononuclear leukocytes	0.000124		5	CLEC5A,ETS1,SOCS3,TLR2,TLR4
Arrest in differentiation of T lymphocytes	0.000124		8	CD3E,GRAP2,IL7R,LAT,LIG4,RHOH,SATB1,ZAP70
Primary immunodeficiency disorder	0.000125		19	BCL10,CD247,CD3E,CD3G,FCGR1B,FUT7,IFNGR1,IFNGR2,IL4R,IL7R,LAT,LCK,LIG4,LRBA,RASGRP1,TLR2,TLR4,TLR5,ZAP70
Maturation of T lymphocytes	0.00013	-2.741	13	ADAM17,CD247,CD28,CD3E,IL7R,ITK,LAT,LCK,LEF1,RASGRP1,RHOH,TCF7,TXK
High-grade lymphoma	0.00013		35	ABL2,ANKRD36,BCL10,CCND2,CD2,CD247,CD27,CD38,CD3E,CD3G,CD5,CD58,CD63,CEBPA,DDB1,ETS1,FOXP1,GCSAM,GRB2,HGF,HUWE1,IKZF3,IL4R,IMPDH1,JAK2,KMT2A,LCK,LEF1,MEF2A,PABPC3,POR,RRM1,RTTN,TNRC6C,TRAF3
Activation of natural killer cells	0.000134	-0.393	16	BCL10,CD2,CD226,CD27,CD28,CD59,FLT3LG,IL18R1,IRAK4,NFIL3,NFKBIZ,PRKCQ,RASGRP1,S100A9,SLAMF6,STAT4
Metabolism of sphingolipid	0.000135	0.522	19	ACER3,ACSL3,ACSL4,AGK,B3GNT5,CD40LG,CERT1,CUX1,DEGS1,ESYT1,FUT7,GNAI3,SAMD8,SERINC5,SPTLC2,SUMF2,TNFSF10,UGCG,VAPA
B-cell neoplasm	0.000135	1.066	121	ABL2,ABLIM1,ADAM9,AGAP6 (includes others),ANKRD36,ARID2,ARL11,ATP11A,ATR,BCL10,BNIP2,CCND2,CCPG1,CCR7,CD163,CD2,CD226,CD247,CD27,CD28,CD38,CD3E,CD3G,CD40LG,CD5,CD58,CD6,CD63,CDC42EP3,CEBPA,CEBPB,CEBPD,CHUK,CKLF-CMTM1,CMTM1,CRK,DDB1,DGKA,DLEU2,DOCK9,DPP4,EIF4E3,EP400,ETS1,F5,FAM102A,FCMR,FOXP1,GADD45A,GCSAM,GPR174,GRB2,HDAC4,HGF,HHEX,HIPK3,HMGB2,HUWE1,IDH1,IFNGR1,IKZF3,IL4R,IL7R,IMPDH1,JAK2,KAT7,K…
Abnormal morphology of double-negative T lymphocyte	0.000138		6	CD247,CD3E,GRAP2,LCK,RHOH,SPI1
Abnormal morphology of B lymphocytes	0.000143		12	B3GNT5,CD28,CD3E,CD84,CEBPB,ETS1,FCMR,FLT3LG,NFIL3,PIK3AP1,SPI1,SPPL2A
Expansion of hematopoietic progenitor cells	0.000143	-0.155	12	CCND2,CD163,CD3E,CEBPA,FLT3LG,FOXP1,IL4R,JAK2,LY9,SPI1,TLR4,ZAP70
Immune response of T lymphocytes	0.000143	-1.696	16	ARG1,CCR7,CD226,CD27,CD28,CD40LG,CD59,ETS1,FLT3LG,IFNGR1,IL7R,ITK,NFATC2,PFKFB3,PLCG1,SOCS3
Undifferentiated malignant neoplasm	0.000143		35	AAK1,ARID2,ATR,CAMKK2,CD247,CD38,CD3E,CD3G,CHUK,HGF,IL7R,IMPDH1,IRAK3,IRF5,ITK,JAK2,LCK,MAP3K8,mir-21,MKNK1,NUP93,PIK3R1,POR,PRKCQ,ROCK1,RRM1,SPTAN1,TBCK,TGFBR1,TNIK,TSC1,TXK,ZFYVE16,ZKSCAN8,ZNF230
Transcription of RNA	0.000158	-0.367	110	ABLIM1,ACVR1B,AKIRIN2,APOL3,ARID2,BCAS3,BCL10,CAMK4,CAMKK2,CBX5,CCPG1,CD28,CD38,CD3E,CD40LG,CDC25B,CEBPA,CEBPB,CEBPD,CHUK,CRK,CUX1,DCAF1,DDB1,DISC1,DUSP22,ECT2,ELK4,ELP3,ETS1,ETS2,FLT3LG,FOXP1,FUBP3,GABPB2,GADD45A,GATA3,HDAC4,HEATR1,HGF,HHEX,HIPK3,HMGB2,HPSE,HSBP1,HYAL2,IKZF3,IRF2BPL,IRF5,JAK2,JUNB,KAT6B,KAT7,KMT2A,LAT,LBH,LCK,LEF1,LPIN1,LY9,LY96,MAPK14,MBD2,MEF2A,MGA,MSL3,NFATC2,NFATC3,NFIL3,NFK…
Quantity of IgG1	0.000159	0.039	15	CCR7,CD28,CD40LG,FCMR,GADD45A,IKZF3,IL4R,LAX1,LCK,MAP3K8,NFATC2,NFIL3,SPPL2A,TNFSF10,TRAF5
Lymphoblastic B-cell lymphoma	0.000159		10	ABL2,CD247,CD3E,CD3G,IMPDH1,JAK2,KMT2A,LCK,POR,RRM1
Co-stimulation of T lymphocytes	0.000159		10	CD28,CD3E,CD40LG,CD5,DPP4,GRAP2,GRB2,LCK,MAP3K8,PIK3R1
Hematologic cancer of cells	0.00016	-0.251	132	ABL2,ABLIM1,ADAM9,ANKRD36,ARHGEF3,ARID2,ARL11,ATP11A,ATR,BCL10,BNIP2,CBLB,CCND2,CCPG1,CCR7,CD163,CD2,CD247,CD27,CD28,CD38,CD3E,CD3G,CD40LG,CD5,CD58,CD6,CD63,CDC25B,CDC42EP3,CEBPA,CEBPB,CHUK,CKLF-CMTM1,CMTM1,CXCL16,DDB1,DGKA,DLEU2,DOCK9,DPP4,DUSP22,ETS1,F5,FAM102A,FCMR,FOXP1,GADD45A,GATA3,GCSAM,GPR174,GRB2,HDAC4,HGF,HHEX,HIPK3,HMGB2,HUWE1,IDH1,IFNGR1,IKZF3,IL4R,IL7R,IMPDH1,INPP4B,ITGAM,JAK2,JUNB,K…
Signal transduction	0.000167		79	ABL2,ACVR1B,ARHGEF3,ARHGEF6,ARHGEF9,ASGR2,BABAM2,BST1,CAB39,CAMK4,CBLB,CCR7,CD2,CD226,CD247,CD28,CD3E,CD3G,CD59,CDC42EP3,CDC42SE2,CERT1,CLEC2D,CLEC5A,CLIC1,CRK,CXCL16,ECT2,FGD4,FLT3LG,GATA3,GNAI3,GNB2,GNG10,GRB10,HHEX,IFNGR1,IFNGR2,IL18R1,IL4R,IL7R,INPP4B,ITK,JAK2,LAT,LAX1,LCK,LILRB3,LRBA,LY96,MAPK14,MKNK1,NUP93,PIK3R1,PLCG1,PRKACB,PRKCH,PRKCQ,RALB,RASGRP1,RIT1,ROCK1,S100A6,S1PR4,SOCS3,SORT1,SOS1…
Shock Response	0.000167	2.387	24	ADAM17,CASP4,CDC42EP3,F5,FCGR1B,FCMR,GATA3,GCA,IFNGR1,IMPDH1,IRAK4,IRF5,ITGAM,LY96,MAP3K8,MAPK14,NFATC2,NLRP3,PLK3,S100A9,TLR2,TLR4,TSPO,ZNF230
Diffuse large B-cell lymphoma	0.000172		25	ANKRD36,BCL10,CCND2,CD247,CD38,CD3E,CD3G,CD5,CD58,CD63,CEBPA,DDB1,ETS1,FOXP1,GCSAM,GRB2,HUWE1,IL4R,IMPDH1,JAK2,PABPC3,POR,RRM1,TNRC6C,TRAF3
Neoplasia of leukocytes	0.000175	-0.676	142	ABL2,ABLIM1,ADAM9,AGAP6 (includes others),ANKRD36,ARHGEF3,ARID2,ARL11,ATP11A,ATR,BCL10,BNIP2,CBLB,CCND2,CCPG1,CCR7,CD163,CD2,CD226,CD247,CD27,CD28,CD38,CD3E,CD3G,CD40LG,CD5,CD58,CD6,CD63,CDC25B,CDC42EP3,CEBPA,CEBPB,CEBPD,CHUK,CKLF-CMTM1,CMTM1,CRK,CXCL16,DDB1,DGKA,DLEU2,DOCK9,DPP4,DUSP22,EIF4E3,EP400,ETS1,F5,FAM102A,FCGR1B,FCMR,FOXP1,GADD45A,GATA3,GCSAM,GPR174,GRB2,HDAC4,HGF,HHEX,HIPK3,HMGB2,HUWE1…
Tumorigenesis of lymphocytes	0.000183	-0.41	137	ABL2,ABLIM1,ADAM9,AGAP6 (includes others),ANKRD36,ARHGEF3,ARID2,ARL11,ATP11A,ATR,BCL10,BNIP2,CBLB,CCND2,CCPG1,CCR7,CD163,CD2,CD226,CD247,CD27,CD28,CD38,CD3E,CD3G,CD40LG,CD5,CD58,CD6,CD63,CDC25B,CDC42EP3,CEBPA,CEBPB,CEBPD,CHUK,CKLF-CMTM1,CMTM1,CRK,CXCL16,DDB1,DGKA,DLEU2,DOCK9,DPP4,DUSP22,EIF4E3,EP400,ETS1,F5,FAM102A,FCMR,FOXP1,GADD45A,GATA3,GCSAM,GPR174,GRB2,HDAC4,HGF,HHEX,HIPK3,HMGB2,HUWE1,IDH1,I…
Septic shock	0.000187	2.466	21	ADAM17,CASP4,CDC42EP3,F5,FCGR1B,FCMR,GATA3,GCA,IFNGR1,IMPDH1,IRAK4,ITGAM,LY96,MAP3K8,MAPK14,NLRP3,S100A9,TLR2,TLR4,TSPO,ZNF230
Inflammation of lung	0.000188	1.033	32	ADAM17,ANXA3,ARG1,CCR7,CLEC4D,CLEC5A,DPP4,DUSP22,FCGR1B,FLT3LG,IFNGR1,IL4R,IMPDH1,ITK,JAK2,LAT,LY96,mir-21,NFATC2,NFATC3,NFKBIZ,NLRC4,NLRP3,S100A4,SERPINB1,SPI1,TLR2,TLR4,TLR5,TRAF3,TUBB,VAV3
Phagocytosis	0.000188	1.966	35	ABL2,ANXA3,ATG3,CD38,CD40LG,CEBPB,CRK,CYRIB,ETS2,FCMR,FOXP1,GRB2,HGF,IDH1,ITGAM,JUNB,LAT,MAPK14,NANS,NLRC4,OSTM1,PFKFB3,RAB27A,RALB,RIT1,S100A9,SH3GLB1,SPI1,STT3A,STX17,TBC1D2,TLR2,TLR4,TMEM165,ZMYND8
Recruitment of cells	0.000192	1.528	32	ADAM17,CBLB,CCR7,CD28,CD40LG,CD63,CLEC5A,CXCL16,DPP4,ETS1,FLT3LG,FUT7,HGF,HPSE,IRF5,ITGAM,LY96,MAP3K8,MAPK14,NFATC2,NLRP3,PIK3R1,PRKCQ,ROCK1,RTN4,S100A4,ST3GAL4,TLR2,TLR4,TLR5,VASP,VAV3
Infection by Helicobacter pylori	0.000203		5	IFNGR1,POR,TLR2,TLR4,TLR5
Negative selection of thymocytes	0.000203		5	GRB2,ITK,LCK,TNFSF10,TXK
Cell movement of antigen presenting cells	0.000209	0.132	34	ADAM17,ARG1,CCR7,CD38,CD40LG,CD5,CD58,CHUK,CKLF,DOCK10,DPP4,FLT3LG,GNAI3,HGF,HPSE,IFNGR1,IL4R,IRAK4,IRF5,ITGAM,LMNB1,MAP3K8,NFKBIZ,NLRC4,NLRP3,PRKCQ,ROCK1,S100A4,S1PR4,SOS1,STAB1,TLR2,TLR4,VASP
Co-stimulation of cells	0.000212		11	CD28,CD3E,CD40LG,CD5,DPP4,FLT3LG,GRAP2,GRB2,LCK,MAP3K8,PIK3R1
Diffuse B-cell lymphoma	0.000221		52	ABL2,ADAM9,ANKRD36,ARL11,BCL10,CCND2,CD247,CD27,CD38,CD3E,CD3G,CD5,CD58,CD63,CEBPA,CKLF-CMTM1,CMTM1,DDB1,DGKA,ETS1,FAM102A,FOXP1,GCSAM,GRB2,HUWE1,IKZF3,IL4R,IMPDH1,JAK2,KMT2A,LCK,LPIN1,MEF2A,MGA,mir-21,NLRC4,NUP205,PABPC3,POR,RRM1,RTTN,S100A4,SLC25A24,SP140,TLR2,TMEM144,TNIK,TNRC6C,TRAF1,TRAF3,TRERF1,VAV3
Frequency of lymphocytes	0.000222	-0.506	16	CCR7,CD226,CD28,CD6,ETS1,GATA3,MAPK14,NFATC2,PLEKHA1,RASGRP1,SERPINB1,SPI1,TCF7,TNFSF10,TRAF3,TSC1
Generation of helper T lymphocytes	0.000239	-1.803	11	CD28,CD5,GATA3,IL4R,ITK,NFKBIZ,PRKCQ,SOCS3,STAT4,TLR5,TRAF3
Lymphocytic cancer	0.000256	-0.437	144	ABL2,ABLIM1,ADAM9,AGAP6 (includes others),ANKRD36,ARHGEF3,ARID2,ARL11,ATP11A,ATR,BCL10,BNIP2,CBLB,CCND2,CCPG1,CCR7,CD163,CD2,CD226,CD247,CD27,CD28,CD38,CD3E,CD3G,CD40LG,CD5,CD58,CD6,CD63,CDC25B,CDC42EP3,CEBPA,CEBPB,CEBPD,CHUK,CKLF-CMTM1,CMTM1,CRK,CXCL16,DDB1,DGKA,DLEU2,DOCK9,DPP4,DUSP22,EIF4E3,EP400,ETS1,F5,FAM102A,FAM217B,FCMR,FOXP1,GADD45A,GATA3,GCSAM,GPR174,GRB2,HDAC4,HGF,HHEX,HIPK3,HMGB2,HUWE…
Proliferation of myeloid cells	0.000261	0.144	21	ADAM17,CCND2,CD163,CEBPA,CUX1,CXCL16,FLT3LG,HGF,IFNGR1,JAK2,KMT2A,MAPK14,mir-21,NBEAL2,PIK3AP1,PIK3R1,RABGEF1,SOCS3,SPI1,TLR2,TLR4
Maturation of hematopoietic cells	0.000269	-2.158	11	CCND2,CD247,CD3E,CD40LG,CEBPA,JAK2,LCK,LEF1,NBEAL2,RASGRP1,TLE5
Morphology of hematopoietic progenitor cells	0.000269		17	CCND2,CD247,CD3E,CEBPA,EP400,FLT3LG,GRAP2,JAK2,KMT2A,LCK,NBEAL2,NFIL3,RASGRP1,RHOH,S1PR4,SPI1,TNFSF10
Lymphocytic neoplasm	0.000272	-0.676	144	ABL2,ABLIM1,ADAM9,AGAP6 (includes others),ANKRD36,ARHGEF3,ARID2,ARL11,ATP11A,ATR,BCL10,BNIP2,CBLB,CCND2,CCPG1,CCR7,CD163,CD2,CD226,CD247,CD27,CD28,CD38,CD3E,CD3G,CD40LG,CD5,CD58,CD6,CD63,CDC25B,CDC42EP3,CEBPA,CEBPB,CEBPD,CHUK,CKLF-CMTM1,CMTM1,CRK,CXCL16,DDB1,DGKA,DLEU2,DOCK9,DPP4,DUSP22,EIF4E3,EP400,ETS1,F5,FAM102A,FAM217B,FCMR,FOXP1,GADD45A,GATA3,GCSAM,GPR174,GRB2,HDAC4,HGF,HHEX,HIPK3,HMGB2,HUWE…
Quantity of IgM	0.000274	-0.415	15	BCL10,CD28,CD6,DUSP22,FCMR,FLT3LG,GADD45A,IKZF3,LCK,NIPAL3,PIK3AP1,SAMSN1,SPI1,SPPL2A,TRAF5
Lymphatic system tumor	0.000277	-1.036	146	ABL2,ABLIM1,ADAM9,AGAP6 (includes others),ANKRD36,ARHGEF3,ARID2,ARL11,ATP11A,ATR,BCL10,BNIP2,CBLB,CCND2,CCPG1,CCR7,CD163,CD2,CD226,CD247,CD27,CD28,CD38,CD3E,CD3G,CD40LG,CD5,CD58,CD6,CD63,CDC25B,CDC42EP3,CEBPA,CEBPB,CEBPD,CHUK,CKLF-CMTM1,CMTM1,CRK,CXCL16,DDB1,DGKA,DLEU2,DOCK9,DPP4,DUSP22,EIF4E3,EP400,ETS1,F5,FAM102A,FAM217B,FCMR,FOXP1,GADD45A,GATA3,GCSAM,GPR174,GRB2,HDAC4,HGF,HHEX,HIPK3,HMGB2,HUWE…
Breast or ovarian cancer	0.000289		206	AAK1,ABL2,ABLIM1,ACVR1B,ADAM17,ADAM9,AGK,ANKRD36,ANKRD36C,ANXA3,ARHGEF3,ARHGEF40,ARID2,ARL4C,ATP11B,ATP8B2,ATR,B3GNT5,BABAM2,BCL10,BIVM-ERCC5,CAB39,CAMK4,CAMKK2,CAPZA2,CASP5,CCDC71L,CCND2,CCR7,CD40LG,CD5,CD6,CDC25B,CDC42EP3,CEBPA,CEBPB,CEBPD,CERT1,CHIA,CLEC2D,CLIC1,CUX1,CXCL16,CYFIP2,CYRIB,DCAF1,DCAF16,DDB1,DDX24,DENND2D,DOCK9,DPP4,EBLN2,ECT2,ELK4,ELP3,ENOSF1,EP400,ERCC5,ESYT1,ETS1,ETS2,EVL,EXOC3…
Abnormal morphology of abdomen	0.000289		67	ABL2,ACSL4,ADAM17,AGK,ARG1,B3GNT5,CAMK4,CCR7,CD247,CD28,CD38,CDC25B,CEBPA,CEBPB,CHUK,CUX1,DDB1,DUSP22,ERCC5,ETS1,FUT7,GADD45A,GCSAM,HGF,HHEX,HUWE1,IFNGR1,IKZF3,IL4R,IL7R,IRAK3,IRAK4,IRF5,JAK2,LAT,LAX1,LCK,LEF1,LIG4,MAP3K8,MAPK14,NBEAL2,NFATC2,NFATC3,NFIL3,NFKBIZ,NLRP3,PMS2,PTPRF,RASGRP1,RBMS1,RHOH,RRM1,SATB1,SOCS3,SPI1,SPPL2A,SPTBN1,STAB1,STAT4,TGFBR3,TLR2,TLR4,TLR5,TRAF3,TRIM25,ZAP70
Expression of RNA	0.00029	0.275	130	ABLIM1,ACVR1B,AKIRIN2,APOL3,ARID2,BCAS3,BCL10,CAMK4,CAMKK2,CBX5,CCPG1,CD28,CD38,CD3E,CD40LG,CDC25B,CEBPA,CEBPB,CEBPD,CHUK,CRK,CUX1,DCAF1,DDB1,DISC1,DUSP22,ECT2,ELK4,ELP3,ETS1,ETS2,FLOT2,FLT3LG,FOXP1,FUBP3,GABPB2,GADD45A,GATA3,HDAC4,HEATR1,HGF,HHEX,HIPK3,HMGB2,HPSE,HSBP1,HYAL2,IFNGR1,IKZF3,IL7R,IRAK4,IRF2BPL,IRF5,ITGAM,JAK2,JUNB,KAT6B,KAT7,KIF1B,KMT2A,LAT,LBH,LCK,LEF1,LPIN1,LY9,LY96,MAP3K8,MAPK14,…
Quantity of interleukin	0.000295	0.969	16	CASP4,CD28,CEBPB,CLEC4D,CXCL16,DUSP22,IFNGR1,IL4R,IRAK4,IRF5,NFIL3,NLRP3,SLAMF6,STAT4,TLR2,TLR4
Abnormal morphology of hematopoietic progenitor cells	0.000318		16	CCND2,CD247,CD3E,CEBPA,EP400,FLT3LG,GRAP2,JAK2,KMT2A,LCK,NBEAL2,NFIL3,RASGRP1,RHOH,S1PR4,SPI1
Cell death of epithelial cells	0.000319	1.459	42	AAK1,BCL10,BCL2A1,BNIP3,CASP4,CBLB,CD40LG,CEBPA,CEBPB,CEBPD,CERT1,CHUK,EP400,GADD45A,GAS7,HGF,IFNGR1,IRAK3,IRF5,JAK2,MAP3K8,MAPK14,mir-21,NLRC4,NLRP3,PIK3R1,PLK3,PMS2,PRKCQ,PSIP1,RASGRP1,SOCS3,SPTBN1,TGFBR1,TLR2,TLR4,TNFSF10,TRAF1,TRIM27,UGCG,VOPP1,ZMYND11
Cell movement of tumor cell lines	0.000327	2.441	75	ACSL4,ADAM17,ADAM9,AGK,ARHGEF6,ARID2,ARL4C,ASPH,BCL10,CAMKK2,CBLB,CCR7,CD28,CDC25B,CEBPA,CEBPB,CEBPD,CERT1,CKLF,CLIC1,CRK,DPP4,ECT2,ETS1,EVL,FGD4,FOXP1,FUT7,GALNT4,GATA3,GCSAM,GNAI3,GNB2,GRB2,HCG18,HGF,HHEX,HSBP1,INPP4B,IRF5,JAK2,KIF2A,LCK,LEF1,LINC00963,MAP3K8,MAPK14,mir-21,MPRIP,NFATC2,PDCD4,PIK3R1,PLCG1,PRKCQ,RAB27A,RALB,RALGAPA2,RASGRP1,S100A4,S100A9,SAMSN1,SEPTIN9,SOCS3,SORT1,SSH1,ST6GAL1,TG…
Inflammatory response of leukocytes	0.000327	-0.418	8	CEBPB,CLEC5A,ETS1,ITGAM,LY96,SOCS3,TLR2,TLR4
Chemotaxis	0.000338	2.05	44	ADAM17,BST1,CCR7,CD28,CD38,CD40LG,CERT1,CHUK,CKLF,CRK,CUX1,CXCL16,CYRIB,DGKA,DPP4,FLT3LG,GNAI3,GNB2,GRB2,HGF,HMGB2,HPSE,IL4R,IRAK4,ITGAM,LAT,LCK,LEF1,LILRB3,MAPK14,PRKCQ,ROCK1,RTN4,S100A4,S100A9,SERPINB1,SOCS3,SPI1,ST6GAL1,TGFBR1,TLR2,TLR4,TSC1,VAV3
Quantity of helper T lymphocytes	0.000342	-0.669	15	CD28,GATA3,IFNGR1,IL4R,IRAK3,ITGAM,LCK,NFIL3,NLRP3,PIK3AP1,PRKCQ,RASGRP1,SOCS3,SPI1,TLR4
Development of antigen presenting cells	0.000346	0.663	20	ADAM17,CAMK4,CD40LG,CEBPA,CEBPB,FLT3LG,IFNGR1,ITGAM,JAK2,KMT2A,LILRB3,MAP3K8,mir-21,NFIL3,S100A9,SPI1,TLR2,TLR4,TLR5,VAV3
Diffuse lymphoma	0.000346		55	ABL2,ADAM9,ANKRD36,ARL11,BCL10,CCND2,CD2,CD247,CD27,CD38,CD3E,CD3G,CD5,CD58,CD63,CEBPA,CKLF-CMTM1,CMTM1,DDB1,DGKA,ETS1,FAM102A,FOXP1,GCSAM,GRB2,HGF,HUWE1,IKZF3,IL4R,IMPDH1,JAK2,KMT2A,LCK,LEF1,LPIN1,MEF2A,MGA,mir-21,NLRC4,NUP205,PABPC3,POR,RRM1,RTTN,S100A4,SLC25A24,SP140,TLR2,TMEM144,TNIK,TNRC6C,TRAF1,TRAF3,TRERF1,VAV3
Quantity of neutrophils	0.000353	0.238	24	ADAM17,CEBPA,CHIA,CHUK,FLT3LG,FUT7,HPSE,IL4R,IRAK3,ITGAM,JAK2,NLRP3,S100A9,SERPINB1,SOCS3,SOS1,SPI1,ST3GAL4,ST6GAL1,TLR2,TLR4,TLR5,TNFSF10,UBE2W
Invasion of tumor cell lines	0.000356	1.585	62	ABL2,ABLIM1,ACSL3,ACSL4,ADAM17,ADAM9,ARG1,ARID2,ASPH,BCL10,CBX5,CCR7,CD226,CD40LG,CDC25B,CEBPA,CEBPB,CEBPD,CHUK,CRK,DGKA,DPP4,ECT2,ETS1,ETS2,FOXP1,GATA3,GNAI3,HCG18,HGF,HHEX,HPSE,HSBP1,IRF5,JUNB,LCK,LEF1,LINC00963,MAPK14,MBD2,mir-21,NFATC2,PDCD4,PIK3R1,PLCG1,PRKCQ,RALB,ROCK1,S100A4,S100A6,S100A9,SATB1,SEPTIN9,SLFN5,SORT1,ST3GAL1,ST6GAL1,TGFBR3,TNFSF10,VAV3,WSB1,ZDHHC20
B-cell acute lymphoblastic lymphoma	0.000366		9	ABL2,CD247,CD3E,CD3G,IMPDH1,JAK2,LCK,POR,RRM1
Inflammation of joint	0.00037	0.701	68	ADAM17,ADAM9,ARG1,CASP5,CCR7,CD163,CD247,CD27,CD28,CD3E,CD40LG,CD59,CD6,CDC25B,CEBPB,CLEC4D,CLEC5A,CNEP1R1,CXCL16,DPP4,ETS1,FLT3LG,GCA,GNB2,GRB10,HGF,HYAL2,IFNGR1,IL4R,IL7R,IMPDH1,IRF5,ITGAM,JAK2,LBH,LDHB,LPIN1,MAPK14,MBD2,METTL9,MYCBP2,NDST2,NFATC2,NLRP3,PHTF1,PRKACB,PRKCQ,PSIP1,RALB,RMDN3,RNF149,RSBN1,S100A9,SLFN5,SNRNP200,SOCS3,STAT4,TCF7,TLR2,TLR4,TLR5,TNFSF10,TRAF1,TSPO,UBASH3A,ZMYND11,ZMYND…
High grade lymphocytic cancer	0.000376		33	ABL2,ANKRD36,BCL10,CCND2,CD247,CD27,CD38,CD3E,CD3G,CD5,CD58,CD63,CEBPA,DDB1,ETS1,FOXP1,GCSAM,GRB2,HGF,HUWE1,IKZF3,IL4R,IMPDH1,JAK2,KMT2A,LCK,MEF2A,PABPC3,POR,RRM1,RTTN,TNRC6C,TRAF3
Binding of neutrophils	0.000383	1.003	14	ADAM17,CD40LG,FUT7,HDAC4,HPSE,ITGAM,LILRB3,PRKCQ,S100A9,TGFBR1,TLR2,TLR4,TLR5,VAV3
Migration of granulocytes	0.000383	0.517	18	BST1,CCR7,CD177,GNAI3,HGF,ITGAM,NLRP3,PRKCQ,ROCK1,RTN4,S100A9,SOCS3,ST3GAL4,TGFBR1,TLR2,TLR4,VASP,VAV3
Response of tumor cell lines	0.000383	0.711	24	ATR,CD38,CD59,CYRIB,DCAF1,ETS2,FOXP1,GRB2,IDH1,ITGAM,ITK,JUNB,KIF2A,LCK,LY96,NANS,RALB,RIT1,SPI1,STT3A,TLR4,TMEM165,TRAF3,ZMYND8
Pelvic adenocarcinoma	0.000383		310	AAK1,ABL2,ABLIM1,ACSL3,ACSL4,ACVR1B,ADAM17,ADAM9,ADAP2,AGAP6 (includes others),AGK,ANAPC1,ANKRD36,ANKRD36C,ANXA3,APOL3,ARHGAP27,ARHGEF3,ARHGEF40,ARHGEF6,ARHGEF9,ARID2,ARL4C,ASGR2,ASPH,ATP11A,ATP11B,ATP8B2,ATR,BABAM2,BCAS3,BCL10,BIVM-ERCC5,BNIP2,BNIP3,BST1,BTN3A1,CA5B,CAMKK2,CASP4,CASP5,CBLB,CBX5,CCDC88C,CCND2,CCPG1,CCR7,CD163,CD2,CD247,CD38,CD40LG,CD58,CD84,CGAS,CHIA,CHMP2B,CHUK,CLEC2D,CNOT6L,COG…
Quantity of natural killer T lymphocytes	0.000387	-0.894	12	BCL10,CD247,CD3E,CXCL16,ETS1,IL7R,ITK,LY9,NFIL3,PRKCQ,RASGRP1,RHOH
Hypoplasia of lymph node	0.000387	1.673	7	CD3G,CD40LG,FLT3LG,FUT7,IL7R,NFATC3,TRAT1
Mobilization of Ca2+	0.000392	-1.385	29	CBLB,CCR7,CD2,CD28,CD38,CD3E,CD40LG,CD5,CD6,CD84,CXCL16,GNB2,GRAP2,GRB2,ITK,LAT,LCK,LILRA5,LILRB3,NFATC2,NFATC3,PIK3AP1,PIK3R1,PLCG1,PRKCQ,TLR2,TRAT1,TXK,ZAP70
Stimulation of cells	0.000392	0.357	28	ARG1,BTN3A1,CASP4,CCND2,CD2,CD28,CD3E,CD40LG,CD5,DPP4,FLT3LG,GRAP2,GRB2,HGF,IL18R1,IL4R,ITK,LCK,LILRB4,MAP3K8,mir-21,PIK3R1,S100A4,SPTBN1,TLR2,TLR4,TLR5,TNFSF10
Quantity of regulatory T lymphocytes	0.000409	-0.754	16	BCL2A1,CAMK4,CD27,CD28,CD38,CD40LG,CD5,CHUK,IL7R,MAPK14,PRKCQ,TESPA1,TGFBR1,TLR2,TLR4,TSC1
Hypoplasia of lymphoid organ	0.000439	2.55	17	CD247,CD3E,CD3G,CD40LG,ETS1,FLT3LG,FUT7,IFNGR1,IL7R,LAT,LCK,NFATC3,PIK3AP1,PRKCH,RHOH,TRAF3,TRAT1
Accumulation of leukocytes	0.000453	0.74	26	BCL10,BCL2A1,CCR7,CD27,CD28,CEBPA,ETS2,FLT3LG,IL4R,IRF5,ITGAM,JAK2,LAT,MAP3K8,NFATC2,NLRC4,PIK3AP1,PRKCQ,RASGRP1,ROCK1,S100A9,SOS1,SPPL2A,TLR2,TLR4,TNFSF10
Cell death of leukocyte cell lines	0.000456	1.338	19	BCL2A1,CCND2,CD2,CD27,CD3E,CD40LG,CEBPA,CEBPB,IKZF3,JAK2,NFIL3,PIK3R1,PLCG1,PRKCQ,SH3GLB1,ST6GAL1,TLR2,TNFSF10,TUBB
Genitourinary adenocarcinoma	0.000458		333	AAK1,ABL2,ABLIM1,ACSL3,ACSL4,ACVR1B,ADAM17,ADAM9,ADAP2,AGAP6 (includes others),AGK,ANAPC1,ANKRD36,ANKRD36C,ANXA3,APOL3,ARHGAP27,ARHGEF3,ARHGEF40,ARHGEF6,ARHGEF9,ARID2,ARL4C,ASGR2,ASPH,ATP11A,ATP11B,ATP8B2,ATR,BABAM2,BCAS3,BCL10,BIVM-ERCC5,BNIP2,BNIP3,BST1,BTN3A1,CA5B,CAB39,CAMK4,CAMKK2,CASP4,CASP5,CBLB,CBX5,CCDC71L,CCDC88C,CCND2,CCPG1,CCR7,CD163,CD2,CD247,CD38,CD40LG,CD58,CD84,CDC25B,CDC42EP3,CEB…
Small GTPase mediated signal transduction	0.000459	-0.366	27	ABL2,ARHGEF3,ARHGEF6,ARHGEF9,BNIP2,CCDC88C,CHUK,CRK,CYRIB,DYNLT1,ECT2,FGD4,GRAP2,GRB2,JAK2,LAT,MAPK14,RABGEF1,RASGRP1,RHOF,RHOH,RHOT1,RIT1,ROCK1,RTN4,SOS1,VAV3
Killing of antigen presenting cells	0.000475	0.277	7	CD226,CD84,LY9,MAPK14,SLAMF6,STAT4,TNFSF10
Activation of epithelial cell lines	0.000475	0.447	5	LY96,PSIP1,TLR2,TLR4,TLR5
Infection by Salmonella enterica subsp. enterica serovar Typhimurium	0.000475		5	NLRC4,NLRP3,TLR2,TLR4,TLR5
Killing of leukocytes	0.000487	0.97	10	CD226,CD84,IFNGR1,LY9,MAPK14,RAB27A,SLAMF6,SORT1,STAT4,TNFSF10
Transactivation	0.0005	-0.404	42	ACVR1B,CCND2,CD28,CD6,CEBPA,CEBPB,CEBPD,CHUK,DPP4,ELK4,ETS1,ETS2,GABPB2,GADD45A,GATA3,GNB2,HDAC4,HGF,JUNB,KAT6B,KAT7,KMT2A,LCK,LEF1,MAP3K8,MAPK14,MYCBP2,NBEAL2,NFATC2,NOLC1,PIK3R1,PLCG1,PRKACB,PRKCQ,S100A4,SOCS3,SPI1,TCF7,TGFBR1,TNFSF10,WWP1,ZAP70
Recruitment of blood cells	0.000504	1.7	29	ADAM17,CBLB,CCR7,CD28,CD40LG,CLEC5A,CXCL16,DPP4,ETS1,FLT3LG,FUT7,HPSE,IRF5,ITGAM,LY96,MAP3K8,MAPK14,NLRP3,PIK3R1,PRKCQ,ROCK1,RTN4,S100A4,ST3GAL4,TLR2,TLR4,TLR5,VASP,VAV3
Proliferation of CD4+ T-lymphocytes	0.000508	-2.214	12	ARG1,BTN3A1,CD28,CD5,CEBPA,CEBPB,CHUK,ITK,KCNA3,S1PR4,SOCS3,TNFSF10
Allergy	0.000515	0.18	34	ADAM17,ANXA3,ARG1,BCL10,CD2,CD63,DPP4,FUT7,GADD45A,GATA3,HPSE,IDI1,IL4R,ITK,JAK2,JUNB,KIF5B,LAT,LILRB4,LY96,MAP3K8,NFKBIZ,PFKFB3,RAB27A,S100A9,SOCS3,SPI1,TGFBR1,TLR2,TLR4,TNFSF10,TUBB,TXK,VAV3
Binding of tumor cell lines	0.000521	0.886	35	ADAM17,ADAM9,ASGR2,BCL10,CD177,CD226,CD28,CD40LG,CRK,DPP4,ETS1,EVL,FOXP1,FUT7,GATA3,HGF,ITGAM,JAK2,JUNB,LAT,LCK,LEF1,MAP3K8,mir-21,PIK3R1,PLCG1,RHOH,SPTAN1,ST6GAL1,TGFBR1,TLR2,TLR4,TLR5,UTRN,ZAP70
Homing of leukocytes	0.000521	1.605	33	ADAM17,BST1,CCR7,CD28,CD38,CD40LG,CHUK,CKLF,CUX1,CXCL16,DPP4,FLT3LG,FUT7,GATA3,GNAI3,HPSE,IL4R,ITGAM,ITK,JAK2,LAT,LILRB3,MAPK14,ROCK1,S100A4,S100A9,SERPINB1,SOCS3,SPI1,TLR2,TLR4,TSC1,VAV3
T-lymphoblastic leukemia/lymphoma	0.000559		27	ABL2,BCL10,CD2,CD247,CD3E,CD3G,CD5,FAM217B,FOXP1,GATA3,IDH1,IL7R,IMPDH1,ITGAM,JAK2,KMT2A,LCK,LEF1,MGA,PIK3R1,POR,RHOH,RRM1,SATB1,SLC12A9,TBCK,TCF7
Quantity of granulocytes	0.000561	-0.321	29	ADAM17,ARHGEF6,CEBPA,CHIA,CHUK,FLT3LG,FUT7,GADD45A,HPSE,IL4R,IRAK3,ITGAM,JAK2,MAP3K8,MAPK14,NLRP3,S100A9,SERPINB1,SOCS3,SOS1,SPI1,ST3GAL4,ST6GAL1,STAT4,TLR2,TLR4,TLR5,TNFSF10,UBE2W
Infection by RNA virus	0.000566	-1.544	73	ARL4C,ASGR2,CAMKK2,CAPZA2,CASP4,CBLB,CCR7,CD28,CD38,CD3G,CD40LG,CDC42EP3,CGAS,CHUK,COG1,DCAF1,DCP2,DOCK10,DPP4,EIF4E3,ERCC5,ETS1,ETS2,F5,FAM200B,FCGR1B,GABPB2,GRB2,HDAC4,HEATR1,HUWE1,IDH1,IFNGR1,IFNGR2,IL4R,IL7R,IMPDH1,ITGAM,JAK2,JUNB,MMADHC,MTR,NANS,NBEAL2,NUP155,PABPC1,PLBD1,POR,PRKCH,PSIP1,RALB,RRM1,S100A4,S100A9,SAMSN1,SAT1,SFT2D1,SLC4A7,SNX10,SPTAN1,SPTBN1,ST3GAL4,ST6GAL1,STAB1,STT3A,TLE5,TL…
Inflammation of respiratory system component	0.000568	0.626	43	ADAM17,ANXA3,ARG1,CCR7,CD2,CEBPA,CEBPB,CLEC4D,CLEC5A,DPP4,DUSP22,FCGR1B,FLT3LG,GATA3,HPSE,IFNGR1,IKZF3,IL4R,IMPDH1,IRAK3,ITGAM,ITK,JAK2,KCNA3,LAT,LY96,MAP3K8,mir-21,NFATC2,NFATC3,NFKBIZ,NLRC4,NLRP3,S100A4,SERPINB1,SOCS3,SPI1,TLR2,TLR4,TLR5,TRAF3,TUBB,VAV3
Autosomal recessive immunological disorder	0.000568		23	AGK,BCL10,CD247,CD27,CD3E,CD3G,CD59,IFNGR2,IL7R,IRAK4,ITK,LAT,LCK,LIG4,LRBA,MICAL1,PIK3R1,POR,RAB27A,RASGRP1,RHOH,TRAC,ZAP70
Amebiasis	0.000588		3	POR,TLR2,TLR4
Negative selection of cells	0.000588		6	GRB2,ITK,LCK,TNFSF10,TXK,ZAP70
Morphology of lymph node	0.000588		18	ADAM17,ARHGEF6,B3GNT5,CCR7,CD247,CD40LG,CEBPB,CHUK,FUT7,LAT,NFATC2,NFATC3,NFKBIZ,PRKCH,SATB1,TLR4,TRAF1,ZAP70
Interaction of phagocytes	0.000594	1.061	21	ADAM17,CCR7,CD2,CD40LG,CD58,FUT7,HDAC4,HPSE,ITGAM,LILRB3,MAPK14,PRKCQ,ROCK1,S100A9,SPI1,STAB1,TGFBR1,TLR2,TLR4,TLR5,VAV3
Proliferation of connective tissue cells	0.000594	1.996	46	ATR,BABAM2,CCND2,CD38,CD40LG,CEBPA,CEBPB,CHUK,CIRBP,CRK,EP400,GADD45A,GATA3,GRB10,GRB2,HCG18,HGF,HPSE,HUWE1,IDH1,IL4R,JUNB,KMT2A,LIG4,LMNB1,MAPK14,mir-21,NFATC3,PFKFB3,PHF14,PMS2,POR,PRKCH,PTPRF,RIT1,RRM1,S100A6,S100A9,SEPTIN6,SOCS3,TLR4,TNFSF10,TRAF3,TRIM25,UBASH3A,VAV3
Accumulation of blood cells	0.000597	0.865	27	BCL10,BCL2A1,CCR7,CD27,CD28,CEBPA,ETS2,FLT3LG,IL4R,IRF5,ITGAM,JAK2,LAT,MAP3K8,NFATC2,NLRC4,NLRP3,PIK3AP1,PRKCQ,RASGRP1,ROCK1,S100A9,SOS1,SPPL2A,TLR2,TLR4,TNFSF10
G1 phase	0.000601	-0.659	36	ACVR1B,ARG1,CAMKK2,CCND2,CD247,CD28,CD40LG,CDC25B,CEBPA,CEBPB,CEBPD,CUX1,DDX24,DEGS1,EP400,ETS1,GADD45A,GATA3,HGF,JAK2,KMT2A,LEF1,LMNB1,LPIN1,MAPK14,mir-21,NPAT,PDE4DIP,PIK3R1,PLK3,PRKCH,RPA1,SPTAN1,SYCP2,USP24,USP37
Cell viability of lymphocytes	0.000616	-0.687	20	ATG3,BCL10,CAMK4,CD28,CD3E,CD40LG,FCMR,GATA3,HGF,IL7R,LAT,LAX1,LEF1,LY9,NFIL3,PRKCQ,STAT4,TCF7,TRAF3,TSC1
Recruitment of granulocytes	0.000653	1.739	21	ADAM17,CCR7,CD28,CD40LG,CLEC5A,DPP4,FUT7,HPSE,ITGAM,LY96,MAP3K8,NLRP3,PIK3R1,PRKCQ,ROCK1,RTN4,ST3GAL4,TLR2,TLR4,TLR5,VAV3
Lymphoblastic lymphoma	0.000654		12	ABL2,CD2,CD247,CD3E,CD3G,IMPDH1,JAK2,KMT2A,LCK,LEF1,POR,RRM1
Endotoxin shock response	0.000654	2.6	12	ADAM17,CASP4,FCGR1B,GCA,IFNGR1,IRAK4,ITGAM,LY96,MAP3K8,NLRP3,S100A9,TLR4
Parasitic Infection	0.000662	1.608	18	BCL2A1,CD28,CD40LG,DPP4,FLT3LG,IFNGR1,IL4R,ITK,NLRP3,PIK3R1,POR,RRM1,SLAMF6,SOCS3,STAT4,TLR2,TLR4,TXK
Apoptosis of embryonic cell lines	0.000667	3.077	25	ABL2,ATG3,BCL10,BCL2A1,CASP4,CEBPB,CRK,GADD45A,GAS7,IRF5,MAP3K8,MAPK14,MARCHF5,NLRC4,PIK3R1,PLK3,PSIP1,RTN4,TLR2,TNFSF10,TRAF1,TRIM27,TSC1,VOPP1,ZMYND11
Quantity of ammonia in blood	0.000675	-1.069	5	ARG1,CA5B,CEBPA,CEBPB,OAT
Polycythemia	0.000679	-0.847	21	ABL2,CD2,CD59,CD63,CLIC1,CUX1,FOXP1,FUT7,GNAI3,IDH1,JAK2,LCK,LILRB3,MAPK14,NLRP3,RRM1,S100A9,SOCS3,TLR2,TNFSF10,VPS13A
Killing of phagocytes	0.000683	0.277	7	CD226,CD84,LY9,MAPK14,SLAMF6,STAT4,TNFSF10
Production of cytokine	0.000683	1.223	7	CHUK,IRAK3,IRAK4,ITK,TLR2,TLR4,TLR5
E2A-PBX1 positive B-cell acute lymphoblastic leukemia	0.000701		8	ABL2,CD247,CD3E,CD3G,IMPDH1,LCK,POR,RRM1
Binding of myeloid cells	0.00071	1.065	21	ADAM17,CD2,CD40LG,CD58,FUT7,HDAC4,HPSE,ITGAM,JAK2,LILRB3,MAPK14,PRKCQ,ROCK1,S100A9,SPI1,STAB1,TGFBR1,TLR2,TLR4,TLR5,VAV3
Cell viability of lymphatic system cells	0.000718	-0.493	21	ATG3,BCL10,CAMK4,CD28,CD3E,CD40LG,CEBPD,FCMR,GATA3,HGF,IL7R,LAT,LAX1,LEF1,LY9,NFIL3,PRKCQ,STAT4,TCF7,TRAF3,TSC1
Activation of monocytes	0.000718	-1.014	11	ADAM9,CD163,CD40LG,CLEC5A,DPP4,FOXP1,HYAL2,LILRB4,LY96,TLR2,TNFSF10
Quantity of Single positive thymocytes	0.000742	-2.563	10	CD247,ELK4,GRAP2,IL7R,ITK,LCK,MAP3K8,RHOH,TXK,VAV3
Apoptosis of dendritic cells	0.000742	2.531	10	CASP4,CCR7,CD40LG,FLT3LG,IRF5,NLRP3,PLCG1,TLR2,TLR4,TNFSF10
Mammary tumor	0.000746	0.142	160	AAK1,ABL2,ABLIM1,ACVR1B,ADAM17,ADAM9,ANXA3,ARHGEF3,ARHGEF40,ARID2,ARL4C,ATP8B2,ATR,B3GNT5,BABAM2,BCL2A1,BIVM-ERCC5,CAB39,CAMK4,CAPZA2,CASP5,CCDC71L,CCND2,CCR7,CD3G,CD40LG,CD5,CD6,CDC25B,CDC42EP3,CEBPA,CEBPB,CEBPD,CERT1,CHIA,CHUK,CUX1,CYRIB,DDB1,DDX24,DENND2D,DPP4,EBLN2,ELK4,ELP3,EP400,ERCC5,ESYT1,ETS1,ETS2,EXOC6,F5,FLOT2,FLT3LG,FOXP1,FPGT,FUT7,GADD45A,GAS7,GASK1B,GATA3,GNAI3,GPR174,GRB2,HDAC4,HDL…
Recruitment of leukocytes	0.000746	1.754	28	ADAM17,CBLB,CCR7,CD28,CD40LG,CLEC5A,CXCL16,DPP4,ETS1,FLT3LG,FUT7,HPSE,IRF5,ITGAM,LY96,MAP3K8,MAPK14,NLRP3,PIK3R1,PRKCQ,ROCK1,RTN4,S100A4,ST3GAL4,TLR2,TLR4,TLR5,VAV3
Engulfment of cells	0.000746	2.513	41	ABL2,ANXA3,ATG3,CCR7,CD163,CD177,CD38,CD40LG,CD63,CEBPB,CRK,CYRIB,ETS2,FCMR,FGD4,FOXP1,GRB2,HGF,HYAL2,IDH1,ITGAM,JUNB,LAT,MAPK14,NANS,NUMA1,PFKFB3,RAB27A,RALB,RIT1,S100A9,SF3B3,SPI1,STT3A,TGFBR1,TLR2,TLR4,TMEM165,TNFSF10,ZFYVE16,ZMYND8
Response of liver	0.000746	0.366	31	CBLB,CCR7,CEBPA,CGAS,CHUK,DUSP22,FBXL5,FCGR1B,HGF,IFNGR1,IL4R,IL7R,IMPDH1,IRAK4,ITGAM,JAK2,LAT,LPIN1,MTR,NLRP3,PIK3R1,POR,S100A4,SOCS3,SPI1,STAB1,STAT4,TLR4,TNFSF10,TRAF3,TSPO
Quantity of B-1 lymphocytes	0.000763	-0.137	12	BCL10,BST1,CD6,FCMR,FLT3LG,IL7R,LILRB3,LY9,PIK3AP1,SAMSN1,SPI1,SPPL2A
Inflammatory response of cells	0.000769	0.411	9	CEBPB,CLEC5A,ETS1,ITGAM,LY96,S100A9,SOCS3,TLR2,TLR4
Development of liver	0.000769	-1	14	CCND2,CD38,CEBPA,CEBPB,HGF,HHEX,KMT2A,MAPK14,PDCD4,SOCS3,SPTBN1,TGFBR3,TLR4,TRAF3
Proliferation of splenocytes	0.00078	-0.339	11	CD247,CD28,CD3E,FLT3LG,IFNGR1,IMPDH1,JAK2,PRKCQ,STAT4,TLR2,TLR4
Binding of professional phagocytic cells	0.000781	1.061	20	ADAM17,CD2,CD40LG,CD58,FUT7,HDAC4,HPSE,ITGAM,LILRB3,MAPK14,PRKCQ,ROCK1,S100A9,SPI1,STAB1,TGFBR1,TLR2,TLR4,TLR5,VAV3
Morphology of phagocytes	0.000792		16	CCR7,CEBPB,ETS2,FLT3LG,HGF,HPSE,IL4R,ITGAM,ITK,NDST2,RABGEF1,RASGRP1,SPI1,TGFBR1,TLR2,TLR4
Breast or ovarian carcinoma	0.000796		179	AAK1,ABL2,ABLIM1,ACVR1B,ADAM17,AGK,ANKRD36,ANKRD36C,ARHGEF3,ARHGEF40,ARID2,ARL4C,ATP11B,ATP8B2,ATR,B3GNT5,BABAM2,BCL10,BIVM-ERCC5,CAB39,CAMK4,CAMKK2,CASP5,CCDC71L,CCND2,CCR7,CD5,CD6,CDC25B,CDC42EP3,CHIA,CLEC2D,CUX1,CYFIP2,DCAF1,DCAF16,DDB1,DDX24,DOCK9,DPP4,EBLN2,ELK4,ELP3,ENOSF1,EP400,ERCC5,ESYT1,ETS1,ETS2,EVL,EXOC3L4,EXOC6,F5,FAM126B,FBXL5,FLOT2,FLT3LG,FOXP1,FPGT,FUBP3,FUT7,GAS7,GATA3,GNAI3,GPR1…
Anergy of lymphocytes	0.000803	0.321	7	CBLB,CD28,CD3E,CD5,DGKA,LILRB4,PRKCQ
Development of natural killer T lymphocytes	0.000803		7	CCR7,DGKA,ETS1,ITK,PRKCQ,TRAF3,TXK
Genital tumor	0.000816	-0.239	342	AAK1,ABL2,ABLIM1,ACSL3,ACSL4,ACVR1B,ADAM17,ADAM9,ADAP2,AGAP6 (includes others),AGK,ANAPC1,ANKRD36,ANKRD36C,ANXA3,APMAP,APOL3,ARHGAP27,ARHGEF3,ARHGEF40,ARHGEF6,ARHGEF9,ARID2,ARL4C,ASGR2,ASPH,ATP11A,ATP11B,ATP8B2,ATR,BABAM2,BCAS3,BCL10,BIVM-ERCC5,BNIP2,BNIP3,BST1,BTN3A1,CA5B,CAMKK2,CASP4,CASP5,CBLB,CBX5,CCDC88C,CCND2,CCPG1,CCR7,CD163,CD2,CD247,CD38,CD40LG,CD58,CD6,CD84,CDC25B,CDC42EP3,CEBPA,CGAS,CH…
Differentiation of connective tissue cells	0.000827	1.43	48	ADAM17,BNIP3,CAMK4,CD38,CD40LG,CEBPA,CEBPB,CEBPD,CHUK,CLIC1,CRK,FOXP1,GAS7,GATA3,GRB2,HCG18,HDAC4,HGF,HPSE,HYAL2,IFNGR1,INPP4B,IRAK3,JUNB,LAT,LEF1,LILRB3,LILRB4,LPIN1,MAPK14,mir-21,NFATC2,NLRP3,OSTM1,PIK3R1,PLCG1,POR,SBNO2,SNX10,SOCS3,SORT1,TGFBR1,TGFBR3,TLR2,TLR4,TNFSF10,VASP,WWP1
Invasive tumor	0.000844	3.165	79	ABL2,ABLIM1,ADAM17,ADAM9,AKIRIN2,ARG1,ARID2,ATR,CCND2,CCR7,CD226,CD28,CD3G,CD59,CD96,CDC42EP3,CEBPA,CEBPB,CEBPD,CHUK,CLEC4D,CUX1,ELK4,ELP3,ERCC5,FCGR1B,FOXP1,FUT7,GADD45A,GAS7,GATA3,HDAC4,HGF,HMGB2,HPSE,IDH1,IFNGR1,IL4R,IMPDH1,ITK,JAK2,KIF1B,KMT2A,LCK,LINC00963,LRRFIP2,MARCHF5,MBD2,mir-21,MKNK1,NBEAL2,NFATC2,NUP93,PDCD4,PFKFB4,PIK3R1,PMS2,POR,PSIP1,PTPN4,PTPRF,RALB,RALGAPA2,RRM1,RTN4,S100A4,SEPTI…
Low-grade lymphoma	0.000845		49	ABLIM1,ADAM9,ARL11,CCND2,CD2,CD247,CD38,CD3G,CD40LG,CD5,CD6,CHUK,CKLF-CMTM1,CMTM1,DGKA,FAM102A,GADD45A,HDAC4,IKZF3,IL7R,IMPDH1,KAT7,LEF1,LPIN1,MGA,NLRC4,NPAT,NUP205,PLCG1,POR,PSIP1,PTPRF,RAB24,RRM1,S100A4,S1PR4,SATB1,SLC25A24,SP140,TLR2,TMEM144,TNIK,TRAC,TRAF1,TRAF3,TRERF1,TUBB,VAV3,ZAP70
Sézary syndrome	0.000848		11	BCL10,CD2,CD5,DPP4,mir-21,PLCG1,POR,RPA1,RRM1,SATB1,STAT4
Internalization of cells	0.000848	1.663	26	CD38,CEBPB,CYRIB,ETS2,FCMR,FGD4,FOXP1,GRB2,HGF,IDH1,ITGAM,JUNB,LY96,MAPK14,NANS,PFKFB3,PIK3R1,RALB,RIT1,S100A9,SPI1,STT3A,TLR2,TLR4,TMEM165,ZMYND8
Quantity of antigen presenting cells	0.000866	-0.509	27	ARG1,BCL2A1,CCR7,CD28,CD40LG,CEBPA,CEBPB,CHUK,CLEC4D,FLT3LG,GRAP2,IFNGR1,IL4R,IL7R,IRAK3,JAK2,LILRB4,NLRP3,SOCS3,SPI1,SPPL2A,ST6GAL1,STAB1,STAT4,TGFBR1,TLR2,TLR4
Inflammation of liver	0.000875	-0.055	30	CBLB,CCR7,CEBPA,CGAS,CHUK,DUSP22,FBXL5,FCGR1B,HGF,IFNGR1,IL4R,IL7R,IMPDH1,IRAK4,ITGAM,JAK2,LAT,LPIN1,MTR,NLRP3,POR,S100A4,SOCS3,SPI1,STAB1,STAT4,TLR4,TNFSF10,TRAF3,TSPO
Binding of protein binding site	0.000881	0.154	24	CD2,CD28,CD40LG,CEBPA,CEBPB,CEBPD,CHUK,CUX1,ETS1,ETS2,GATA3,HGF,ITGAM,JAK2,LCK,LEF1,LY96,MAPK14,NFKBIZ,PLK3,POR,PRKCQ,SP140,TNFSF10
TH1 immune response	0.000894	-0.251	10	CD28,CD6,FLT3LG,ITK,MAP3K8,PIK3R1,S1PR4,STAT4,TLR2,TLR4
Immediate hypersensitivity	0.000894	0.512	28	ADAM17,ANXA3,ARG1,BCL10,CD2,CD63,FUT7,GADD45A,GATA3,IDI1,IL4R,ITK,JAK2,JUNB,KIF5B,LAT,LILRB4,NFKBIZ,RAB27A,S100A9,SOCS3,SPI1,TLR2,TLR4,TNFSF10,TUBB,TXK,VAV3
Transendothelial migration of neutrophils	0.000908	1.134	8	CD177,HGF,ITGAM,RTN4,SOCS3,ST3GAL4,TGFBR1,TLR4
Recognition of lipid	0.000908	1.961	4	LY96,TLR2,TLR4,TLR5
B-lymphoblastic leukemia/lymphoma with recurrent genetic abnormalities	0.000922		11	ABL2,CD247,CD3E,CD3G,IL7R,IMPDH1,JAK2,KMT2A,LCK,POR,RRM1
Degranulation of mast cells	0.00095	0.416	16	CD226,CD63,CD84,IL4R,ITK,JUNB,LAT,LAX1,LILRB4,LPIN1,NDST2,PTPN4,RABGEF1,RASGRP1,TLR2,TSC1
Thorax lymphoma	0.00101		11	BCL10,CD247,CD3E,CD3G,IL4R,JAK2,LCK,PIK3R1,PMS2,POR,RRM1
Activation-induced cell death	0.00101	-1.121	11	ACVR1B,CD28,CD3E,CD5,CD59,IFNGR1,ITK,SATB1,TGFBR1,TNFSF10,TRAF3
Cytokine and chemokine mediated signaling pathway	0.00103		20	CEBPD,CRK,FLT3LG,GATA3,GRB2,HGF,IL4R,IRAK3,IRAK4,IRF5,ITGAM,JAK2,JUNB,LILRB3,mir-21,PIK3R1,PTPRF,SOCS3,SOS1,STAT4
KMT2A rearrangement positive B-lymphoblastic leukemia/lymphoma	0.00105		8	ABL2,CD247,CD3E,CD3G,IMPDH1,LCK,POR,RRM1
Abnormal morphology of thoracic cavity	0.00107		61	ABL2,ADAM17,ADAM9,BCAS3,BNIP3,CAMK4,CCND2,CCR7,CD247,CD28,CD3E,CDC42EP3,CEBPA,CLEC4D,CRK,ETS1,FLT3LG,GRAP2,GRB2,HDAC4,HGF,HHEX,HUWE1,IL7R,IRAK4,ITK,LAT,LCK,LIG4,LMNB1,MAPK14,MBNL2,MEF2A,mir-21,MKNK1,MTERF4,NFATC2,NFATC3,PHF14,PIK3R1,POR,RAB1A,RASGRP1,RHOH,ROCK1,RTN4,S100A6,SATB1,SOS1,SPI1,SPTAN1,SPTBN1,STAB1,TESPA1,TGFBR3,TLR2,TLR4,TRAF3,TSC1,UTRN,VAV3
Transcription	0.00107	-0.222	121	ABLIM1,ACVR1B,AKIRIN2,APOL3,ARID2,BCAS3,BCL10,CAMK4,CAMKK2,CBX5,CCPG1,CD28,CD38,CD3E,CD40LG,CDC25B,CEBPA,CEBPB,CEBPD,CHUK,CRK,CUX1,DCAF1,DDB1,DISC1,DUSP22,ECT2,ELK4,ELP3,ERCC5,ETS1,ETS2,FLOT2,FLT3LG,FOXP1,FUBP3,GABPB2,GADD45A,GATA3,HDAC4,HEATR1,HGF,HHEX,HIPK3,HMGB2,HPSE,HSBP1,HYAL2,IFNGR1,IKZF3,IL7R,IRF2BPL,IRF5,JAK2,JUNB,KAT6B,KAT7,KIF1B,KMT2A,LAT,LBH,LCK,LEF1,LPIN1,LY9,LY96,MAPK14,MBD2,MEF2A,MG…
Maturation of hematopoietic progenitor cells	0.0011	-2.607	10	CCND2,CD247,CD3E,CD40LG,JAK2,LCK,LEF1,NBEAL2,RASGRP1,TLE5
Ovarian tumor	0.00111		109	ACVR1B,ADAM17,AGK,ANKRD36,ANKRD36C,ARHGEF40,ARID2,ARL4C,ATP11B,ATP8B2,ATR,BCL10,CAMKK2,CD40LG,CLEC2D,CLIC1,CXCL16,CYFIP2,DCAF1,DCAF16,DOCK9,DPP4,EBLN2,ECT2,ENOSF1,EP400,ETS2,EVL,EXOC3L4,FAM126B,FBXL5,FLT3LG,FUBP3,GADD45A,GATA3,GYG1,HAUS4,HEATR1,HGF,HYAL2,IDH1,IFNGR1,IFNGR2,IKZF3,IMPDH1,INPP4B,ITK,JAK2,JUNB,KAT6B,KLHL2,LCK,MCTP1,MEF2A,METTL9,MGA,MTR,MYCBP2,NBEAL2,NKTR,NLRP3,NUP205,OSTM1,OTULINL,PC…
Transformation of fibroblast cell lines	0.00111	-0.67	23	ASPH,CCND2,CEBPA,CEBPB,CRK,ECT2,ETS1,GRB2,HGF,IRF5,JAK2,JUNB,LCK,MAP3K8,mir-21,NFATC2,PIK3R1,PRKACB,RASGRP1,RIT1,ROCK1,SOS1,SRPK1
Benign oral disorder	0.00111	0	40	ACVR1B,ARHGEF3,ASPH,CCND2,CCR7,CD247,CD40LG,CD6,CDC25B,CGAS,CHUK,CRK,CYFIP2,DDX59,DGKA,ESYT1,ETS1,EVL,FCGR1B,HGF,HYAL2,IL4R,IL7R,NFKBIZ,PFKFB3,POR,SAMSN1,SATB1,SERPINB1,SLC25A24,SOCS3,SOS1,ST6GAL1,STAT4,SUMF2,TBCK,TLR2,TLR4,TNFSF10,TSPO
Myeloid neoplasm	0.00111	1.559	101	ABL2,ACSL3,ACSL4,ADAM17,AGAP6 (includes others),AKIRIN2,ANAPC1,ANKRD36,ANXA3,ARID2,ATR,BCAS3,CA5B,CBLB,CCND2,CD2,CD247,CD38,CD3E,CD3G,CD40LG,CD63,CDC42EP3,CEBPA,CEBPB,CEBPD,CHUK,CUX1,CYFIP2,DENND4C,DLEU2,DOCK10,EHBP1L1,EP400,ETS1,FGD4,FOXP1,FUT7,GADD45A,GATA3,GOLGA8A/GOLGA8B,GPR174,GYG1,HEATR1,HK3,HUWE1,IDH1,IKZF3,IMPDH1,IRF5,ITGAM,JAK2,JUNB,KIF1B,KIF5B,KLHL8,KMT2A,LCK,LDHB,LEF1,LILRA6,MAPK14,MGA…
Quantity of IgG2a	0.00112	0.64	12	B3GNT5,CCR7,CD28,IFNGR1,IKZF3,IL4R,LAX1,LCK,MAP3K8,NIPAL3,SPPL2A,TNFSF10
Recruitment of phagocytes	0.00115	1.67	23	ADAM17,CBLB,CCR7,CD28,CD40LG,CLEC5A,ETS1,FLT3LG,FUT7,IRF5,ITGAM,LY96,MAP3K8,NLRP3,PRKCQ,ROCK1,RTN4,S100A4,ST3GAL4,TLR2,TLR4,TLR5,VAV3
Protein kinase cascade	0.00115	2.186	40	ABL2,ADAM9,BCL10,BNIP2,C18orf32,CAMKK2,CD27,CD84,CHUK,DUSP22,ECT2,FLT3LG,GADD45A,GPR89A/GPR89B,GRB2,HGF,IRAK4,JAK2,LAT,LBH,LILRA5,LILRB4,LY96,MEF2A,RASGRP1,RHOH,RNF149,ROCK1,S100A4,SOCS3,SOS1,SPTAN1,SPTBN1,TGFBR1,TIFA,TLR4,TNIK,TRIM25,VAPA,ZMYND11
Adhesion of phagocytes	0.00118	0.671	16	ADAM17,CD40LG,HPSE,ITGAM,LILRB3,MAPK14,PRKCQ,ROCK1,S100A9,SPI1,STAB1,TGFBR1,TLR2,TLR4,TLR5,VAV3
Metabolism of membrane lipid derivative	0.00118	0.252	38	ACER3,ACSL3,ACSL4,AGK,B3GNT5,CD40LG,CEBPA,CERT1,CUX1,DEGS1,DGKA,ERLIN1,ESYT1,FAR1,FUT7,GNAI3,IDH1,IDI1,INPP4B,LPIN1,MTMR6,PGS1,PIK3R1,PLBD1,PLCG1,PLEKHA1,POR,RAB27A,SAMD8,SERINC5,SH3GLB1,SOCS3,SPI1,SPTLC2,SUMF2,TNFSF10,UGCG,VAPA
Immune response of lymphocytes	0.00121	-1.26	14	CCR7,CD226,CD28,CD38,CD59,ETS1,FLT3LG,IFNGR1,IL7R,ITK,PFKFB3,PLCG1,SOCS3,VASP
Adhesion of neutrophils	0.00121	0.57	12	ADAM17,CD40LG,HPSE,ITGAM,LILRB3,PRKCQ,S100A9,TGFBR1,TLR2,TLR4,TLR5,VAV3
Non-Hodgkin cutaneous lymphoma	0.00123		17	ARHGEF3,BCL10,CCR7,CD2,CD28,CD5,CD58,DPP4,FOXP1,JAK2,PIK3R1,PLCG1,POR,PRKCQ,RRM1,TLR2,TLR4
Adhesion of myeloid cells	0.00123	0.674	17	ADAM17,CD40LG,HPSE,ITGAM,JAK2,LILRB3,MAPK14,PRKCQ,ROCK1,S100A9,SPI1,STAB1,TGFBR1,TLR2,TLR4,TLR5,VAV3
Activation of kidney cell lines	0.00123	0.447	5	HGF,LY96,TLR2,TLR4,TLR5
Myelomonocytic leukemia	0.00129		14	ARID2,CEBPA,CUX1,GYG1,IDH1,IMPDH1,IRF5,JAK2,KMT2A,POR,RRM1,SPI1,TSPO,YLPM1
Breast or pancreatic cancer	0.00129	-1.067	253	AAK1,ABL2,ABLIM1,ACVR1B,ADAM17,ADAM9,AGK,ANKRD36,ANKRD36C,ANXA3,ARHGEF3,ARHGEF40,ARHGEF6,ARID2,ARL4C,ATP11A,ATP11B,ATP8B2,ATR,B3GNT5,BABAM2,BCL10,BIVM-ERCC5,BNIP3,BST1,CAB39,CAMK4,CAMKK2,CAPZA2,CASP4,CASP5,CCDC71L,CCDC88C,CCND2,CCR7,CD163,CD40LG,CD5,CD59,CD6,CD63,CDC25B,CDC42EP3,CEBPA,CEBPB,CEBPD,CERT1,CHIA,CHMP2B,CHUK,CLEC2D,CLIC1,CUX1,CXCL16,CYFIP2,CYRIB,DCAF1,DCAF16,DDB1,DDI2,DDX24,DDX59,DENND…
Cellularity	0.00132		10	ARG1,CAMK4,CD226,CHUK,FLT3LG,GATA3,NLRP3,PLCG1,SOS1,TSC1
Chronic inflammatory disorder	0.00133	-0.716	74	ADAM17,ADAM9,ARG1,BCAS3,CA4,CA5B,CCR7,CD177,CD247,CD28,CD40LG,CD59,CD6,CDC42EP3,CEBPB,CHUK,CLEC4D,CNEP1R1,CXCL16,DPP4,ETS1,F5,FCGR1B,FLT3LG,FUT7,GCA,GNB2,GRB10,HGF,HPSE,IFNGR1,IFNGR2,IKZF3,IL4R,IL7R,IMPDH1,IRF5,JAK2,KCNA3,KMT2A,LAX1,LBH,LDHB,MBD2,MTR,MYCBP2,NLRP3,PHTF1,POR,PRKCQ,RALB,RMDN3,RNF149,RRM1,RSBN1,S100A4,S100A9,SBNO2,SLAMF6,SLFN5,SNRNP200,SOCS3,STAB1,STAT4,TLR2,TLR4,TLR5,TNFSF10,TRAF1,T…
High-risk precursor B-cell acute lymphoblastic leukemia	0.00134		9	ABL2,CD247,CD3E,CD3G,IMPDH1,JAK2,LCK,POR,RRM1
Bone marrow lesion	0.00134	-0.851	100	ABL2,ACSL3,ACSL4,ADAM17,AGAP6 (includes others),AKIRIN2,ANAPC1,ANKRD36,ANXA3,ARID2,ATR,BCAS3,CA5B,CBLB,CCND2,CD2,CD247,CD38,CD3E,CD3G,CD40LG,CDC42EP3,CEBPA,CEBPB,CEBPD,CHUK,CUX1,CYFIP2,DENND4C,DLEU2,DOCK10,EHBP1L1,EP400,ETS1,FGD4,FOXP1,FUT7,GADD45A,GATA3,GOLGA8A/GOLGA8B,GPR174,GYG1,HEATR1,HK3,HUWE1,IDH1,IMPDH1,IRF5,ITGAM,JAK2,JUNB,KIF1B,KIF5B,KLHL8,KMT2A,LCK,LDHB,LEF1,LILRA6,MAPK14,MGA,mir-21,MTR…
Malignant myeloid neoplasm	0.00134		96	ABL2,ACSL3,ACSL4,AGAP6 (includes others),AKIRIN2,ANAPC1,ANKRD36,ARID2,ATR,BCAS3,CA5B,CCND2,CD2,CD247,CD38,CD3E,CD3G,CD40LG,CDC42EP3,CEBPA,CEBPB,CHUK,CUX1,CYFIP2,DENND4C,DLEU2,DOCK10,EHBP1L1,EP400,ETS1,FGD4,FOXP1,FUT7,GADD45A,GATA3,GOLGA8A/GOLGA8B,GPR174,GYG1,HEATR1,HK3,HUWE1,IDH1,IKZF3,IMPDH1,IRF5,ITGAM,JAK2,JUNB,KIF1B,KIF5B,KLHL8,KMT2A,LCK,LDHB,LEF1,LILRA6,MAPK14,MGA,mir-21,MTR,NDUFB3,NFX1,NKTR,…
Activation of CD8+ T lymphocyte	0.00134	-0.239	8	BCL10,CD27,CD40LG,FLT3LG,IRF5,NFIL3,NLRP3,TNFSF10
Humoral immunodeficiency	0.00134		8	CD247,CD27,CD3E,IL7R,LIG4,RASGRP1,SPPL2A,ZAP70
Phagocytosis of cells	0.00142	1.878	30	ABL2,ANXA3,ATG3,CD38,CD40LG,CEBPB,CRK,CYRIB,ETS2,FCMR,FOXP1,GRB2,HGF,IDH1,ITGAM,JUNB,LAT,MAPK14,NANS,PFKFB3,RAB27A,RALB,RIT1,S100A9,SPI1,STT3A,TLR2,TLR4,TMEM165,ZMYND8
Necrosis of epithelial tissue	0.00146	1.542	45	AAK1,ABL2,ADAM17,BCL10,BCL2A1,BNIP3,CASP4,CBLB,CD40LG,CEBPA,CEBPB,CEBPD,CERT1,CHUK,EP400,GADD45A,GAS7,GATA3,HGF,IFNGR1,IRAK3,IRF5,JAK2,MAP3K8,MAPK14,mir-21,NLRC4,NLRP3,PIK3R1,PLK3,PMS2,PRKCQ,PSIP1,RASGRP1,SOCS3,SPTBN1,TGFBR1,TLR2,TLR4,TNFSF10,TRAF1,TRIM27,UGCG,VOPP1,ZMYND11
Monocytopoiesis	0.00147	0.877	14	ADAM17,CEBPA,ETS2,FLT3LG,FOXP1,HGF,HHEX,IL7R,MAPK14,SPI1,TLR2,TLR4,TLR5,TNFSF10
Ovarian cancer	0.00148		106	ACVR1B,ADAM17,AGK,ANKRD36,ANKRD36C,ARHGEF40,ARID2,ARL4C,ATP11B,ATP8B2,ATR,BCL10,CAMKK2,CD40LG,CLEC2D,CLIC1,CXCL16,CYFIP2,DCAF1,DCAF16,DOCK9,DPP4,EBLN2,ECT2,ENOSF1,EP400,ETS2,EVL,EXOC3L4,FAM126B,FBXL5,FLT3LG,FUBP3,GATA3,GYG1,HAUS4,HEATR1,HGF,HYAL2,IDH1,IFNGR1,IFNGR2,IKZF3,INPP4B,ITK,JAK2,JUNB,KAT6B,KLHL2,LCK,MCTP1,MEF2A,METTL9,MGA,MTR,MYCBP2,NBEAL2,NKTR,NLRP3,NUP205,OSTM1,OTULINL,PCNX2,PDE4DIP,PIK…
Quantity of cytokine	0.00149	1.379	22	CAMKK2,CASP4,CD28,CEBPB,CLEC4D,CXCL16,DUSP22,IFNGR1,IL4R,IRAK4,IRF5,ITPRID2,NFIL3,NLRP3,S100A9,SAMSN1,SAT1,SLAMF6,SOCS3,STAT4,TLR2,TLR4
Recruitment of myeloid cells	0.0015	1.851	24	ADAM17,CBLB,CCR7,CD28,CD40LG,CLEC5A,DPP4,ETS1,FUT7,HPSE,ITGAM,LY96,MAP3K8,NLRP3,PIK3R1,PRKCQ,ROCK1,RTN4,S100A4,ST3GAL4,TLR2,TLR4,TLR5,VAV3
Deficiency of cell-mediated immunity	0.00153		8	CD247,CD27,CD3E,IL7R,LIG4,RASGRP1,RHOH,ZAP70
Activation of antigen presenting cells	0.00155	1.582	27	CCR7,CD40LG,CD84,CEBPA,CEBPB,CHUK,CLEC4D,FLT3LG,FOXP1,HGF,HPSE,IL4R,JAK2,MAPK14,mir-21,NFIL3,OSTM1,PFKFB3,RAB27A,S100A9,SBNO2,SPTLC2,STAT4,TLR2,TLR4,TNFSF10,TRAF3
Replication of HIV-1	0.00156	0.495	14	AGFG1,CD28,CD38,CD40LG,LCK,PSIP1,S100A9,SNX10,SOCS3,TLR2,TLR4,TLR5,TNFSF10,ZAP70
Neoplasia of cells	0.00157	2.079	290	AAK1,ABL2,ABLIM1,ACSL3,ACSL4,ACVR1B,ADAM17,ADAM9,AGAP6 (includes others),AKIRIN2,ANAPC1,ANKRD36,ANKRD36C,ANXA3,ARHGEF3,ARHGEF9,ARID2,ARL11,ASPH,ATG3,ATP11A,ATP11B,ATR,BCAS3,BCL10,BIVM-ERCC5,BNIP2,BST1,BTN3A3,CA5B,CAMK4,CAMKK2,CASP5,CBLB,CCDC126,CCDC88C,CCND2,CCPG1,CCR7,CD163,CD2,CD226,CD247,CD27,CD28,CD38,CD3E,CD3G,CD40LG,CD5,CD58,CD59,CD6,CD63,CD84,CDC25B,CDC42EP3,CEBPA,CEBPB,CEBPD,CHUK,CKLF-CMT…
Apoptosis of kidney cell lines	0.00158	2.798	21	BCL10,BCL2A1,CA4,CASP4,GAS7,GMFB,GNB2,GRB10,HGF,JAK2,MAP3K8,NLRC4,NLRP3,PSIP1,RALB,RHOT1,TNFSF10,TRAF1,TRIM27,VOPP1,ZMYND11
Migration of tumor cell lines	0.00158	1.967	62	ACSL4,ADAM17,ADAM9,AGK,ARHGEF6,ARID2,ARL4C,ASPH,BCL10,CAMKK2,CBLB,CCR7,CDC25B,CEBPA,CEBPB,CEBPD,CKLF,CRK,DPP4,ECT2,ETS1,FGD4,FOXP1,GATA3,GNAI3,HCG18,HGF,HHEX,HSBP1,INPP4B,IRF5,JAK2,KIF2A,LCK,LEF1,LINC00963,MAP3K8,MAPK14,mir-21,NFATC2,PDCD4,PIK3R1,PLCG1,PRKCQ,RALB,RALGAPA2,RASGRP1,S100A4,S100A9,SEPTIN9,SOCS3,SORT1,SSH1,ST6GAL1,TGFBR1,TGFBR3,TLR2,TLR4,TNFSF10,TSC1,VASP,VAV3
Liquid tumor	0.00162	-0.216	134	ABL2,ACSL3,ACSL4,ADAM17,AGAP6 (includes others),AKIRIN2,ANAPC1,ANKRD36,ANXA3,ARID2,ATP11A,ATR,BCAS3,BCL10,BNIP2,CA5B,CBLB,CCND2,CCPG1,CCR7,CD2,CD247,CD28,CD38,CD3E,CD3G,CD40LG,CD5,CD58,CDC42EP3,CEBPA,CEBPB,CEBPD,CHUK,CUX1,CYFIP2,DENND4C,DLEU2,DOCK10,DOCK9,DPP4,EHBP1L1,EP400,ETS1,F5,FCGR1B,FCMR,FGD4,FOXP1,FUT7,GADD45A,GATA3,GOLGA8A/GOLGA8B,GPR174,GYG1,HEATR1,HHEX,HK3,HUWE1,IDH1,IKZF3,IL7R,IMPDH1,I…
Cytotoxicity of leukemia cell lines	0.00163	1.342	5	CD247,NLRP3,SLAMF6,TNFSF10,VASP
Production of leukocytes	0.00165	-0.629	9	CD28,CD40LG,ETS1,FLT3LG,GATA3,NFIL3,SOCS3,SPI1,TRAF3
Endocytosis by eukaryotic cells	0.00166	2.308	32	CCR7,CD163,CD38,CD40LG,CEBPB,CYRIB,ETS2,FCMR,FOXP1,GRB2,HGF,HYAL2,IDH1,ITGAM,JUNB,LAT,MAPK14,NANS,NUMA1,PFKFB3,RALB,RIT1,S100A9,SF3B3,SPI1,STT3A,TGFBR1,TLR2,TLR4,TMEM165,TNFSF10,ZMYND8
Peripheral T-cell lymphoma	0.00167		22	BCL10,CCR7,CD2,CD27,CD28,CD40LG,CD5,FOXP1,GADD45A,GATA3,HDAC4,HGF,IDH1,JAK2,LCK,MAP3K8,PIK3R1,PLCG1,POR,RRM1,TRERF1,TRIM25
Expansion of thymus gland	0.00167	-0.277	6	CD3G,FLT3LG,IL4R,LY9,SPI1,ZAP70
Abnormal morphology of lymph node	0.00171		16	ARHGEF6,B3GNT5,CCR7,CD247,CD40LG,CEBPB,FUT7,LAT,NFATC2,NFATC3,NFKBIZ,PRKCH,SATB1,TLR4,TRAF1,ZAP70
Production of lymphocytes	0.00172	-0.215	8	CD28,CD40LG,ETS1,GATA3,NFIL3,SOCS3,SPI1,TRAF3
Cell viability of T lymphocytes	0.00173	-1.151	14	ATG3,BCL10,CAMK4,CD28,CD3E,GATA3,IL7R,LAT,LAX1,PRKCQ,STAT4,TCF7,TRAF3,TSC1
Recruitment of neutrophils	0.00175	1.664	18	ADAM17,CCR7,CD28,CD40LG,CLEC5A,FUT7,ITGAM,LY96,MAP3K8,NLRP3,PRKCQ,ROCK1,RTN4,ST3GAL4,TLR2,TLR4,TLR5,VAV3
Regulation of lipopolysaccharide	0.00181		3	SOCS3,TLR2,TLR4
Inflammatory response of monocytes	0.00181		3	CLEC5A,TLR2,TLR4
Primary T cell disorder	0.00181		3	CD2,CD5,ZAP70
Stimulation of bone marrow-derived dendritic cells	0.00181		3	FLT3LG,TLR2,TLR4
Rearrangement of microtubule organizing centers	0.00181		3	CD247,CD3E,LCK
Bone marrow neoplasm	0.00181	0.217	99	ABL2,ACSL3,ACSL4,ADAM17,AGAP6 (includes others),AKIRIN2,ANAPC1,ANKRD36,ANXA3,ARID2,ATR,BCAS3,CA5B,CBLB,CCND2,CD2,CD247,CD38,CD3E,CD3G,CD40LG,CDC42EP3,CEBPA,CEBPB,CEBPD,CHUK,CUX1,CYFIP2,DENND4C,DLEU2,DOCK10,EHBP1L1,EP400,ETS1,FGD4,FOXP1,FUT7,GADD45A,GATA3,GOLGA8A/GOLGA8B,GPR174,GYG1,HEATR1,HK3,HUWE1,IDH1,IMPDH1,IRF5,ITGAM,JAK2,JUNB,KIF1B,KIF5B,KLHL8,KMT2A,LCK,LDHB,LEF1,LILRA6,MAPK14,MGA,mir-21,MTR…
STable 3B: LobarPerGene Enrichment in IPA Disease and Function Terms
Diseases or Functions Annotation	B-H p-value	Activation z-score	# Molecules	Molecules
Degranulation of neutrophils	5.33e-07		30	ACAA1,AGPAT2,ANXA3,ARG1,BST1,CD58,CD59,CD63,CMTM6,DNASE1L1,DYNLT1,GYG1,HK3,HUWE1,IDH1,IMPDH1,ITGAM,LTA4H,MAPK14,MCEMP1,PDXK,PGM2,RAP2C,ROCK1,S100A8,S100A9,SERPINB1,SPTAN1,TLR2,VNN1
Degranulation of phagocytes	9.16e-07	1.664	33	ACAA1,AGPAT2,ANXA3,ARG1,BST1,CD58,CD59,CD63,CMTM6,DNASE1L1,DYNLT1,GYG1,HK3,HUWE1,IDH1,IMPDH1,ITGAM,JUNB,LILRB4,LTA4H,MAPK14,MCEMP1,PDXK,PGM2,RAP2C,RASGRP1,ROCK1,S100A8,S100A9,SERPINB1,SPTAN1,TLR2,VNN1
Degranulation of leukocytes	9.16e-07	1.29	34	ACAA1,AGPAT2,ANXA3,ARG1,BST1,CD58,CD59,CD63,CMTM6,DNASE1L1,DYNLT1,ETS1,GYG1,HK3,HUWE1,IDH1,IMPDH1,ITGAM,JUNB,LILRB4,LTA4H,MAPK14,MCEMP1,PDXK,PGM2,RAP2C,RASGRP1,ROCK1,S100A8,S100A9,SERPINB1,SPTAN1,TLR2,VNN1
Degranulation of myeloid cells	9.16e-07	1.664	33	ACAA1,AGPAT2,ANXA3,ARG1,BST1,CD58,CD59,CD63,CMTM6,DNASE1L1,DYNLT1,GYG1,HK3,HUWE1,IDH1,IMPDH1,ITGAM,JUNB,LILRB4,LTA4H,MAPK14,MCEMP1,PDXK,PGM2,RAP2C,RASGRP1,ROCK1,S100A8,S100A9,SERPINB1,SPTAN1,TLR2,VNN1
Leukopoiesis	2.57e-06	0.942	46	ADAM17,ARG1,BCL2A1,BST1,CAMK4,CCND2,CD28,CD3E,CD40LG,CHUK,CRK,DCAF1,ETS1,GATA3,HDAC4,HHEX,IFNGR1,IFNGR2,IL10RB,IMPDH1,IRAK3,ITGAM,JAK2,JUNB,LIG4,LILRB4,MAPK14,mir-21,MXD3,NFKBIA,NLRC4,NQO2,PPP2R3C,PTPN12,RASGRP1,S100A9,SATB1,SPPL2A,ST3GAL1,TCF7,TLR1,TLR2,TLR5,TSPAN2,VAV3,WWP1
Degranulation	2.3e-05	1.522	35	ACAA1,AGPAT2,ANXA3,ARG1,BST1,CD58,CD59,CD63,CMTM6,DNASE1L1,DYNLT1,ETS1,GLRX,GYG1,HK3,HUWE1,IDH1,IMPDH1,ITGAM,JUNB,LILRB4,LTA4H,MAPK14,MCEMP1,PDXK,PGM2,RAP2C,RASGRP1,ROCK1,S100A8,S100A9,SERPINB1,SPTAN1,TLR2,VNN1
Cell survival	2.78e-05	-0.123	69	ADAM17,ATG3,ATR,BCL2A1,BIRC6,C9orf72,CAMK4,CAMKK2,CBX5,CCND2,CD28,CD3E,CD40LG,CD59,CHUK,CRK,CYP1B1,DNAJA1,DPP4,DUSP22,ECT2,EPB41L2,ERCC5,GALNT3,GATA3,GLRX,HEATR1,HHEX,HK3,HMGB2,HUWE1,IDH1,IRAK3,IRAK4,ITGA6,ITGAM,JAK2,LIG4,LILRB4,LMNB1,MAGED1,MAPK14,mir-21,MXD3,NELL2,NFKBIA,NKRF,NOMO1 (includes others),PDCD4,PPP1R3D,RGS18,RPA1,S100A4,S100A8,S100A9,SAP30L,SAT1,SEPTIN9,SHPRH,SIN3A,SNX10,STX17,TCF7,T…
Viral respiratory infection	4.51e-05		17	CD3E,CD63,FRAT1,GYG1,IMPA2,IMPDH1,ITGAM,JAK2,LTA4H,MTX1,NFKBIA,PDCD4,PDXK,RAB5IF,S100A9,SLC35A1,TLR2
Lymphopoiesis	5.76e-05	-0.613	37	ADAM17,ARG1,BCL2A1,BST1,CCND2,CD28,CD3E,CD40LG,CHUK,DCAF1,ETS1,GATA3,HDAC4,HHEX,IFNGR1,IFNGR2,IMPDH1,IRAK3,ITGAM,JUNB,LIG4,LILRB4,MAPK14,MXD3,NFKBIA,NQO2,PPP2R3C,PTPN12,RASGRP1,SATB1,SPPL2A,ST3GAL1,TCF7,TLR2,TLR5,VAV3,WWP1
Severe acute respiratory syndrome	7.21e-05		16	CD3E,CD63,FRAT1,GYG1,IMPA2,ITGAM,JAK2,LTA4H,MTX1,NFKBIA,PDCD4,PDXK,RAB5IF,S100A9,SLC35A1,TLR2
Apoptosis	7.21e-05	1.135	98	ADAM17,AGPAT2,ARG1,ARL11,ATG3,ATOX1,ATR,BAZ1A,BCL2A1,BIRC6,CAMK4,CAMKK2,CASP4,CASP5,CBX5,CCND2,CD28,CD3E,CD40LG,CD59,CHUK,CRK,CYP1B1,DCAF1,DDB1,DNAJA1,DPP4,ECT2,EIF3B,ERCC5,ETS1,FBXL5,FRAT1,GALNT3,GAS7,GATA3,GLRX,GMFB,HDAC4,HIPK3,HMGB2,HUWE1,IDH1,IFNGR1,IRAK3,IRAK4,ITGA6,ITGAM,JAK2,JUNB,LANCL1,LIG4,LMNB1,LY96,LYPLA1,MAGED1,MAPK14,MARCHF5,MGA,MICAL1,mir-21,NFKBIA,NLRC4,NQO2,NUB1,PCBP2,PDCD4,PDXK,R…
Hematopoiesis of mononuclear leukocytes	7.21e-05	0.024	38	ADAM17,ARG1,BCL2A1,BST1,CCND2,CD28,CD3E,CD40LG,CHUK,DCAF1,ETS1,GATA3,HDAC4,HHEX,IFNGR1,IFNGR2,IMPDH1,IRAK3,ITGAM,JUNB,LIG4,LILRB4,MAPK14,MXD3,NFKBIA,NQO2,PPP2R3C,PTPN12,RASGRP1,SATB1,SPPL2A,ST3GAL1,TCF7,TLR1,TLR2,TLR5,VAV3,WWP1
Severe inflammatory disorder	9.38e-05		20	CD3E,CD63,CHUK,FRAT1,GATA3,GYG1,IL10RB,IMPA2,IRAK3,ITGAM,JAK2,LTA4H,MTX1,NFKBIA,PDCD4,PDXK,RAB5IF,S100A9,SLC35A1,TLR2
Cell viability	0.000119	-0.651	64	ADAM17,ATG3,ATR,BCL2A1,BIRC6,C9orf72,CAMK4,CAMKK2,CBX5,CCND2,CD28,CD3E,CD40LG,CD59,CHUK,CRK,CYP1B1,DNAJA1,DPP4,DUSP22,ECT2,EPB41L2,GALNT3,GATA3,HEATR1,HHEX,HK3,HMGB2,HUWE1,IDH1,IRAK4,ITGA6,ITGAM,JAK2,LIG4,LILRB4,LMNB1,MAPK14,mir-21,MXD3,NELL2,NFKBIA,NKRF,NOMO1 (includes others),PDCD4,PPP1R3D,RGS18,RPA1,S100A4,S100A8,S100A9,SAP30L,SAT1,SEPTIN9,SHPRH,SIN3A,SNX10,TCF7,TLR2,TNIK,TRRAP,UBE2J1,UGCG,USP…
Viral Infection	0.000175	1.101	73	AGFG1,ASGR2,ATOX1,ATR,BICD2,CAMKK2,CAPZA2,CASP4,CD28,CD3E,CD40LG,CD58,CD63,CHUK,DCAF1,DCP2,DDB1,DNAJA1,DPP4,ERCC5,ETS1,FAM200B,FRAT1,GALNT3,GYG1,HDAC4,HEATR1,HIPK3,HUWE1,IDH1,IFNGR1,IFNGR2,IL10RB,IMPA2,IMPDH1,IRAK3,IRAK4,ITGAM,JAK2,JUNB,LTA4H,MAPK14,mir-21,MMADHC,MTR,MTX1,NFKBIA,PCBP2,PDCD4,PDXK,PLBD1,RAB2A,RAB5IF,ROCK1,S100A4,S100A8,S100A9,SAT1,SLC35A1,SNX10,SPTAN1,SPTBN1,STARD3NL,STX10,TLR2,TLR…
Melioidosis	0.000206		5	LY96,TLR1,TLR2,TLR5,TLR8
Inflammatory response	0.000505	3.103	40	ADAM17,BCL2A1,BST1,CASP4,CD28,CD40LG,CD63,CHUK,CKLF,DPP4,DUSP22,ETS1,GATA3,GNAI3,HDAC4,IL10RB,IRAK3,ITGAM,JAK2,LILRA5,LILRB4,LY96,MAPK14,mir-21,NFKBIA,NLRC4,PDCD4,PXK,ROCK1,S100A4,S100A8,S100A9,SERPINB1,TLR1,TLR2,TLR5,TLR8,TSPAN2,VAV3,VNN1
Development of hematopoietic progenitor cells	0.000562	-0.654	20	ADAM17,CD3E,CD40LG,CHUK,ETS1,GATA3,HMGB2,IFNGR1,JAK2,MAPK14,mir-21,NFKBIA,RASGRP1,RGS18,S100A9,SATB1,SIN3A,TCF7,TNRC6C,VAV3
Morbidity or mortality	0.000644	-1.908	90	ABCA2,ADAM17,ADAM9,AGPAT2,AKAP9,ARG1,ASGR2,ASPH,ATG3,ATOX1,ATR,BCL2A1,BICD2,BIRC6,C7orf25,CAMK4,CAPZA2,CASP4,CCND2,CD28,CD3E,CD40LG,CD59,CHUK,CRK,DCAF1,DDB1,DPH3,DPP4,ECT2,ERCC5,ETS1,FBXL5,GATA3,GNAI3,HDAC4,HHEX,HSBP1,HUWE1,IDH1,IFNGR1,INPP4B,IRAG1,IRAK3,IRAK4,ITGA6,ITGAM,JAK2,JUNB,LIG4,LMNB1,LY96,MAPK14,mir-21,MTR,MYCBP2,MYLIP,NAT1,NFKBIA,PCBP2,PDCD4,PDE4DIP,POLG2,PTPN12,RHOT1,RTN4,S100A4,S100A8…
Systemic autoimmune syndrome	0.000666	-0.169	55	ADAM17,ADAM9,AGFG1,ANXA3,ARG1,C3orf62,C9orf72,CASP4,CD28,CD3E,CD40LG,CHUK,CNEP1R1,DDB1,DPP4,ERCC5,ETS1,EVI2A,GATA3,GBP4,HDAC4,HNMT,IFNGR1,IFNGR2,IMPDH1,IRAK3,ITGAM,JAK2,JUNB,LBH,LDHB,LILRB4,mir-21,MYCBP2,NELL2,NFKBIA,PDCD4,PLBD1,PXK,RAB2A,RELT,S100A4,S100A8,S100A9,SLFN5,SPOCK2,SRSF8,TCF7,TENT4A,TLR1,TLR2,TLR5,TLR8,TRIM27,UBASH3A
Activation of mononuclear leukocytes	0.000738	-0.367	28	ADAM9,CAMK4,CD28,CD3E,CD40LG,CD58,CD59,DPP4,DUSP22,ETS1,GATA3,HDAC4,IMPDH1,IRAK3,IRAK4,ITGAM,LILRB4,LY96,MAPK14,mir-21,NFKBIA,PPP2R3C,RASGRP1,S100A9,SATB1,TLR1,TLR2,TLR8
Recognition of lipid	0.000941	1.961	4	LY96,TLR1,TLR2,TLR5
Activation of leukocytes	0.00108	0.469	35	ADAM9,CAMK4,CD28,CD3E,CD40LG,CD58,CD59,CD63,CHUK,DPP4,DUSP22,ETS1,GATA3,HDAC4,IMPDH1,IRAK3,IRAK4,ITGAM,JAK2,LILRB4,LY96,MAPK14,mir-21,NFKBIA,PPP2R3C,RASGRP1,S100A8,S100A9,SATB1,SPTLC2,TLR1,TLR2,TLR5,TLR8,VAV3
Synthesis of nitric oxide	0.00108	2.742	19	ARG1,ARL11,CAMKK2,CD28,CD40LG,CYP1B1,GNAI3,IFNGR1,IRAK4,ITGAM,JAK2,JUNB,MAPK14,mir-21,NFKBIA,NKRF,S100A9,TLR2,TLR5
Organismal death	0.00114	-2.153	88	ABCA2,ADAM17,ADAM9,AGPAT2,AKAP9,ARG1,ASGR2,ASPH,ATG3,ATOX1,ATR,BCL2A1,BICD2,BIRC6,C7orf25,CAMK4,CAPZA2,CASP4,CCND2,CD28,CD3E,CD40LG,CD59,CHUK,CRK,DCAF1,DDB1,DPH3,DPP4,ECT2,ERCC5,ETS1,FBXL5,GATA3,GNAI3,HDAC4,HHEX,HSBP1,HUWE1,IDH1,IFNGR1,INPP4B,IRAG1,IRAK3,IRAK4,ITGA6,ITGAM,JAK2,JUNB,LIG4,LMNB1,LY96,MAPK14,mir-21,MTR,MYCBP2,MYLIP,NAT1,NFKBIA,PCBP2,PDCD4,PDE4DIP,POLG2,PTPN12,RHOT1,RTN4,S100A4,S100A8…
Cellular homeostasis	0.00151	0.102	65	ADAM17,AGFG1,AGPAT2,ARG1,ATG3,ATOX1,BCL2A1,BIRC6,C9orf72,CAMK4,CAMKK2,CD28,CD3E,CD40LG,CHUK,CLIC1,DCAF1,DMXL2,ETS1,FBXL5,GATA3,GNAI3,IFNGR1,IFNGR2,INPP4B,IRAK3,ITPRID2,JAK2,JUNB,LIG4,LILRB4,MAPK14,NELL2,NFKBIA,NLRC4,PPP2R3C,RAB2A,RAP2C,RASGRP1,RHOT1,ROCK1,RTN4,S100A4,S100A8,S100A9,SATB1,SELENOT,SEPTIN9,SERPINB1,SIN3A,SLC31A2,SNX10,SPTLC2,STX17,TBC1D2,TCF7,TLR1,TLR2,TLR5,TMEM165,TRIM27,VAV3,VMP1,W…
Psoriasis	0.00151		28	ADAM17,ANXA3,ARG1,ATOX1,CASP4,CCND2,CD63,CYP1B1,DPP4,GATA3,IFNGR1,IFNGR2,ITGA6,JAK2,JUNB,mir-21,MTR,MTX1,PCBP2,S100A8,S100A9,SERPINB1,SPTAN1,SPTLC2,TLR1,TLR2,TLR5,VNN1
Production of cytokine	0.00186	1.481	6	CHUK,IRAK3,IRAK4,TLR1,TLR2,TLR5
Cell death of hematopoietic progenitor cells	0.00231	-1.101	16	BCL2A1,BIRC6,CASP4,CD28,CD3E,CD59,CHUK,ETS1,JAK2,MXD3,NFKBIA,NLRC4,NQO2,PCBP2,SATB1,VAV3
Proliferation of immune cells	0.00273	0.207	36	ADAM17,ARG1,BCL2A1,CCND2,CD28,CD3E,CD40LG,CD58,CD59,CHUK,DPP4,DUSP22,ETS1,GATA3,HHEX,IFNGR1,IMPDH1,IRAK4,ITGAM,JAK2,JUNB,LILRB4,LY96,MAPK14,mir-21,NFKBIA,PDCD4,RASGRP1,RELT,S100A9,SATB1,TCF7,TLR2,TLR5,UBASH3A,VAV3
Binding of leukocytes	0.00279	0.791	22	ADAM17,ADAM9,CD28,CD3E,CD40LG,CD58,GLRX,HDAC4,IFNGR1,ITGA6,ITGAM,JAK2,MAPK14,NFKBIA,RASGRP1,ROCK1,S100A8,S100A9,TLR2,TLR5,UTRN,VAV3
Activation of blood cells	0.00279	0.07	36	ADAM9,CAMK4,CD28,CD3E,CD40LG,CD58,CD59,CD63,CHUK,CLIC1,DPP4,DUSP22,ETS1,GATA3,HDAC4,IMPDH1,IRAK3,IRAK4,ITGAM,JAK2,LILRB4,LY96,MAPK14,mir-21,NFKBIA,PPP2R3C,RASGRP1,S100A8,S100A9,SATB1,SPTLC2,TLR1,TLR2,TLR5,TLR8,VAV3
Infection of kidney	0.00279		4	TLR1,TLR2,TLR5,TLR8
Cell movement of neutrophils	0.00279	2.201	20	ADAM17,BST1,CD28,CHUK,CKLF,DPP4,GNAI3,IFNGR1,ITGA6,ITGAM,MAPK14,NFKBIA,NQO2,ROCK1,RTN4,S100A8,S100A9,SERPINB1,TLR2,VAV3
Development of hematopoietic system	0.00283	-0.43	21	ADAM17,CD3E,CD40LG,CHUK,ETS1,GATA3,HMGB2,IFNGR1,JAK2,MAPK14,mir-21,NFKBIA,RASGRP1,RGS18,S100A9,SATB1,SIN3A,TCF7,TNRC6C,VAV3,VNN1
Differentiation of osteoclasts	0.00292	0.243	14	ADAM17,CAMK4,CD40LG,CHUK,CRK,IFNGR1,INPP4B,IRAK3,JUNB,LILRB4,MAPK14,S100A8,SNX10,TLR2
Binding of myeloid cells	0.00324	1.361	15	ADAM17,CD40LG,CD58,GLRX,HDAC4,ITGA6,ITGAM,JAK2,MAPK14,ROCK1,S100A8,S100A9,TLR2,TLR5,VAV3
Cellular infiltration	0.00388	2.619	26	ADAM17,ANXA3,ARG1,CD28,CD40LG,DPP4,ETS1,IFNGR1,IRAK4,ITGAM,JUNB,LILRB4,LMNB1,MAPK14,mir-21,NFKBIA,NQO2,ROCK1,S100A4,S100A8,S100A9,SATB1,SPTLC2,TLR2,UTRN,VAV3
Binding of neutrophils	0.00388	2.098	10	ADAM17,CD40LG,GLRX,HDAC4,ITGAM,S100A8,S100A9,TLR2,TLR5,VAV3
Activation of lymphocytes	0.00388	0.066	25	CAMK4,CD28,CD3E,CD40LG,CD58,CD59,DPP4,DUSP22,ETS1,GATA3,HDAC4,IMPDH1,IRAK3,IRAK4,ITGAM,MAPK14,mir-21,NFKBIA,PPP2R3C,RASGRP1,S100A9,SATB1,TLR1,TLR2,TLR8
Vasculitis	0.00388	0.106	9	CD28,DUSP22,GATA3,IFNGR1,IMPDH1,ITGAM,JAK2,JUNB,S100A9
Inflammatory response of cells	0.004	0.342	7	ETS1,IL10RB,ITGAM,LY96,S100A8,S100A9,TLR2
Function of leukocytes	0.00408	-1.953	24	BCL2A1,CBX5,CD28,CD3E,CD40LG,ETS1,GNAI3,IFNGR1,IFNGR2,IMPDH1,IRAK3,IRAK4,ITGAM,LILRB4,LY96,NFKBIA,NLRC4,RASGRP1,S100A4,TCF7,TLR1,TLR2,TLR5,TLR8
Cell movement of lymphocytes	0.00415	0.623	23	ADAM17,CD28,CD40LG,CD58,CKLF,CRK,DPP4,ETS1,GATA3,GNAI3,IFNGR1,ITGA6,ITGAM,JAK2,MAPK14,NFKBIA,NQO2,RASGRP1,ROCK1,S100A4,SATB1,TLR2,VAV3
Cell viability of tumor cell lines	0.00423	0.106	43	ADAM17,ATG3,ATR,BCL2A1,BIRC6,CAMKK2,CBX5,CCND2,CD3E,CD40LG,CRK,DNAJA1,DPP4,DUSP22,EPB41L2,HEATR1,HHEX,HK3,HUWE1,IDH1,IRAK4,ITGA6,ITGAM,JAK2,LIG4,LILRB4,LMNB1,MAPK14,mir-21,NFKBIA,NKRF,PDCD4,PPP1R3D,RPA1,S100A4,S100A9,SAT1,SEPTIN9,SHPRH,SIN3A,SNX10,UGCG,USP24
Development of microglia	0.0045		3	ITGAM,TLR2,TSPAN2
Recruitment of myeloid cells	0.00456	1.056	17	ADAM17,CD28,CD40LG,CYP1B1,DPP4,ETS1,GLRX,ITGAM,LY96,NFKBIA,ROCK1,RTN4,S100A4,S100A8,TLR2,TLR5,VAV3
Binding of professional phagocytic cells	0.00465	1.161	14	ADAM17,CD40LG,CD58,GLRX,HDAC4,ITGA6,ITGAM,MAPK14,ROCK1,S100A8,S100A9,TLR2,TLR5,VAV3
Adhesion of immune cells	0.00478	1.002	20	ADAM17,ADAM9,CD28,CD40LG,CD58,GLRX,HDAC4,ITGA6,ITGAM,JAK2,MAPK14,NFKBIA,RASGRP1,ROCK1,S100A8,S100A9,TLR2,TLR5,UTRN,VAV3
T cell homeostasis	0.00478	-0.849	27	ADAM17,ARG1,BCL2A1,CD28,CD3E,CD40LG,CHUK,DCAF1,ETS1,GATA3,IFNGR1,IFNGR2,IRAK3,JUNB,LIG4,LILRB4,MAPK14,NFKBIA,PPP2R3C,RASGRP1,SATB1,SEPTIN9,TCF7,TLR2,TLR5,VAV3,WWP1
Adhesion of neutrophils	0.00519	1.908	9	ADAM17,CD40LG,GLRX,ITGAM,S100A8,S100A9,TLR2,TLR5,VAV3
Recruitment of phagocytes	0.00519	0.811	16	ADAM17,CD28,CD40LG,CYP1B1,ETS1,GLRX,ITGAM,LY96,NFKBIA,ROCK1,RTN4,S100A4,S100A8,TLR2,TLR5,VAV3
Cell death of immune cells	0.00526	0.462	30	ADAM17,ATG3,BCL2A1,BIRC6,CAMK4,CASP4,CCND2,CD28,CD3E,CD40LG,CD59,CHUK,ETS1,GATA3,IFNGR1,IRAK3,ITGAM,JAK2,MAPK14,MXD3,NFKBIA,NLRC4,NQO2,S100A8,SATB1,ST3GAL1,TCF7,TLR2,VAV3,ZMPSTE24
Chemotaxis of neutrophils	0.00526	2.158	12	BST1,CD28,CHUK,CKLF,DPP4,GNAI3,ITGAM,MAPK14,S100A8,S100A9,SERPINB1,VAV3
Insulitis	0.00526	0.447	6	CD28,CD40LG,IFNGR1,IRAK3,JUNB,TLR2
Immunodeficiency	0.00538		19	CD28,CD3E,CD40LG,GALNT3,IFNGR1,IFNGR2,IRAK4,LIG4,LRBA,MICAL1,NFKBIA,RASGRP1,SPPL2A,TLR1,TLR2,TLR5,TLR8,TRAC,TSPAN2
Adhesion of leukemia cell lines	0.0054	0.681	9	CD28,CD40LG,CRK,GLRX,ITGA6,ITGAM,mir-21,TLR2,TLR5
Recruitment of neutrophils	0.00554	0.648	13	ADAM17,CD28,CD40LG,CYP1B1,GLRX,ITGAM,LY96,ROCK1,RTN4,S100A8,TLR2,TLR5,VAV3
Cell death of stem cells	0.00563	-1.351	17	BCL2A1,BIRC6,CASP4,CD28,CD3E,CD59,CHUK,ETS1,JAK2,LMNB1,MXD3,NFKBIA,NLRC4,NQO2,PCBP2,SATB1,VAV3
Function of blood cells	0.00602	-1.953	25	BCL2A1,CBX5,CD28,CD3E,CD40LG,CD59,ETS1,GNAI3,IFNGR1,IFNGR2,IMPDH1,IRAK3,IRAK4,ITGAM,LILRB4,LY96,NFKBIA,NLRC4,RASGRP1,S100A4,TCF7,TLR1,TLR2,TLR5,TLR8
Salmonellosis	0.00602		4	IFNGR1,NLRC4,TLR2,TLR5
Morphology of lymphoid tissue	0.00602		26	ADAM17,AGPAT2,ARG1,CAMK4,CD28,CD3E,CD40LG,CHUK,DUSP22,ERCC5,ETS1,GATA3,IFNGR1,IL10RB,IRAK3,IRAK4,JAK2,LIG4,MAPK14,NFKBIA,RASGRP1,SATB1,SPPL2A,TLR5,UBE2W,ZMPSTE24
Apoptosis of leukocytes	0.00602	0.598	23	ADAM17,BCL2A1,BIRC6,CASP4,CD28,CD3E,CD40LG,CD59,CHUK,ETS1,IFNGR1,IRAK3,ITGAM,JAK2,MAPK14,NFKBIA,NQO2,S100A8,SATB1,ST3GAL1,TLR2,VAV3,ZMPSTE24
Cell death of blood cells	0.00602	0.233	31	ADAM17,ATG3,BCL2A1,BIRC6,CAMK4,CASP4,CCND2,CD28,CD3E,CD40LG,CD59,CHUK,ETS1,GATA3,IFNGR1,IRAK3,ITGAM,JAK2,MAPK14,MXD3,NFKBIA,NLRC4,NQO2,PCBP2,S100A8,SATB1,ST3GAL1,TCF7,TLR2,VAV3,ZMPSTE24
Adhesion of myeloid cells	0.00602	1.438	12	ADAM17,CD40LG,GLRX,ITGAM,JAK2,MAPK14,ROCK1,S100A8,S100A9,TLR2,TLR5,VAV3
Shape change of fibroblast cell lines	0.00602	0.128	8	CRK,ITGA6,MAPK14,PTPN12,ROCK1,RTN4,TNIK,VAV3
Legionnaires' disease	0.00602		3	CASP4,TLR2,TLR5
Proliferation of cerebellar granule cell	0.00602		3	CAMK4,CAMKK2,RTN4
Apoptosis of fibroblast cell lines	0.00609	0.623	18	ATG3,ATR,BCL2A1,BIRC6,CASP4,CD40LG,CRK,EIF3B,ETS1,ITGA6,MAPK14,MARCHF5,MICAL1,NFKBIA,RHOT1,RTN4,SLC25A24,SYCP2
Cell proliferation of T lymphocytes	0.00609	0.509	28	ARG1,CD28,CD3E,CD40LG,CD58,CD59,CHUK,DPP4,DUSP22,ETS1,GATA3,IFNGR1,IMPDH1,IRAK4,ITGAM,LILRB4,MAPK14,mir-21,NFKBIA,PDCD4,RASGRP1,RELT,SATB1,TCF7,TLR2,TLR5,UBASH3A,VAV3
Recruitment of granulocytes	0.00626	0.968	14	ADAM17,CD28,CD40LG,CYP1B1,DPP4,GLRX,ITGAM,LY96,ROCK1,RTN4,S100A8,TLR2,TLR5,VAV3
Development of antigen presenting cells	0.00629	1.381	13	ADAM17,CAMK4,CD40LG,IFNGR1,ITGAM,JAK2,mir-21,S100A9,TLR1,TLR2,TLR5,TSPAN2,VAV3
Cell death of endothelial cell lines	0.00642	0.275	7	BCL2A1,CD59,mir-21,NFKBIA,PDCD4,S100A8,S100A9
Abnormal morphology of leukocytes	0.00728		14	CD28,CD3E,CD40LG,ETS1,GATA3,IFNGR1,IMPDH1,LIG4,LILRB4,NFKBIA,RASGRP1,RELT,SPPL2A,TLR2
Replication of HIV-1	0.00756	0.173	10	AGFG1,CD28,CD40LG,NFKBIA,S100A8,S100A9,SNX10,TLR2,TLR5,TLR8
Infection by RNA virus	0.0077	0.005	44	ASGR2,ATOX1,BICD2,CAMKK2,CAPZA2,CASP4,CD28,CD40LG,CHUK,DCAF1,DCP2,DPP4,ERCC5,ETS1,FAM200B,HDAC4,HEATR1,HUWE1,IDH1,IFNGR1,IFNGR2,IMPDH1,ITGAM,JAK2,JUNB,MMADHC,MTR,PCBP2,PLBD1,RAB2A,S100A4,S100A8,S100A9,SAT1,SLC35A1,SNX10,SPTAN1,SPTBN1,STARD3NL,TLR2,TLR8,UBASH3A,ZDHHC20,ZMPSTE24
Lupus erythematosus	0.00787		20	AGFG1,CASP4,ERCC5,ETS1,GATA3,HDAC4,IFNGR1,IMPDH1,ITGAM,JAK2,JUNB,mir-21,NELL2,PXK,S100A8,S100A9,TCF7,TLR2,TLR5,TLR8
Proliferation of lymphocytes	0.00796	0.512	32	ARG1,BCL2A1,CCND2,CD28,CD3E,CD40LG,CD58,CD59,CHUK,DPP4,DUSP22,ETS1,GATA3,IFNGR1,IMPDH1,IRAK4,ITGAM,JUNB,LILRB4,LY96,MAPK14,mir-21,NFKBIA,PDCD4,RASGRP1,RELT,SATB1,TCF7,TLR2,TLR5,UBASH3A,VAV3
X-linked agammaglobulinemia	0.00802		4	TLR1,TLR2,TLR5,TLR8
Recruitment of leukocytes	0.0082	1.04	18	ADAM17,CD28,CD40LG,CYP1B1,DPP4,ETS1,GLRX,ITGAM,LY96,MAPK14,NFKBIA,ROCK1,RTN4,S100A4,S100A8,TLR2,TLR5,VAV3
Adhesion of phagocytes	0.0082	1.436	11	ADAM17,CD40LG,GLRX,ITGAM,MAPK14,ROCK1,S100A8,S100A9,TLR2,TLR5,VAV3
Activation of T lymphocytes	0.0082	-0.344	20	CAMK4,CD28,CD3E,CD40LG,CD58,CD59,DPP4,DUSP22,ETS1,GATA3,IMPDH1,IRAK3,ITGAM,MAPK14,mir-21,NFKBIA,RASGRP1,SATB1,TLR2,TLR8
Binding of leukemia cell lines	0.0085	0.802	10	CD28,CD40LG,CRK,GLRX,ITGA6,ITGAM,JAK2,mir-21,TLR2,TLR5
Homing of leukocytes	0.00865	2.699	20	ADAM17,BST1,CD28,CD40LG,CHUK,CKLF,DPP4,GATA3,GNAI3,ITGAM,JAK2,MAPK14,NQO2,ROCK1,S100A4,S100A8,S100A9,SERPINB1,TLR2,VAV3
Adhesion of tumor cell lines	0.00867	0.862	18	ADAM17,ADAM9,CD28,CD40LG,CRK,ETS1,GATA3,GLRX,ITGA6,ITGAM,JUNB,mir-21,NFKBIA,SPTAN1,TLR2,TLR5,TMBIM4,UTRN
Innate immune response	0.00939	1.539	14	CAPZA1,CAPZA2,CHUK,CXorf21,HMGB2,IRAK3,IRAK4,mir-21,SERPINB1,TLR1,TLR2,TLR8,TRIM27,VNN1
Immune response of cells	0.00965	1.153	28	ANXA3,ARG1,ATG3,ATR,CD28,CD40LG,CD59,CRK,CYP1B1,DCAF1,ETS1,GLRX,IDH1,IFNGR1,IL10RB,ITGAM,JUNB,LILRB4,LY96,MAPK14,S100A8,S100A9,TLR1,TLR2,TLR5,TLR8,TMEM165,TRIM27
Cell death of lymphatic system cells	0.00965	-0.554	21	ATG3,BCL2A1,BIRC6,CASP4,CD28,CD3E,CD40LG,CD59,CHUK,ETS1,IFNGR1,JAK2,MAPK14,MXD3,NFKBIA,NQO2,PCBP2,SATB1,ST3GAL1,TLR2,VAV3
Binding of tumor cell lines	0.00965	0.858	21	ADAM17,ADAM9,ASGR2,CD28,CD40LG,CRK,DPP4,ETS1,GATA3,GLRX,ITGA6,ITGAM,JAK2,JUNB,mir-21,NFKBIA,SPTAN1,TLR2,TLR5,TMBIM4,UTRN
Development of phagocytes	0.00965	1.559	15	ADAM17,CAMK4,CD40LG,HHEX,IFNGR1,ITGAM,JAK2,MAPK14,mir-21,S100A9,TLR1,TLR2,TLR5,TSPAN2,VAV3
Differentiation of B lymphocytes	0.0102	-0.494	14	ADAM17,CD40LG,DCAF1,ETS1,GATA3,HDAC4,HHEX,LIG4,MXD3,NFKBIA,PPP2R3C,SATB1,SPPL2A,ST3GAL1
Inflammation of artery	0.0102		6	DUSP22,GATA3,IFNGR1,IMPDH1,JAK2,JUNB
Recruitment of cells	0.0107	1.111	19	ADAM17,CD28,CD40LG,CD63,CYP1B1,DPP4,ETS1,GLRX,ITGAM,LY96,MAPK14,NFKBIA,ROCK1,RTN4,S100A4,S100A8,TLR2,TLR5,VAV3
Necrosis	0.0107	0.267	88	ADAM17,AGPAT2,ARG1,ARL11,ATG3,ATR,BAZ1A,BCL2A1,BIRC6,C9orf72,CAMK4,CAMKK2,CASP4,CBX5,CCND2,CD28,CD3E,CD40LG,CD59,CHUK,CRK,CYP1B1,DCAF1,DPP4,EIF3B,ETS1,FRAT1,GALNT3,GAS7,GATA3,GLRX,GMFB,HDAC4,HMGB2,HUWE1,IDH1,IFNGR1,IRAK3,IRAK4,ITGA6,ITGAM,JAK2,JUNB,LANCL1,LIG4,LMNB1,LY96,LYPLA1,MAGED1,MAPK14,MARCHF5,MICAL1,mir-21,MXD3,NELL2,NFKBIA,NLRC4,NQO2,NUB1,PCBP2,PDCD4,RASGRP1,RHOT1,ROCK1,RPA1,RTN4,S100A4,S…
Cell movement of leukocytes	0.0113	2.47	35	ADAM17,ARG1,BST1,CD28,CD40LG,CD58,CD63,CHUK,CKLF,CRK,DPP4,ETS1,GATA3,GNAI3,IFNGR1,IRAK4,ITGA6,ITGAM,JAK2,LMNB1,MAPK14,NFKBIA,NLRC4,NQO2,RASGRP1,ROCK1,RTN4,S100A4,S100A8,S100A9,SATB1,SERPINB1,SPTLC2,TLR2,VAV3
Cell death of mononuclear leukocytes	0.0113	-0.544	20	ATG3,BCL2A1,BIRC6,CASP4,CD28,CD3E,CD40LG,CD59,CHUK,ETS1,IFNGR1,MAPK14,MXD3,NFKBIA,NQO2,S100A8,SATB1,ST3GAL1,TLR2,VAV3
Proliferation of bronchial epithelial cells	0.0114		3	CCND2,NFKBIA,TLR2
Migration of neutrophils	0.0114	1.295	10	BST1,GNAI3,ITGA6,ITGAM,ROCK1,RTN4,S100A8,S100A9,TLR2,VAV3
T cell development	0.0114	-0.835	25	ADAM17,ARG1,BCL2A1,CD28,CD3E,CD40LG,CHUK,DCAF1,ETS1,GATA3,IFNGR1,IFNGR2,IRAK3,JUNB,LIG4,LILRB4,MAPK14,NFKBIA,RASGRP1,SATB1,TCF7,TLR2,TLR5,VAV3,WWP1
T cell response	0.0117	-0.939	11	ARG1,CD28,CD3E,CD40LG,CD58,CD59,CHUK,ETS1,GATA3,IFNGR1,MAPK14
Cell death of lymphoma cell lines	0.012	-0.707	13	ADAM17,ATG3,BCL2A1,CASP4,CBX5,CD40LG,CD59,JAK2,LMNB1,mir-21,NFKBIA,SATB1,UGCG
Proliferation of lymphatic system cells	0.0121	0.281	33	ARG1,BCL2A1,CCND2,CD28,CD3E,CD40LG,CD58,CD59,CHUK,DPP4,DUSP22,ETS1,GATA3,IFNGR1,IMPDH1,IRAK4,ITGAM,JAK2,JUNB,LILRB4,LY96,MAPK14,mir-21,NFKBIA,PDCD4,RASGRP1,RELT,SATB1,TCF7,TLR2,TLR5,UBASH3A,VAV3
Apoptosis of hematopoietic progenitor cells	0.0126	-0.666	13	BCL2A1,BIRC6,CASP4,CD28,CD3E,CD59,CHUK,ETS1,JAK2,NFKBIA,NQO2,SATB1,VAV3
Abnormal morphology of immune system	0.0128		16	CD28,CD3E,CD40LG,ETS1,GATA3,IFNGR1,IMPDH1,IRAK3,ITGAM,LIG4,LILRB4,NFKBIA,RASGRP1,RELT,SPPL2A,TLR2
Transmigration of myeloid cells	0.0128	1.153	8	ADAM17,BST1,CD40LG,GNAI3,ITGAM,RTN4,TLR2,VAV3
Apoptosis of leukemia cell lines	0.0129	-0.427	16	ARG1,BCL2A1,CD28,CD59,DPP4,ITGAM,JAK2,MAPK14,mir-21,NFKBIA,S100A8,S100A9,TLR2,UBASH3A,UGCG,VNN1
Leukocyte migration	0.0129	2.484	39	ADAM17,ARG1,BST1,CD28,CD40LG,CD58,CD63,CHUK,CKLF,CRK,CYP1B1,DPP4,ETS1,GATA3,GLRX,GNAI3,IFNGR1,IRAK4,ITGA6,ITGAM,JAK2,LMNB1,LY96,MAPK14,NFKBIA,NLRC4,NQO2,RASGRP1,ROCK1,RTN4,S100A4,S100A8,S100A9,SATB1,SERPINB1,SPTLC2,TLR2,TLR5,VAV3
Injury of ventricular myocytes	0.013		2	mir-21,PDCD4
Adhesion of peritoneal neutrophils	0.013		2	CD40LG,ITGAM
Interferon gamma receptor deficiency	0.013		2	IFNGR1,IFNGR2
Infection of bone marrow-derived macrophages	0.013		2	CASP4,ITGAM
Invasion of tumor cell lines	0.0132	2.468	36	ABLIM1,ADAM17,ADAM9,ARG1,ASPH,CBX5,CD40LG,CHUK,CRK,CYP1B1,DPP4,ECT2,ETS1,GATA3,GNAI3,HHEX,HSBP1,ITGA6,JUNB,LYPLA1,MAPK14,mir-21,NFKBIA,PDCD4,ROCK1,S100A4,S100A9,SATB1,SEPTIN9,SIN3A,SLFN5,ST3GAL1,TAB1,VAV3,ZDHHC20,ZMPSTE24
Morphology of lymphoid organ	0.0136		23	ADAM17,AGPAT2,CAMK4,CD28,CD3E,CD40LG,CHUK,DUSP22,ERCC5,ETS1,GATA3,IL10RB,IRAK4,JAK2,LIG4,MAPK14,NFKBIA,RASGRP1,SATB1,SPPL2A,TLR5,UBE2W,ZMPSTE24
Apoptosis of tumor cell lines	0.0142	-0.248	49	ADAM17,AGPAT2,ARG1,ARL11,ATR,BAZ1A,BCL2A1,BIRC6,CAMKK2,CASP4,CBX5,CD28,CD40LG,CD59,CHUK,CYP1B1,DCAF1,DPP4,ETS1,GAS7,GLRX,HDAC4,HUWE1,ITGAM,JAK2,JUNB,LMNB1,LYPLA1,MAGED1,MAPK14,MARCHF5,mir-21,NFKBIA,NLRC4,PCBP2,PDCD4,RPA1,RTN4,S100A4,S100A8,S100A9,SAT1,SATB1,ST3GAL1,TLR2,TMBIM4,UBASH3A,UGCG,VNN1
Infiltration by tumor cell lines	0.0143		3	ARG1,JUNB,LILRB4
Inflammatory response of endothelial cells	0.0143		3	S100A8,S100A9,TLR2
Response of lymphatic system cells	0.0143	-0.057	13	ARG1,CD28,CD3E,CD40LG,CD58,CD59,CHUK,CYP1B1,ETS1,GATA3,IFNGR1,MAPK14,TLR2
Insulin-dependent diabetes mellitus	0.0147	0.186	20	CASP4,CD28,CD3E,CD40LG,DPP4,EVI2A,GBP4,IFNGR1,IFNGR2,IMPDH1,IRAK3,LILRB4,mir-21,PDCD4,PLBD1,S100A4,TLR2,TLR5,TRIM27,UBASH3A
Cell movement of phagocytes	0.0147	2.173	27	ADAM17,ARG1,BST1,CD28,CD40LG,CD58,CHUK,CKLF,DPP4,GNAI3,IFNGR1,IRAK4,ITGA6,ITGAM,LMNB1,MAPK14,NFKBIA,NLRC4,NQO2,ROCK1,RTN4,S100A4,S100A8,S100A9,SERPINB1,TLR2,VAV3
Quantity of phagocytes	0.0147	-0.311	22	ADAM17,ARG1,BCL2A1,CD28,CD40LG,CHUK,GALNT3,IFNGR1,IRAK3,ITGAM,JAK2,LILRB4,mir-21,NFKBIA,NQO2,S100A8,S100A9,SERPINB1,SPPL2A,TLR2,TLR5,UBE2W
Homing of cells	0.0147	2.741	26	ADAM17,BST1,CD28,CD40LG,CHUK,CKLF,CRK,DPP4,GATA3,GLRX,GNAI3,HMGB2,IRAK4,ITGA6,ITGAM,JAK2,MAPK14,NQO2,ROCK1,RTN4,S100A4,S100A8,S100A9,SERPINB1,TLR2,VAV3
Lymphoproliferative disorder of the skin	0.0147		12	CD28,CD58,DPP4,DUSP22,JAK2,mir-21,NFKBIA,RPA1,SATB1,TLR2,TLR8,TRRAP
Cell death of thymocytes	0.0147	-1.637	10	BCL2A1,BIRC6,CD28,CD3E,CHUK,ETS1,MXD3,NFKBIA,NQO2,SATB1
Cell death of myeloid cells	0.0147	1.236	14	ADAM17,BCL2A1,CASP4,CD40LG,IRAK3,ITGAM,JAK2,MAPK14,NFKBIA,NLRC4,NQO2,PCBP2,S100A8,TLR2
Susceptibility to infection	0.0147		4	DPP4,IFNGR1,IL10RB,TLR2
Interphase of tumor cell lines	0.0149	-1.571	21	ATR,CAMKK2,CCND2,CD40LG,CYP1B1,DCAF1,DDB1,DPP4,ETS1,GATA3,ITGA6,JAK2,LMNB1,mir-21,MXD3,NFKBIA,NPAT,PDE4DIP,RPA1,SPTAN1,USP24
Cell death of connective tissue cells	0.0149	0.378	26	ATG3,ATR,BCL2A1,BIRC6,CASP4,CD40LG,CHUK,CRK,CYP1B1,DCAF1,EIF3B,ETS1,GALNT3,GMFB,IDH1,ITGA6,MAPK14,MARCHF5,MICAL1,mir-21,NFKBIA,RHOT1,RTN4,S100A8,SLC25A24,SYCP2
Cell death of lymphoid organ	0.0149	-1.599	11	BCL2A1,BIRC6,CD28,CD3E,CHUK,ETS1,MXD3,NFKBIA,NQO2,SATB1,TLR2
Inflammatory response of leukocytes	0.0149	-1.067	5	ETS1,IL10RB,ITGAM,LY96,TLR2
Maturation of blood cells	0.0149	-0.34	14	ADAM17,CCND2,CD28,CD3E,CD40LG,CHUK,IRAK4,ITGAM,JAK2,RASGRP1,TCF7,TLR2,TLR5,TLR8
Activation of cells	0.0149	0.24	40	ADAM9,BCL2A1,CAMK4,CD28,CD3E,CD40LG,CD58,CD59,CD63,CHUK,CLIC1,DPP4,DUSP22,ETS1,GATA3,HDAC4,IFNGR1,IMPDH1,IRAK3,IRAK4,ITGAM,JAK2,LILRA5,LILRB4,LY96,MAPK14,mir-21,NFKBIA,PPP2R3C,RASGRP1,S100A8,S100A9,SATB1,SPTLC2,TLR1,TLR2,TLR5,TLR8,VAV3,VNN1
Cell death of lymphocytes	0.0149	-0.46	19	ATG3,BCL2A1,BIRC6,CASP4,CD28,CD3E,CD40LG,CD59,CHUK,ETS1,IFNGR1,MAPK14,MXD3,NFKBIA,NQO2,SATB1,ST3GAL1,TLR2,VAV3
Inflammation of body cavity	0.015	-0.345	39	ADAM17,ANXA3,ARG1,CASP4,CD28,CD40LG,CHUK,DPP4,DUSP22,FBXL5,HDAC4,IFNGR1,IL10RB,IMPDH1,IRAK3,IRAK4,ITGAM,JAK2,JUNB,LILRB4,LRBA,LY96,MAPK14,mir-21,MTR,NFKBIA,NLRC4,NQO2,S100A4,S100A8,S100A9,SAT1,SERPINB1,TLR1,TLR2,TLR5,TLR8,VAV3,VNN1
Adhesion of lymphoma cell lines	0.015	-0.197	6	GATA3,ITGA6,ITGAM,JUNB,NFKBIA,UTRN
Inflammation of organ	0.0153	-0.445	50	ADAM17,ANXA3,ARG1,BCL2A1,CAMK4,CASP4,CD28,CD40LG,CHUK,DPP4,DUSP22,FBXL5,GATA3,HDAC4,HNMT,IFNGR1,IFNGR2,IL10RB,IMPDH1,IRAK3,IRAK4,ITGA6,ITGAM,JAK2,JUNB,LANCL1,LILRB4,LRBA,LY96,MAPK14,mir-21,MTR,NFKBIA,NLRC4,NQO2,PDCD4,S100A4,S100A8,S100A9,SAT1,SERPINB1,TLR1,TLR2,TLR5,TLR8,TSPAN2,UBASH3A,UTRN,VAV3,VNN1
Production of protein	0.0154	1.513	16	BST1,CD28,CD40LG,CHUK,DUSP22,IFNGR1,IRAK3,IRAK4,LILRB4,NFKBIA,RASGRP1,SPPL2A,TLR1,TLR2,TLR5,TLR8
Apoptosis of endothelial cell lines	0.016	0.243	6	BCL2A1,mir-21,NFKBIA,PDCD4,S100A8,S100A9
Coagulation of blood	0.016		15	ASGR2,CAPZA1,CAPZA2,CBX5,CD40LG,CD59,CLIC1,DOCK9,GATA3,JAK2,LILRB4,LMAN1,MICAL1,TLR2,VAV3
Osteoclastogenesis	0.017	2.055	11	ADAM17,CHUK,CYP1B1,IFNGR1,MAPK14,mir-21,NFKBIA,S100A8,SNX10,TLR5,VAV3
B-cell lymphoma	0.017		42	ABLIM1,ADAM9,ARL11,BIRC6,CCND2,CD3E,CD40LG,CD58,CD63,CHD3,CHUK,CKLF-CMTM1,CMTM1,DDB1,ETS1,FAM102A,HDAC4,HIPK3,HMGB2,HUWE1,IFNGR1,IMPDH1,JAK2,LIG4,MGA,mir-21,NFKBIA,NLRC4,NPAT,PDCD4,RPA1,RTTN,S100A4,SATB1,SIN3A,SLC25A24,TLR2,TLR8,TNIK,TNRC6C,TRAC,VAV3
Chemotaxis of phagocytes	0.017	2.595	16	BST1,CD28,CD40LG,CHUK,CKLF,DPP4,GNAI3,ITGAM,MAPK14,ROCK1,S100A4,S100A8,S100A9,SERPINB1,TLR2,VAV3
Immunoglobulin deficiency	0.0173		5	CD40LG,TLR1,TLR2,TLR5,TLR8
Lymphoma	0.0177	0.308	55	ABLIM1,ADAM9,ARL11,BIRC6,CCND2,CD28,CD3E,CD40LG,CD58,CD63,CHD3,CHUK,CKLF-CMTM1,CMTM1,CYP1B1,DDB1,DPP4,DUSP22,ETS1,FAM102A,GATA3,HDAC4,HIPK3,HMGB2,HUWE1,IDH1,IFNGR1,IMPDH1,INPP4B,JAK2,JUNB,LIG4,MGA,mir-21,MYLIP,NFKBIA,NLRC4,NPAT,PDCD4,PPP2R3C,RPA1,RTTN,S100A4,SATB1,SIN3A,SLC25A24,SPTBN1,TLR2,TLR8,TNIK,TNRC6C,TRAC,TRRAP,VAV3,YLPM1
Differentiation of phagocytes	0.0177	2.063	15	ADAM17,CAMK4,CD40LG,CRK,GATA3,HHEX,ITGAM,JAK2,MAPK14,mir-21,NLRC4,S100A9,TLR1,TLR2,TLR5
Apoptosis of lymphoid organ	0.0194	-1.115	10	BCL2A1,BIRC6,CD28,CD3E,CHUK,ETS1,NFKBIA,NQO2,SATB1,TLR2
Quantity of leukocytes	0.0194	-0.647	37	ADAM17,ARG1,BCL2A1,BST1,CAMK4,CD28,CD3E,CD40LG,CHUK,CMTM6,ETS1,GALNT3,GATA3,IFNGR1,IL10RB,IRAK3,ITGA6,ITGAM,JAK2,LIG4,LILRB4,MAPK14,mir-21,NFKBIA,NQO2,RASGRP1,S100A8,S100A9,SATB1,SERPINB1,SPPL2A,ST3GAL1,TLR2,TLR5,UBASH3A,UBE2W,VAV3
Inflammation of absolute anatomical region	0.0202	-0.113	44	ADAM17,ANXA3,ARG1,CAMK4,CASP4,CD28,CD40LG,CHUK,DPP4,DUSP22,FBXL5,HDAC4,IFNGR1,IL10RB,IMPDH1,IRAK3,IRAK4,ITGAM,JAK2,JUNB,LANCL1,LILRB4,LRBA,LY96,MAPK14,mir-21,MTR,NFKBIA,NLRC4,NQO2,PDCD4,S100A4,S100A8,S100A9,SAT1,SERPINB1,TLR1,TLR2,TLR5,TLR8,TSPAN2,UBASH3A,VAV3,VNN1
Growth of epithelial tissue	0.0204	1.426	30	ADAM17,ARG1,BCL2A1,CCND2,CD40LG,CHUK,DDB1,FBXL5,GATA3,HHEX,HMGB2,HUWE1,IFNGR1,ITGA6,JAK2,JUNB,LMNB1,MAGED1,MAPK14,mir-21,NFKBIA,PTPN12,RTN4,S100A8,S100A9,SEPTIN9,SPTBN1,TLR2,VAV3,ZMPSTE24
Adhesion of endothelial cells	0.0204	1.145	10	CD40LG,CD63,ETS1,GATA3,GLRX,ITGA6,ITGAM,mir-21,NFKBIA,PTPN12
Primary immunodeficiency disorder	0.0204		10	CD3E,IFNGR1,IFNGR2,LIG4,LRBA,RASGRP1,TLR1,TLR2,TLR5,TLR8
Adhesion of vascular endothelial cells	0.0204	0.264	8	CD40LG,CD63,GATA3,GLRX,ITGA6,ITGAM,mir-21,NFKBIA
Cellular infiltration by leukocytes	0.0208	1.513	21	ADAM17,ARG1,CD28,CD40LG,DPP4,ETS1,IFNGR1,IRAK4,ITGAM,LMNB1,MAPK14,NFKBIA,NQO2,ROCK1,S100A4,S100A8,S100A9,SATB1,SPTLC2,TLR2,VAV3
Infection by Helicobacter pylori	0.0208		3	IFNGR1,TLR2,TLR5
Mature T-cell or NK-cell neoplasm	0.0208		23	ATR,CD28,CD3E,CD40LG,CD58,DPP4,DUSP22,GATA3,HDAC4,IDH1,IMPDH1,INPP4B,JAK2,mir-21,MYLIP,NFKBIA,PPP2R3C,RPA1,SATB1,TLR2,TLR8,TRRAP,YLPM1
Apoptosis of thymocytes	0.0208	-1.163	9	BCL2A1,BIRC6,CD28,CD3E,CHUK,ETS1,NFKBIA,NQO2,SATB1
Cell movement of myeloid cells	0.0209	1.55	26	ADAM17,ARG1,BST1,CD28,CD40LG,CHUK,CKLF,DPP4,GNAI3,IFNGR1,ITGA6,ITGAM,JAK2,LMNB1,MAPK14,NFKBIA,NLRC4,NQO2,ROCK1,RTN4,S100A4,S100A8,S100A9,SERPINB1,TLR2,VAV3
Cell death of T lymphocytes	0.0209	-0.471	16	ATG3,BCL2A1,BIRC6,CASP4,CD28,CD3E,CD59,CHUK,ETS1,IFNGR1,MAPK14,MXD3,NFKBIA,NQO2,SATB1,ST3GAL1
Invasion of cells	0.0209	2.43	41	ABLIM1,ADAM17,ADAM9,ARG1,ASPH,CBX5,CD40LG,CHUK,CRK,CYP1B1,DPP4,ECT2,ETS1,GATA3,GNAI3,HHEX,HSBP1,ITGA6,ITGAM,JAK2,JUNB,LYPLA1,MAPK14,mir-21,NFKBIA,OTULINL,PDCD4,ROCK1,S100A4,S100A8,S100A9,SATB1,SEPTIN9,SIN3A,SLFN5,ST3GAL1,TAB1,TLR2,VAV3,ZDHHC20,ZMPSTE24
Interphase	0.0209	-1.48	31	AKAP9,ARG1,ATR,CAMKK2,CCND2,CD28,CD40LG,CYP1B1,DCAF1,DDB1,DPP4,ETS1,GATA3,HAUS4,HDAC4,IDH1,ITGA6,JAK2,JUNB,LBH,LMNB1,MAPK14,mir-21,MXD3,NFKBIA,NPAT,PDE4DIP,RPA1,SPTAN1,SYCP2,USP24
Apoptosis of lymphoma cell lines	0.0209	0.134	11	BCL2A1,CASP4,CBX5,CD40LG,CD59,JAK2,LMNB1,mir-21,NFKBIA,SATB1,UGCG
Cell movement	0.0209	3.442	78	ADAM17,ADAM9,AKAP9,ANXA3,ARG1,ASPH,ATG3,ATOX1,ATP6V1C1,BICD2,BST1,CAMK4,CAMKK2,CD28,CD40LG,CD58,CD59,CD63,CHUK,CKLF,CLIC1,CRK,CYP1B1,DNAJA1,DPP4,DUSP22,ECT2,ELP3,ETS1,GALNT4,GATA3,GLRX,GNAI3,HHEX,HMGB2,HSBP1,HUWE1,IDH1,IFNGR1,IFNGR2,INPP4B,IRAK4,ITGA6,ITGAM,JAK2,JUNB,LILRB4,LMNB1,LY96,MAPK14,MCTP1,mir-21,NFKBIA,NLRC4,NQO2,PATJ,PDCD4,PDE4DIP,PTPN12,RAP2C,RASGRP1,RGS18,ROCK1,RTN4,S100A4,S100A8,S100…
Migration of myeloid cells	0.0211	1.07	12	ADAM17,BST1,CD40LG,GNAI3,ITGA6,ITGAM,ROCK1,RTN4,S100A8,S100A9,TLR2,VAV3
Remodeling of chromatin	0.0211		7	BAZ1A,CD28,CD3E,GATA3,HDAC4,MORC2,SATB1
Binding of lymphoma cell lines	0.0211	-0.721	7	DPP4,GATA3,ITGA6,ITGAM,JUNB,NFKBIA,UTRN
Quantity of blood cells	0.0214	-0.67	40	ADAM17,ARG1,BCL2A1,BST1,CAMK4,CCND2,CD28,CD3E,CD40LG,CD59,CHUK,CMTM6,ETS1,GALNT3,GATA3,IFNGR1,IL10RB,IRAK3,ITGA6,ITGAM,JAK2,LIG4,LILRB4,MAPK14,mir-21,NFKBIA,NQO2,RASGRP1,RGS18,S100A8,S100A9,SATB1,SERPINB1,SPPL2A,ST3GAL1,TLR2,TLR5,UBASH3A,UBE2W,VAV3
Cell cycle progression	0.0221	-0.008	40	AKAP9,ARG1,ATR,BAZ1A,BCL2A1,BIRC6,CAMK4,CBX5,CCND2,CCPG1,CD28,CD3E,CD40LG,CD59,CHUK,CRK,DPP4,ETS1,GATA3,GNAI3,HAUS4,HDAC4,HUWE1,JAK2,JUNB,KLHL2,LBH,MAGED1,MAPK14,mir-21,NFKBIA,NPAT,PDCD4,RPA1,S100A4,SEPTIN9,TLR2,TRRAP,VAV3,ZMPSTE24
Response of mononuclear leukocytes	0.0229	-0.263	13	ARG1,CD28,CD3E,CD40LG,CD58,CD59,CHUK,ETS1,GATA3,IFNGR1,IRAK4,MAPK14,TLR2
Non-Hodgkin lymphoma	0.0229		47	ABLIM1,ADAM9,ARL11,BIRC6,CCND2,CD28,CD3E,CD40LG,CD58,CD63,CHD3,CHUK,CKLF-CMTM1,CMTM1,DDB1,DPP4,DUSP22,ETS1,FAM102A,GATA3,HDAC4,HUWE1,IDH1,IMPDH1,INPP4B,JAK2,MGA,mir-21,MYLIP,NFKBIA,NLRC4,NPAT,PPP2R3C,RPA1,RTTN,S100A4,SATB1,SIN3A,SLC25A24,TLR2,TLR8,TNIK,TNRC6C,TRAC,TRRAP,VAV3,YLPM1
Activation of phagocytes	0.0229	0.37	18	ADAM9,CD40LG,CD63,CHUK,DPP4,ITGAM,JAK2,LILRB4,LY96,MAPK14,mir-21,S100A8,S100A9,SPTLC2,TLR2,TLR5,TLR8,VAV3
Apoptosis of myeloid cells	0.0229	0.976	12	ADAM17,BCL2A1,CASP4,CD40LG,IRAK3,ITGAM,JAK2,MAPK14,NFKBIA,NQO2,S100A8,TLR2
Cell death of leukemia cell lines	0.0229	0.176	17	ARG1,BCL2A1,CD28,CD59,DPP4,ITGAM,JAK2,MAPK14,mir-21,NFKBIA,S100A8,S100A9,SAT1,TLR2,UBASH3A,UGCG,VNN1
Patterning of cerebral cortex	0.0229		4	BICD2,ITGA6,LMNB1,SPTAN1
Metabolism of reactive oxygen species	0.0229	1.403	24	ARG1,CD28,CD40LG,CLIC1,CYP1B1,ETS1,HDAC4,HK3,IDH1,IRAK4,ITGA6,ITGAM,JAK2,MAPK14,MARCHF5,mir-21,NFKBIA,NLRC4,RTN4,S100A8,SAT1,TLR2,TLR5,TLR8
Pancolitis	0.0229		2	TLR1,TLR2
Chronic phase primary myelofibrosis	0.0229		2	IDH1,JAK2
Assembly of axon initial segments	0.0229		2	SPTAN1,SPTBN1
Lack of sperm head	0.0229		2	CD59,UBE2J1
Leukemic transformation of polycythemia vera	0.0229		2	IDH1,JAK2
Function of intestinal barrier	0.0229		2	mir-21,TLR2
Susceptibility to leprosy	0.0229		2	TLR1,TLR2
Apoptosis of peripheral blood monocytes	0.0229		2	CD40LG,S100A8
Regulation of neutrophils	0.0229		2	S100A8,S100A9
Susceptibility to hepatitis B virus	0.0229		2	IFNGR1,IL10RB
Inflammation of endothelial cells	0.0229		2	S100A8,S100A9
Candidemia	0.0229		2	IFNGR1,IFNGR2
Development of effector memory T lymphocytes	0.0229		2	CD28,CD40LG
Bone marrow toxicity	0.0229		2	CYP1B1,IMPDH1
I-kappaB kinase/NF-kappaB cascade	0.0231	1.673	11	CHUK,ECT2,IRAK4,LILRB4,LY96,MIER1,NFKBIA,ROCK1,S100A4,TAB1,TLR8
Inflammation of lung	0.0235	-0.618	17	ADAM17,ANXA3,ARG1,DPP4,DUSP22,IFNGR1,IMPDH1,JAK2,LY96,mir-21,NLRC4,NQO2,S100A4,SERPINB1,TLR2,TLR5,VAV3
Transmigration of phagocytes	0.0235	1.4	8	ADAM17,BST1,CD40LG,GNAI3,ITGAM,RTN4,TLR2,VAV3
Migration of mononuclear leukocytes	0.0237	1.043	19	ADAM17,CD28,CD40LG,CD58,CRK,DPP4,ETS1,GATA3,GNAI3,IFNGR1,ITGA6,ITGAM,JAK2,MAPK14,RASGRP1,ROCK1,S100A4,SATB1,TLR2
T-cell malignant neoplasm	0.0242		29	ATR,CD28,CD3E,CD40LG,CD58,DPP4,DUSP22,GATA3,HDAC4,IDH1,IMPDH1,INPP4B,ITGAM,JAK2,MGA,mir-21,MYLIP,NFKBIA,PPP2R3C,RPA1,SATB1,SLC12A9,TCF7,TLR2,TLR8,TRRAP,VMP1,VNN1,YLPM1
Morphology of dendrites	0.0244		8	BICD2,CAMK4,CAMKK2,CCND2,LMNB1,NFKBIA,RHOT1,ROCK1
Synthesis of reactive oxygen species	0.0245	1.659	23	ARG1,CD28,CD40LG,CLIC1,CYP1B1,ETS1,HDAC4,HK3,IDH1,IRAK4,ITGA6,ITGAM,JAK2,MAPK14,MARCHF5,NFKBIA,NLRC4,RTN4,S100A8,SAT1,TLR2,TLR5,TLR8
Cell transformation	0.0246	0.292	22	ASPH,ATG3,BCL2A1,CCND2,CRK,ECT2,ETS1,HHEX,JAK2,JUNB,MAPK14,mir-21,MXD3,NFKBIA,PDCD4,PTPN12,RASGRP1,ROCK1,SEPTIN9,TRRAP,UBASH3A,VAV3
Myelopoiesis of hematopoietic progenitor cells	0.0248	0.685	9	HMGB2,JAK2,MAPK14,mir-21,NFKBIA,RGS18,S100A9,SIN3A,TNRC6C
Mature T-cell neoplasm	0.0249		22	ATR,CD28,CD3E,CD40LG,CD58,DPP4,DUSP22,GATA3,HDAC4,IDH1,INPP4B,JAK2,mir-21,MYLIP,NFKBIA,PPP2R3C,RPA1,SATB1,TLR2,TLR8,TRRAP,YLPM1
Lymphocyte migration	0.025	0.938	18	ADAM17,CD28,CD40LG,CD58,CRK,DPP4,ETS1,GATA3,GNAI3,IFNGR1,ITGA6,JAK2,MAPK14,RASGRP1,ROCK1,S100A4,SATB1,TLR2
Development of macrophages	0.0252	0.339	7	ADAM17,IFNGR1,ITGAM,mir-21,TLR2,TSPAN2,VAV3
Apoptosis of mononuclear leukocytes	0.0256	-0.018	17	BCL2A1,BIRC6,CASP4,CD28,CD3E,CD40LG,CD59,CHUK,ETS1,IFNGR1,NFKBIA,NQO2,S100A8,SATB1,ST3GAL1,TLR2,VAV3
Hypersensitive reaction	0.0256	0.465	20	ADAM17,ANXA3,ARG1,CASP4,CD28,CD63,GATA3,HNMT,IFNGR2,ITGA6,JAK2,JUNB,LILRB4,LTA4H,mir-21,NFKBIA,S100A8,S100A9,TLR2,VAV3
Chemotaxis of myeloid cells	0.0257	2.396	15	BST1,CD28,CHUK,CKLF,DPP4,GNAI3,ITGAM,MAPK14,ROCK1,S100A4,S100A8,S100A9,SERPINB1,TLR2,VAV3
Inflammation of central nervous system	0.0257	-0.134	19	ARG1,CAMK4,CASP4,CD28,CD40LG,CHUK,DPP4,DUSP22,IFNGR1,IRAK4,LANCL1,MAPK14,NFKBIA,PDCD4,SERPINB1,TLR1,TLR2,TSPAN2,UBASH3A
Maturation of leukocytes	0.0257	-0.106	12	ADAM17,CD28,CD3E,CD40LG,CHUK,IRAK4,ITGAM,RASGRP1,TCF7,TLR2,TLR5,TLR8
Differentiation of bone cells	0.0257	1.26	18	ADAM17,CAMK4,CD40LG,CHUK,CLIC1,CRK,HDAC4,IFNGR1,INPP4B,IRAK3,JUNB,LILRB4,MAPK14,mir-21,S100A8,SNX10,TLR2,WWP1
Activation of epithelial cell lines	0.0257		3	LY96,TLR2,TLR5
Activation of embryonic cell lines	0.0257		3	LY96,TLR2,TLR5
Aggregation of neutrophils	0.0257		3	S100A8,S100A9,TLR2
Infection by Salmonella enterica subsp. enterica serovar Typhimurium	0.0257		3	NLRC4,TLR2,TLR5
Megaloblastic anemia	0.0257		3	CCND2,MMADHC,MTR
Cell cycle progression of B-lymphocyte derived cell lines	0.0257		3	CCND2,JAK2,MAPK14
Hemostasis	0.0258	0.123	16	ASGR2,CAPZA1,CAPZA2,CBX5,CD40LG,CD59,CLIC1,DOCK9,GATA3,ITGAM,JAK2,LILRB4,LMAN1,MICAL1,TLR2,VAV3
Perivascular fibrosis	0.0258	-1.732	4	ADAM17,ETS1,mir-21,TLR2
Formation of lymphoid organ	0.0262		14	ADAM17,CD3E,CD40LG,CHUK,ETS1,GATA3,IFNGR1,JAK2,NFKBIA,PPP2R3C,RASGRP1,SATB1,TCF7,ZMPSTE24
Endotoxin shock response	0.0262	1.756	7	ADAM17,CASP4,IFNGR1,IRAK4,ITGAM,LY96,S100A9
Cell death of fibroblast cell lines	0.0264	0.609	19	ATG3,ATR,BCL2A1,BIRC6,CASP4,CD40LG,CRK,EIF3B,ETS1,GMFB,ITGA6,MAPK14,MARCHF5,MICAL1,NFKBIA,RHOT1,RTN4,SLC25A24,SYCP2
Adult T-cell leukemia/lymphoma	0.0274		7	CD28,CD58,DPP4,GATA3,INPP4B,NFKBIA,PPP2R3C
T-cell non-Hodgkin lymphoma	0.028		22	CD28,CD3E,CD40LG,CD58,DPP4,DUSP22,GATA3,HDAC4,IDH1,IMPDH1,INPP4B,JAK2,mir-21,MYLIP,NFKBIA,PPP2R3C,RPA1,SATB1,TLR2,TLR8,TRRAP,YLPM1
Infection of lung	0.0286		4	CASP4,DPP4,ITGAM,TLR2
Metabolism of DNA	0.0292	0.907	18	ANXA3,ATR,CAMK4,CD28,DCAF1,DDB1,DNASE1L1,HMGB2,HUWE1,LIG4,NFKBIA,POLG2,RPA1,RTN4,S100A4,SIN3A,TRRAP,VMP1
Transmigration of neutrophils	0.0292	1.546	6	BST1,GNAI3,ITGAM,RTN4,TLR2,VAV3
Quantity of tumor cell lines	0.0296	-0.376	12	ADAM9,CHUK,GATA3,GMFB,ITGA6,JUNB,MAPK14,NFKBIA,ROCK1,SEPTIN9,USP24,VAV3
Production of lymphocytes	0.0298		5	CD28,CD40LG,ETS1,GATA3,NFKBIA
Influx of cells	0.0314	0.186	7	ADAM17,CD40LG,IRAK3,LY96,RTN4,S100A8,TLR2
Migration of cells	0.0314	2.508	69	ADAM17,ADAM9,AKAP9,ANXA3,ARG1,ASPH,ATG3,ATOX1,ATP6V1C1,BICD2,BST1,CAMK4,CAMKK2,CD28,CD40LG,CD58,CD63,CHUK,CKLF,CRK,CYP1B1,DPP4,DUSP22,ECT2,ELP3,ETS1,GATA3,GLRX,GNAI3,HHEX,HSBP1,HUWE1,IDH1,IFNGR1,IFNGR2,INPP4B,IRAK4,ITGA6,ITGAM,JAK2,LMNB1,LY96,MAPK14,MCTP1,mir-21,NFKBIA,NLRC4,NQO2,PATJ,PDCD4,PDE4DIP,PTPN12,RAP2C,RASGRP1,RGS18,ROCK1,RTN4,S100A4,S100A8,S100A9,SATB1,SEPTIN9,SERPINB1,SNHG11,SPTLC2,TLR…
Survival of stem cell lines	0.0315	0.152	4	C9orf72,ECT2,RPA1,TRRAP
Infection of mammalia	0.0317	-1.84	15	ASGR2,BCL2A1,CD28,CD40LG,IFNGR1,IFNGR2,IRAK4,ITGAM,LY96,NLRC4,S100A9,SERPINB1,TLR1,TLR2,TLR5
Development of connective tissue cells	0.0323	2.749	15	ADAM17,CHUK,CYP1B1,HDAC4,IFNGR1,JUNB,MAPK14,mir-21,NFKBIA,PDCD4,S100A8,SNX10,TLR5,VAV3,VNN1
Survival of organism	0.0324	2.108	31	ADAM9,AGPAT2,ARG1,ATR,BCL2A1,CAMK4,CASP4,CCND2,CD28,CD3E,CD40LG,ELP3,ETS1,IDH1,IFNGR1,IRAK3,IRAK4,ITGAM,JAK2,JUNB,LY96,MAPK14,mir-21,NFKBIA,NLRC4,NQO2,S100A9,STX17,TLR2,TLR5,ZMPSTE24
Differentiation of T lymphocytes	0.0324	-0.449	18	ADAM17,BCL2A1,CD28,CD3E,CD40LG,ETS1,GATA3,IFNGR1,IFNGR2,IRAK3,JUNB,LIG4,LILRB4,MAPK14,SATB1,TCF7,TLR5,WWP1
Chemotaxis of leukocytes	0.0332	2.798	17	ADAM17,BST1,CD28,CD40LG,CHUK,CKLF,DPP4,GNAI3,ITGAM,MAPK14,ROCK1,S100A4,S100A8,S100A9,SERPINB1,TLR2,VAV3
Migration of phagocytes	0.0334	1.072	15	ADAM17,BST1,CD40LG,CD58,GNAI3,ITGA6,ITGAM,MAPK14,NLRC4,ROCK1,RTN4,S100A8,S100A9,TLR2,VAV3
Inflammation of gastrointestinal tract	0.0334	-0.577	23	ADAM17,BCL2A1,CASP4,CD28,CD40LG,IFNGR1,IL10RB,IMPDH1,IRAK3,JAK2,LILRB4,LRBA,LY96,MAPK14,NFKBIA,NLRC4,S100A8,S100A9,TLR1,TLR2,TLR5,TLR8,VNN1
Systemic lupus erythematosus	0.0334		17	AGFG1,CASP4,ERCC5,ETS1,GATA3,HDAC4,IMPDH1,ITGAM,JAK2,JUNB,mir-21,NELL2,PXK,TCF7,TLR2,TLR5,TLR8
Apoptosis of granulocytes	0.0334	-0.218	7	BCL2A1,IRAK3,ITGAM,JAK2,MAPK14,NFKBIA,NQO2
Cell spreading of fibroblast cell lines	0.0334	-0.277	5	CRK,PTPN12,RTN4,TNIK,VAV3
Quantity of myeloid cells	0.0334	-1.168	24	ADAM17,ARG1,BCL2A1,CD28,CD40LG,CD59,CHUK,GALNT3,IFNGR1,IRAK3,ITGAM,JAK2,LILRB4,MAPK14,mir-21,NFKBIA,NQO2,RGS18,S100A8,S100A9,SERPINB1,TLR2,TLR5,UBE2W
Replication of RNA virus	0.0334	0.955	22	AGFG1,ATR,CASP4,CD28,CD40LG,CD58,DDB1,DNAJA1,HIPK3,JAK2,mir-21,NFKBIA,PCBP2,ROCK1,S100A8,S100A9,SNX10,STX10,TLR2,TLR5,TLR8,VNN1
Quantity of neutrophils	0.0334	1.376	13	ADAM17,CHUK,IRAK3,ITGAM,JAK2,NFKBIA,NQO2,S100A8,S100A9,SERPINB1,TLR2,TLR5,UBE2W
Development of neuroglia	0.0334		7	IDH1,ITGAM,NFKBIA,S100A8,S100A9,TLR2,TSPAN2
Toxemia	0.0334	1.756	8	ADAM17,CASP4,IFNGR1,IRAK4,ITGAM,LY96,NFKBIA,S100A9
Polyarthritis	0.0334		10	HNMT,IFNGR1,ITGAM,MAPK14,NFKBIA,NQO2,S100A8,S100A9,TLR1,TLR2
Apoptosis of T lymphoblasts	0.0334		3	CASP4,CD3E,CD59
Quantity of hydroxyproline	0.0334		3	GLRX,mir-21,TLR2
Stimulation of endothelial cells	0.0334		3	CD40LG,mir-21,TLR1
Response of V-delta-1 gamma-delta T cells	0.0334		2	CHUK,MAPK14
Low grade prostate cancer	0.0334		2	S100A8,S100A9
Leukemic transformation of essential thrombocythemia	0.0334		2	IDH1,JAK2
Grade 2-4 acute graft-vs-host disease	0.0334		2	DPP4,JAK2
Infiltration by lymphoma cell lines	0.0334		2	JUNB,LILRB4
Diapedesis of phagocytes	0.0334		2	ADAM17,BST1
Size of myocardium	0.0334		2	MAPK14,NFKBIA
Nuclear import of HIV-1	0.0334		2	NFKBIA,TLR2
Morphology of nervous tissue cell lines	0.0334		2	C9orf72,ETS1
Cell movement of antigen presenting cells	0.0337	1.074	18	ADAM17,ARG1,CD40LG,CD58,CHUK,CKLF,DPP4,GNAI3,IFNGR1,IRAK4,ITGAM,LMNB1,NLRC4,NQO2,ROCK1,S100A4,S100A8,TLR2
Adult T-cell non-Hodgkin lymphoma	0.0341		8	CD28,CD58,DPP4,GATA3,IMPDH1,INPP4B,NFKBIA,PPP2R3C
T-cell leukemia	0.0343		13	ATR,CD28,CD3E,CD58,GATA3,IDH1,IMPDH1,ITGAM,JAK2,MGA,TCF7,TRRAP,VMP1
Septic shock	0.0343	1.985	11	ADAM17,CASP4,GATA3,IFNGR1,IMPDH1,IRAK4,ITGAM,LY96,MAPK14,S100A9,TLR2
Inflammation of respiratory system component	0.0343	-0.893	23	ADAM17,ANXA3,ARG1,DPP4,DUSP22,GATA3,HNMT,IFNGR1,IMPDH1,IRAK3,ITGAM,JAK2,LTA4H,LY96,mir-21,NFKBIA,NLRC4,NQO2,S100A4,SERPINB1,TLR2,TLR5,VAV3
Apoptosis of lymphocytes	0.0343	0.08	16	BCL2A1,BIRC6,CASP4,CD28,CD3E,CD40LG,CD59,CHUK,ETS1,IFNGR1,NFKBIA,NQO2,SATB1,ST3GAL1,TLR2,VAV3
Differentiation of hematopoietic progenitor cells	0.0358	-0.255	18	ARL11,CD28,CD3E,GATA3,HHEX,HMGB2,JAK2,JUNB,LIG4,MAPK14,mir-21,NFKBIA,RGS18,S100A8,S100A9,SATB1,SIN3A,TNRC6C
Cell movement of macrophages	0.0358	0.564	15	ADAM17,ARG1,CHUK,CKLF,DPP4,GNAI3,IFNGR1,ITGAM,LMNB1,NLRC4,NQO2,ROCK1,S100A4,S100A8,TLR2
Cell spreading	0.036	1.524	14	BST1,CD28,CRK,ETS1,ITGA6,ITGAM,JAK2,MAPK14,PTPN12,RAP2C,RTN4,TMBIM4,TNIK,VAV3
Incidence of lymphoma	0.0366	0.956	10	CD3E,CYP1B1,HIPK3,IFNGR1,JUNB,LIG4,NFKBIA,PDCD4,S100A4,SPTBN1
Chemotaxis	0.0371	2.801	23	ADAM17,BST1,CD28,CD40LG,CHUK,CKLF,CRK,DPP4,GLRX,GNAI3,HMGB2,IRAK4,ITGA6,ITGAM,MAPK14,ROCK1,RTN4,S100A4,S100A8,S100A9,SERPINB1,TLR2,VAV3
Formation of lymphoid tissue	0.0379	-0.493	16	ADAM17,CD28,CD3E,CD40LG,CHUK,ETS1,GATA3,IFNGR1,JAK2,NFKBIA,NQO2,PPP2R3C,RASGRP1,SATB1,TCF7,ZMPSTE24
Churg-Strauss syndrome	0.0379		3	GATA3,IMPDH1,JUNB
Activation of kidney cell lines	0.0379		3	LY96,TLR2,TLR5
Takayasu arteritis	0.0379		3	DUSP22,IMPDH1,JAK2
Diapedesis	0.0379		3	ADAM17,BST1,IFNGR2
Susceptibility to rheumatoid arthritis	0.0379		3	ETS1,LBH,UBASH3A
Stimulation of cells	0.0379	0.969	15	ARG1,CASP4,CCND2,CD28,CD3E,CD40LG,DPP4,LILRB4,mir-21,S100A4,SPTBN1,TLR1,TLR2,TLR5,TLR8
Function of lymphocytes	0.0383	-1.941	14	CBX5,CD28,CD3E,CD40LG,ETS1,GNAI3,IFNGR1,IFNGR2,IMPDH1,IRAK4,RASGRP1,TCF7,TLR2,TLR8
Recruitment of antigen presenting cells	0.0396	0.788	8	CD40LG,ETS1,ITGAM,NFKBIA,ROCK1,S100A4,TLR2,TLR5
Quantity of T lymphocytes	0.0401	-0.732	23	ADAM17,BCL2A1,CAMK4,CD28,CD3E,CD40LG,CHUK,CMTM6,ETS1,GATA3,IFNGR1,IRAK3,ITGA6,ITGAM,LIG4,MAPK14,NFKBIA,RASGRP1,SATB1,SPPL2A,ST3GAL1,TLR2,VAV3
Organization of cytoskeleton	0.0401	0.743	50	ABLIM1,AGFG1,AKAP9,ARL11,BICD2,BST1,C9orf72,CAMK4,CAMKK2,CASP4,CD3E,CD40LG,CHD3,CHUK,CRK,DYNLT1,ECT2,EPB41L2,ETS1,GAS7,GATA3,HDAC4,HMGB2,ITGA6,ITGAM,JAK2,KATNBL1,LMNB1,LYPLA1,MAPK14,mir-21,MYCBP2,NFKBIA,PDE4DIP,RAB2A,ROCK1,RTN4,S100A4,S100A8,S100A9,SEPTIN9,SIN3A,SNX10,SPTAN1,SPTBN1,TMEM216,TNIK,TRIM27,UGCG,VAV3
Rheumatic Disease	0.0402	-0.523	44	ADAM17,ADAM9,AGFG1,ARG1,C3orf62,C9orf72,CASP4,CASP5,CD28,CD3E,CD40LG,CD59,CNEP1R1,DPP4,ERCC5,ETS1,GATA3,HDAC4,HNMT,IFNGR1,IMPDH1,ITGAM,JAK2,JUNB,LBH,LDHB,MAPK14,METTL9,mir-21,MYCBP2,NELL2,NFKBIA,NQO2,PXK,RAB2A,S100A8,S100A9,SLFN5,TCF7,TLR1,TLR2,TLR5,TLR8,UBASH3A
Inflammatory response of phagocytes	0.0407		4	IL10RB,ITGAM,LY96,TLR2
Cell proliferation of tumor cell lines	0.0414	0.568	60	ABLIM1,ADAM17,ADAM9,ARG1,ARL11,ASPH,ATR,BIRC6,CAMK4,CAMKK2,CCND2,CD40LG,CD59,CNOT6L,CRK,CYP1B1,DCAF1,DDB1,DPP4,DUSP22,ECT2,ETS1,FRAT1,GATA3,HDAC4,HUWE1,IDH1,INPP4B,ITGA6,JAK2,JUNB,LILRB4,MAGED1,MAPK14,MIER1,mir-21,NFKBIA,NUB1,PDCD4,PDE4DIP,PTPN12,RASGRP1,S100A4,S100A8,S100A9,SAT1,SATB1,SEPTIN9,SLFN5,SPTAN1,TLR2,TLR5,TNIK,TRRAP,UBE2J1,UGCG,UTRN,VAV3,VMP1,ZNF267
Neutrophilia	0.042	1.732	5	GNAI3,JAK2,MAPK14,S100A9,TLR2
T cell migration	0.042	1.119	14	ADAM17,CD28,CD40LG,CRK,DPP4,GATA3,GNAI3,IFNGR1,ITGA6,JAK2,RASGRP1,S100A4,SATB1,TLR2
Arrest in interphase	0.0421		20	ARG1,ATR,CAMKK2,CCND2,CD28,CD40LG,CYP1B1,DCAF1,DDB1,DPP4,IDH1,JAK2,LBH,LMNB1,MAPK14,mir-21,NFKBIA,PDE4DIP,RPA1,SPTAN1
Quantity of IgG3	0.043	1.664	6	BST1,CD40LG,DUSP22,IFNGR1,SPPL2A,TLR2
Experimentally-induced arthritis	0.0431	-0.125	9	CD28,CD59,IFNGR1,ITGAM,LBH,MAPK14,NFKBIA,NQO2,TLR2
Cell death of monocyte-derived macrophages	0.0432		3	CASP4,NLRC4,TLR2
Morphology of leukocytes	0.0432		15	CD28,CD3E,CD40LG,ETS1,GATA3,IFNGR1,IMPDH1,ITGAM,LIG4,LILRB4,NFKBIA,RASGRP1,RELT,SPPL2A,TLR2
Abnormal quantity of cytokine	0.0432		7	DUSP22,IRAK4,LILRB4,MAGED1,mir-21,NFKBIA,TLR2
Apoptosis of cancer cells	0.0432	-0.8	11	CD28,CD40LG,CD59,DPP4,ETS1,GALNT3,JAK2,LYPLA1,mir-21,NFKBIA,RTN4
Cell death of tumor cell lines	0.0436	-0.461	55	ADAM17,AGPAT2,ARG1,ARL11,ATG3,ATR,BAZ1A,BCL2A1,BIRC6,CAMK4,CAMKK2,CASP4,CBX5,CCND2,CD28,CD40LG,CD59,CHUK,CYP1B1,DCAF1,DPP4,ETS1,GAS7,GLRX,HDAC4,HUWE1,ITGA6,ITGAM,JAK2,JUNB,LMNB1,LYPLA1,MAGED1,MAPK14,MARCHF5,mir-21,NFKBIA,NLRC4,PCBP2,PDCD4,RPA1,RTN4,S100A4,S100A8,S100A9,SAT1,SATB1,SRSF8,ST3GAL1,TLR2,TMBIM4,UBASH3A,UGCG,VAV3,VNN1
Stimulation of leukocytes	0.0436	0.414	10	CASP4,CD28,CD3E,CD40LG,DPP4,LILRB4,mir-21,S100A4,TLR2,TLR5
Hematopoiesis of phagocytes	0.044	1.44	11	ADAM17,CAMK4,CD40LG,HHEX,JAK2,MAPK14,mir-21,S100A9,TLR1,TLR2,TLR5
Megakaryocytopoiesis	0.044	1.076	8	HMGB2,JAK2,MAPK14,NFKBIA,RGS18,S100A9,SIN3A,TNRC6C
Activation of monocytes	0.0441	-1.412	6	ADAM9,CD40LG,DPP4,LILRB4,LY96,TLR2
Formation of thymocytes	0.0443		7	CD3E,CHUK,ETS1,GATA3,RASGRP1,SATB1,TCF7
Proliferation of epithelial cells	0.0443	1.069	22	BCL2A1,CCND2,CHUK,DDB1,FBXL5,GATA3,HUWE1,IFNGR1,ITGA6,JAK2,JUNB,LMNB1,MAGED1,MAPK14,mir-21,NFKBIA,PTPN12,RTN4,SPTBN1,TLR2,VAV3,ZMPSTE24
Gastroenteritis	0.0444	-0.818	21	ADAM17,CASP4,CD40LG,IFNGR1,IL10RB,IMPDH1,IRAK3,JAK2,LILRB4,LRBA,LY96,MAPK14,NFKBIA,NLRC4,S100A8,S100A9,TLR1,TLR2,TLR5,TLR8,VNN1
Proliferation of B lymphocytes	0.0444	-0.4	14	BCL2A1,CCND2,CD3E,CD40LG,DUSP22,ETS1,IRAK4,JUNB,LILRB4,LY96,NFKBIA,RASGRP1,TLR2,VAV3
Function of T lymphocytes	0.0444	-1.941	12	CBX5,CD28,CD3E,CD40LG,GNAI3,IFNGR1,IFNGR2,IMPDH1,RASGRP1,TCF7,TLR2,TLR8
Proliferation of splenocytes	0.0444	0.242	6	CD28,CD3E,IFNGR1,IMPDH1,JAK2,TLR2
Replication of virus	0.0444	0.669	23	AGFG1,ATR,CASP4,CD28,CD40LG,CD58,DDB1,DNAJA1,HDAC4,HIPK3,JAK2,mir-21,NFKBIA,PCBP2,ROCK1,S100A8,S100A9,SNX10,STX10,TLR2,TLR5,TLR8,VNN1
Cytotoxicity of cells	0.0444	1.149	11	ATR,CD28,CD40LG,CD58,CD59,IFNGR2,IMPDH1,ITGAM,RASGRP1,TLR2,VAV3
Fibrosis of heart	0.0444	0.681	11	ADAM17,CYP1B1,IRAK4,MAPK14,mir-21,NFKBIA,ROCK1,SPTAN1,TLR2,UTRN,VAV3
Infiltration by leukemia cell lines	0.0444		2	ARG1,LILRB4
Epithelial-mesenchymal transition of mesothelial cells	0.0444		2	mir-21,PDCD4
Adhesion of lymphoblastoid cell lines	0.0444		2	CD28,UTRN
Abnormal T cell clonal deletion	0.0444		2	CD28,CD40LG
Survival of parasite	0.0444		2	IRAK3,TLR2
Recognition of DNA	0.0444		2	DDB1,TLR8
Oxidative stress response of kidney cell lines	0.0444		2	GMFB,MAPK14
Development of transitional B lymphocytes	0.0444		2	ADAM17,VAV3
Gleason's score 7 prostate cancer	0.0444		2	S100A8,S100A9
Cholesteatoma formation	0.0444		2	mir-21,PDCD4
G2/M phase of glioma cells	0.0444		2	ATR,MAPK14
High grade malignant neoplasm of prostate	0.0444		2	S100A8,S100A9
Induction of endothelial cells	0.0444		2	CD40LG,mir-21
Encephalitis	0.0444	0.105	17	ARG1,CAMK4,CASP4,CD28,CD40LG,CHUK,DPP4,DUSP22,IFNGR1,IRAK4,LANCL1,MAPK14,NFKBIA,PDCD4,SERPINB1,TSPAN2,UBASH3A
Migration of breast cancer cell lines	0.0455	1.439	15	ADAM9,ATOX1,CRK,DPP4,ETS1,GATA3,HHEX,HSBP1,ITGA6,MAPK14,mir-21,PDCD4,S100A4,SEPTIN9,VAV3
Production of blood cells	0.0455	-0.762	6	CD28,CD40LG,ETS1,GATA3,NFKBIA,RGS18
Neuritogenesis of pheochromocytoma cell lines	0.0459		3	CRK,NFKBIA,SPTBN1
Influx of granulocytes	0.0459	-0.447	5	ADAM17,IRAK3,LY96,S100A8,TLR2
Proliferation of hepatocytes	0.0473	0.518	9	DDB1,FBXL5,IFNGR1,ITGA6,MAPK14,mir-21,NFKBIA,RTN4,SPTBN1
Quantity of mononuclear leukocytes	0.0484	-0.056	29	ADAM17,BCL2A1,BST1,CAMK4,CD28,CD3E,CD40LG,CHUK,CMTM6,ETS1,GALNT3,GATA3,IFNGR1,IRAK3,ITGA6,ITGAM,LIG4,LILRB4,MAPK14,mir-21,NFKBIA,NQO2,RASGRP1,SATB1,SPPL2A,ST3GAL1,TLR2,UBASH3A,VAV3
Phosphorylation of protein	0.0485	-1.853	26	ADAM17,ATR,BIRC6,C9orf72,CAMK4,CAMKK2,CCND2,CD28,CD3E,CHUK,CRK,GMFB,HIPK3,IRAK3,ITGA6,ITGAM,JAK2,MAPK14,MICAL1,mir-21,PTPN12,RASGRP1,ROCK1,ST3GAL1,TLR8,TNIK
Interaction of mononuclear leukocytes	0.0485	0.161	11	CD28,CD3E,CD40LG,CD58,IFNGR1,ITGAM,JAK2,MAPK14,RASGRP1,ROCK1,TLR2
Immune response of leukocytes	0.0485	0.144	15	ARG1,CD28,CD40LG,CD59,ETS1,GLRX,IFNGR1,IL10RB,ITGAM,LILRB4,LY96,MAPK14,S100A9,TLR2,TLR8
Enteritis	0.0499	-1.067	20	ADAM17,CD40LG,IFNGR1,IL10RB,IMPDH1,IRAK3,JAK2,LILRB4,LRBA,LY96,MAPK14,NFKBIA,NLRC4,S100A8,S100A9,TLR1,TLR2,TLR5,TLR8,VNN1
STable 3C: DC-Grey60 Enrichment in IPA Disease and Function Terms
Diseases or Functions Annotation	B-H p-value	Activation z-score	# Molecules	Molecules
Degranulation of myeloid cells	8.74e-23	1.067	66	ACAA1,ADGRG3,AGPAT2,ALOX5,ARL8A,ARPC5,ATP11A,BST1,CAB39,CAP1,CD55,CD58,CD59,CEACAM1,CMTM6,CR1,CXCL1,DOK3,DUSP1,F2RL1,FCAR,FOS,FPR1,FPR2,GNS,HCK,HPSE,HSPA1A/HSPA1B,HSPA6,IGF2R,IL1B,IL4R,IMPDH1,IQGAP1,ITGAM,JUNB,LAT2,LILRB3,LRG1,LTB4R,LYN,MAPK1,MGAM,MMP9,MOSPD2,NEU1,NF1,ORM2,OSTF1,PDXK,PGM2,PSEN1,PTEN,PTPRJ,PYGL,QPCT,RAB27A,RAB31,RABGEF1,S100P,SDCBP,SLC11A1,SLC2A3,STAT5B,TLR2,VAV1
Degranulation of phagocytes	1.19e-22	0.672	65	ACAA1,ADGRG3,AGPAT2,ALOX5,ARL8A,ARPC5,ATP11A,BST1,CAB39,CAP1,CD55,CD58,CD59,CEACAM1,CMTM6,CR1,CXCL1,DOK3,DUSP1,FCAR,FOS,FPR1,FPR2,GNS,HCK,HPSE,HSPA1A/HSPA1B,HSPA6,IGF2R,IL1B,IL4R,IMPDH1,IQGAP1,ITGAM,JUNB,LAT2,LILRB3,LRG1,LTB4R,LYN,MAPK1,MGAM,MMP9,MOSPD2,NEU1,NF1,ORM2,OSTF1,PDXK,PGM2,PSEN1,PTEN,PTPRJ,PYGL,QPCT,RAB27A,RAB31,RABGEF1,S100P,SDCBP,SLC11A1,SLC2A3,STAT5B,TLR2,VAV1
Degranulation of leukocytes	4.33e-22	1.067	66	ACAA1,ADGRG3,AGPAT2,ALOX5,ARL8A,ARPC5,ATP11A,BST1,CAB39,CAP1,CD55,CD58,CD59,CEACAM1,CMTM6,CR1,CXCL1,DOK3,DUSP1,F2RL1,FCAR,FOS,FPR1,FPR2,GNS,HCK,HPSE,HSPA1A/HSPA1B,HSPA6,IGF2R,IL1B,IL4R,IMPDH1,IQGAP1,ITGAM,JUNB,LAT2,LILRB3,LRG1,LTB4R,LYN,MAPK1,MGAM,MMP9,MOSPD2,NEU1,NF1,ORM2,OSTF1,PDXK,PGM2,PSEN1,PTEN,PTPRJ,PYGL,QPCT,RAB27A,RAB31,RABGEF1,S100P,SDCBP,SLC11A1,SLC2A3,STAT5B,TLR2,VAV1
Degranulation	1.46e-21	1.108	72	ACAA1,ADGRG3,AGPAT2,ALOX5,ARL8A,ARPC5,ATP11A,BST1,CAB39,CAP1,CD55,CD58,CD59,CEACAM1,CMTM6,CR1,CXCL1,CYB5R4,DOK3,DUSP1,ENTPD1,F2RL1,F5,FCAR,FOS,FPR1,FPR2,GNS,HCK,HPSE,HSPA1A/HSPA1B,HSPA6,IGF2R,IL1B,IL4R,IMPDH1,IQGAP1,ITGAM,JUNB,LAT2,LILRB3,LRG1,LTB4R,LYN,MAPK1,MGAM,MMP9,MOSPD2,NEU1,NF1,ORM2,OSTF1,PDXK,PGM2,PSEN1,PTEN,PTPRJ,PYGL,QPCT,RAB27A,RAB31,RABGEF1,RALB,S100P,SDCBP,SLA,SLC11A1,SLC2A3,STAM2,ST…
Degranulation of cells	3.35e-21	1.144	71	ACAA1,ADGRG3,AGPAT2,ALOX5,ARL8A,ARPC5,ATP11A,BST1,CAB39,CAP1,CD55,CD58,CD59,CEACAM1,CMTM6,CR1,CXCL1,CYB5R4,DOK3,DUSP1,ENTPD1,F2RL1,F5,FCAR,FOS,FPR1,FPR2,GNS,HCK,HPSE,HSPA1A/HSPA1B,HSPA6,IGF2R,IL1B,IL4R,IMPDH1,IQGAP1,ITGAM,JUNB,LAT2,LILRB3,LRG1,LTB4R,LYN,MAPK1,MGAM,MMP9,MOSPD2,NEU1,NF1,ORM2,OSTF1,PDXK,PGM2,PSEN1,PTEN,PTPRJ,PYGL,QPCT,RAB27A,RAB31,RABGEF1,RALB,S100P,SDCBP,SLA,SLC11A1,SLC2A3,STAT5B,T…
Degranulation of granulocytes	2.52e-19	1.982	54	ACAA1,ADGRG3,AGPAT2,ALOX5,ARL8A,ARPC5,ATP11A,BST1,CAB39,CAP1,CD55,CD58,CD59,CEACAM1,CMTM6,CR1,CXCL1,DOK3,F2RL1,FCAR,FPR1,FPR2,GNS,HCK,HPSE,HSPA1A/HSPA1B,HSPA6,IGF2R,IMPDH1,IQGAP1,ITGAM,LILRB3,LRG1,LTB4R,MAPK1,MGAM,MMP9,MOSPD2,NEU1,ORM2,OSTF1,PDXK,PGM2,PSEN1,PTPRJ,PYGL,QPCT,RAB27A,RAB31,S100P,SDCBP,SLC11A1,SLC2A3,TLR2
Degranulation of neutrophils	3.99e-19		53	ACAA1,ADGRG3,AGPAT2,ALOX5,ARL8A,ARPC5,ATP11A,BST1,CAB39,CAP1,CD55,CD58,CD59,CEACAM1,CMTM6,CR1,CXCL1,DOK3,FCAR,FPR1,FPR2,GNS,HCK,HPSE,HSPA1A/HSPA1B,HSPA6,IGF2R,IMPDH1,IQGAP1,ITGAM,LILRB3,LRG1,LTB4R,MAPK1,MGAM,MMP9,MOSPD2,NEU1,ORM2,OSTF1,PDXK,PGM2,PSEN1,PTPRJ,PYGL,QPCT,RAB27A,RAB31,S100P,SDCBP,SLC11A1,SLC2A3,TLR2
Inflammatory response	1.16e-17	3.588	81	ADM,ALOX5,AQP9,BCL6,BST1,CASP4,CD163,CEBPB,CEBPD,CHUK,CLEC4E,CR1,CR1L,CUX1,CXCL1,CXCL16,DUSP1,DYSF,F2RL1,FLOT1,FOS,FPR1,FPR2,FUT7,GNA13,GNAI3,GPSM3,HCAR2,HCK,HPSE,IER3,IFNAR1,IL10RB,IL18RAP,IL1B,IL1R1,IL4R,IRAK3,ITGAM,JAK2,KCNE3,LILRB3,LITAF,LPCAT3,LTB4R,LY96,LYN,MAPK1,MGAM,mir-21,MMP9,MOSPD2,NAIP,NFIL3,NFKBIA,NLRC4,NLRP12,OSTM1,PELI1,PSEN1,PTEN,PTPRJ,PXK,RAB27A,RABGEF1,RALB,RIPOR2,RNASEL,SBNO2,S…
Leukocyte migration	1.16e-17	3.816	90	ADM,ALOX5,APBB1IP,AQP9,BCL6,BST1,CD55,CD58,CEACAM1,CEACAM5,CES1,CHUK,CLEC4E,CLTC,CR1,CUX1,CXCL1,CXCL16,CYP1B1,DUSP1,DYSF,EGLN1,F2RL1,FCAR,FLOT1,FOS,FOSL2,FPR1,FPR2,FUT7,GNA13,GNAI3,GPSM3,GRB2,HCAR2,HCK,HPSE,HRH2,HSPA1A/HSPA1B,IFNAR1,IFNGR1,IL1B,IL1R1,IL4R,ITGAM,JAK2,JAK3,KCNE3,LILRB3,LITAF,LMNB1,LTB4R,LTBR,LY96,LYN,MAP3K2,MAPK1,MAPK13,MGAM,MMP9,MOSPD2,NFIL3,NFKBIA,NLRC4,NLRP12,NQO2,PELI1,PLXNC1,P…
Activation of leukocytes	5.47e-17	3.56	73	ALOX5,BCL10,BCL6,CD163,CD55,CD58,CD59,CEACAM1,CEACAM5,CEBPB,CHUK,CLEC4E,CR1,CR1L,CXCL1,DOK3,DUSP1,DYSF,F2RL1,F5,FOS,FPR1,FPR2,HCK,HPSE,HRH2,HSPA1A/HSPA1B,IFNAR1,IGF2R,IL18RAP,IL1B,IL1R1,IL4R,IMPDH1,IRAK3,ITGAM,JAK2,JAK3,LAT2,LILRB3,LTB4R,LTBR,LY96,LYN,MBP,MGAM,mir-21,MMP9,NFIL3,NFKBIA,OSTM1,PELI1,PSEN1,PTEN,PTPRE,PTPRJ,RAB27A,RABGEF1,RBPJ,SBNO2,SLC11A1,SPTLC2,STAT3,STAT5B,TLR1,TLR2,TLR4,TLR5,TLR6…
Activation of blood cells	6.94e-17	3.815	77	ALOX5,BCL10,BCL6,CD163,CD55,CD58,CD59,CEACAM1,CEACAM5,CEBPB,CHUK,CLEC4E,CR1,CR1L,CXCL1,DOK3,DUSP1,DYSF,ENTPD1,F2RL1,F5,FOS,FPR1,FPR2,GNA13,HCK,HPSE,HRH2,HSPA1A/HSPA1B,IFNAR1,IGF2R,IL18RAP,IL1B,IL1R1,IL4R,IMPDH1,IRAK3,ITGAM,JAK2,JAK3,LAT2,LILRB3,LTB4R,LTBR,LY96,LYN,MAPK1,MBP,MGAM,mir-21,MMP9,NFIL3,NFKBIA,OSTM1,PADI4,PELI1,PSEN1,PTEN,PTPRE,PTPRJ,RAB27A,RABGEF1,RBPJ,SBNO2,SLC11A1,SPTLC2,STAT3,STAT5B…
Cell movement of leukocytes	5.01e-16	3.448	79	ADM,ALOX5,APBB1IP,AQP9,BCL6,BST1,CD55,CD58,CEACAM1,CES1,CHUK,CLTC,CR1,CUX1,CXCL1,CXCL16,DUSP1,DYSF,EGLN1,F2RL1,FCAR,FLOT1,FOS,FPR1,FPR2,FUT7,GNA13,GNAI3,GPSM3,HCAR2,HCK,HPSE,HRH2,IFNAR1,IFNGR1,IL1B,IL1R1,IL4R,ITGAM,JAK2,JAK3,KCNE3,LILRB3,LITAF,LMNB1,LTB4R,LTBR,LYN,MAP3K2,MAPK1,MAPK13,MMP9,MOSPD2,NFIL3,NFKBIA,NLRC4,NLRP12,NQO2,PELI1,PLXNC1,PROK2,PSEN1,PTEN,PTPRJ,QPCT,RAB27A,RB1CC1,RIPOR2,S1PR4,SOS…
Activation of phagocytes	1.61e-14	2.826	47	CD163,CEBPB,CHUK,CLEC4E,CR1,CXCL1,DYSF,F2RL1,F5,FPR1,FPR2,HCK,HPSE,HRH2,IFNAR1,IL18RAP,IL1B,IL1R1,IL4R,ITGAM,JAK2,LILRB3,LTB4R,LTBR,LY96,LYN,MGAM,mir-21,MMP9,NFIL3,OSTM1,PELI1,PSEN1,PTPRE,RAB27A,RABGEF1,SBNO2,SLC11A1,SPTLC2,STAT3,TLR2,TLR4,TLR5,TLR6,TLR8,VAV1,VAV3
Development of phagocytes	1.74e-14	1.53	38	BCL6,CEBPB,ETS2,FOS,GMPR2,IFNAR1,IFNGR1,IL1B,IL1R1,ITGAM,JAK2,JAK3,LILRB3,LTBR,LYN,MAPK1,mir-21,NF1,NFIL3,NLRP12,PROK2,PSEN1,PTEN,RALB,RBPJ,SLA,SLC40A1,SP3,SPI1,STAT3,STAT5B,THOC5,TLR1,TLR2,TLR4,TLR5,TLR6,VAV3
Quantity of leukocytes	1.74e-14	2.484	82	ADGRG3,AKIRIN2,ALOX5,ALPL,APBB1IP,BCL10,BCL6,BST1,CEBPB,CHUK,CLEC4E,CMTM6,CXCL1,CXCL16,DUSP1,ETS2,F2RL1,FOS,FOSL2,FPR1,FPR2,FUT7,GNA13,HCK,HPSE,IFNAR1,IFNGR1,IGF2R,IL10RB,IL13RA1,IL1B,IL1R1,IL4R,IRAK3,ITGAM,JAK2,JAK3,LILRB3,LITAF,LTB4R,LTBR,LYN,MAEA,MAPK1,MBP,mir-21,MMP9,MPZL2,NABP1,NEU1,NF1,NFIL3,NFKBIA,NLRP12,NQO2,PROK2,PSEN1,PTEN,PTPRJ,RABGEF1,RASSF2,RB1CC1,RBPJ,RNASEL,SLA,SOAT1,SOS2,SPI1,STAM…
Activation of cells	2.49e-14	4.179	86	ALOX5,ATF6,BCL10,BCL6,CD163,CD55,CD58,CD59,CEACAM1,CEACAM5,CEBPB,CHUK,CLEC4E,CR1,CR1L,CXCL1,DOK3,DUSP1,DYSF,ENTPD1,F2RL1,F5,FOS,FPR1,FPR2,GNA13,GRB2,HCK,HPSE,HRH2,HSPA1A/HSPA1B,IER3,IFNAR1,IFNGR1,IGF2R,IL18RAP,IL1B,IL1R1,IL4R,IMPDH1,IQGAP1,IRAK3,ITGAM,JAK2,JAK3,KCNJ2,LAT2,LILRB3,LTB4R,LTBR,LY96,LYN,MAPK1,MBP,MGAM,mir-21,MMP9,NFIL3,NFKBIA,OSTM1,PADI4,PELI1,PRMT5,PSEN1,PTEN,PTPRE,PTPRJ,RAB27A,RABGE…
Leukopoiesis	2.94e-14	3.263	74	ADGRG3,ADM,ALOX5,BCL10,BCL6,BST1,CEACAM1,CEBPB,CHUK,CLEC4E,CR1L,CXCL1,ENTPD1,ETS2,F5,FOS,FUT7,GMPR2,GRB2,IFNAR1,IFNGR1,IFNGR2,IGF2R,IL10RB,IL13RA1,IL1B,IL1R1,IL4R,IMPDH1,IRAK3,ITGAM,JAK2,JAK3,JUNB,LAT2,LILRB3,LTBR,LYN,MAPK1,MBP,mir-21,MPZL2,NF1,NFIL3,NFKBIA,NLRC4,NLRP12,NQO2,OSTM1,PICALM,PKNOX1,PROK2,PSEN1,PTEN,PTPN12,PTPRJ,RALB,RBPJ,SLA,SLC40A1,SP3,SPI1,STAT3,STAT5B,TDP2,THOC5,TLR1,TLR2,TLR4,TLR…
Cell movement	2.96e-14	5.459	151	ADAM19,ADGRG3,ADM,ALOX5,APBB1IP,AQP9,ARAP1,ARFGAP3,ASPH,ATP6V1C1,BCL10,BCL6,BST1,CAMKK2,CAP1,CD55,CD58,CD59,CEACAM1,CEACAM5,CEBPB,CEBPD,CEMIP2,CES1,CHUK,CLEC4E,CLIP1,CLTC,CR1,CTNNA1,CUX1,CXCL1,CXCL16,CYP1B1,DUSP1,DYSF,EGLN1,ENTPD1,F2RL1,FCAR,FGD4,FLOT1,FNDC3B,FOS,FOSL2,FPR1,FPR2,FUT7,GALNT4,GNA13,GNAI3,GNB2,GPSM3,GRB2,HCAR2,HCK,HLX,HPSE,HRH2,HSPA1A/HSPA1B,IFNAR1,IFNGR1,IFNGR2,IGF2R,IL1B,IL1R1,IL1…
Cell movement of phagocytes	3.27e-14	2.889	62	ADM,ALOX5,AQP9,BCL6,BST1,CD55,CD58,CEACAM1,CES1,CHUK,CR1,CXCL1,DUSP1,DYSF,EGLN1,F2RL1,FCAR,FLOT1,FPR1,FPR2,FUT7,GNAI3,HCAR2,HCK,HPSE,HRH2,IFNGR1,IL1B,IL1R1,IL4R,ITGAM,JAK3,LILRB3,LITAF,LMNB1,LTB4R,LYN,MAPK1,MAPK13,MMP9,MOSPD2,NFKBIA,NLRC4,NLRP12,NQO2,PLXNC1,PROK2,PSEN1,PTEN,PTPRJ,QPCT,RAB27A,RB1CC1,RIPOR2,S1PR4,SPI1,STAT3,TLR2,TLR4,VAV1,VAV3,VCAN
Quantity of blood cells	3.77e-14	2.176	87	ADGRG3,AKIRIN2,ALOX5,ALPL,APBB1IP,BCL10,BCL6,BST1,CD59,CEBPB,CHUK,CLEC4E,CMTM6,CXCL1,CXCL16,DUSP1,EGLN1,ETS2,F2RL1,FOS,FOSL2,FPR1,FPR2,FUT7,GNA13,HCK,HPSE,IFNAR1,IFNGR1,IGF2R,IL10RB,IL13RA1,IL1B,IL1R1,IL4R,IRAK3,ITGAM,JAK2,JAK3,LILRB3,LITAF,LTB4R,LTBR,LYN,MAEA,MAPK1,MBP,mir-21,MMP9,MPZL2,NABP1,NEU1,NF1,NFIL3,NFKBIA,NLRP12,NQO2,PICALM,PROK2,PSEN1,PTEN,PTPRJ,RAB27A,RABGEF1,RASSF2,RB1CC1,RBPJ,RNASEL…
Cell movement of myeloid cells	6.13e-14	3.067	61	ADM,ALOX5,AQP9,BCL6,BST1,CD55,CEACAM1,CES1,CHUK,CLEC4E,CR1,CXCL1,DUSP1,DYSF,EGLN1,F2RL1,FCAR,FLOT1,FOS,FPR1,FPR2,FUT7,GNAI3,HCAR2,HCK,HRH2,IFNGR1,IL1B,IL1R1,IL4R,ITGAM,JAK2,JAK3,LILRB3,LITAF,LMNB1,LTB4R,LYN,MAPK1,MAPK13,MMP9,MOSPD2,NFKBIA,NLRC4,NLRP12,NQO2,PROK2,PSEN1,PTEN,PTPRJ,QPCT,RAB27A,RB1CC1,RIPOR2,SPI1,STAT3,TLR2,TLR4,VAV1,VAV3,VCAN
Proliferation of immune cells	7.04e-14	3.089	71	AKIRIN2,BCL10,BCL6,CD55,CD58,CD59,CEACAM1,CEBPB,CHUK,CR1,CR1L,CUX1,CXCL16,DUSP1,EGLN1,ETS2,F2RL1,FOS,HCK,HRH2,HSPA1A/HSPA1B,IFNAR1,IFNGR1,IL13RA1,IL1B,IL1R1,IL4R,IMPDH1,ITGAM,JAK2,JAK3,JUNB,LAT2,LILRB3,LTBR,LY96,LYN,MAP3K2,MAPK1,MARCHF7,MBP,mir-21,MMP9,NABP1,NF1,NFIL3,NFKBIA,NRDC,PCYT1A,PELI1,PTEN,PTPRJ,RABGEF1,RBPJ,RGS2,S1PR4,SKIL,SLC40A1,SOS2,SP3,SPI1,STAM2,STAT3,STAT5B,TANK,TLR2,TLR4,TLR5,TRIB…
Cell movement of neutrophils	8.48e-14	3.043	43	ADM,ALOX5,AQP9,BST1,CD55,CHUK,CR1,CXCL1,DUSP1,DYSF,F2RL1,FCAR,FLOT1,FPR1,FPR2,FUT7,GNAI3,HCK,HRH2,IFNGR1,IL1B,IL1R1,ITGAM,JAK3,LILRB3,LTB4R,LYN,MAPK13,MMP9,MOSPD2,NFKBIA,NLRP12,NQO2,PSEN1,PTEN,RAB27A,RIPOR2,SPI1,STAT3,TLR2,TLR4,VAV1,VAV3
Homing of leukocytes	6.71e-13	2.94	45	ALOX5,AQP9,BST1,CHUK,CUX1,CXCL1,CXCL16,DUSP1,DYSF,F2RL1,FLOT1,FPR1,FPR2,FUT7,GNA13,GNAI3,GPSM3,HCAR2,HCK,HPSE,IL1B,IL1R1,IL4R,ITGAM,JAK2,JAK3,LILRB3,LITAF,LTB4R,LTBR,LYN,MAPK1,MMP9,MOSPD2,NLRP12,NQO2,PTEN,PTPRJ,RIPOR2,SPI1,STAT3,TLR2,TLR4,VAV1,VAV3
Quantity of myeloid cells	1.22e-12	-1.435	57	ALOX5,BCL6,CD59,CHUK,CLEC4E,DUSP1,EGLN1,F2RL1,FOSL2,FPR1,FPR2,FUT7,HCK,HPSE,IFNAR1,IFNGR1,IL13RA1,IL1B,IL1R1,IL4R,IRAK3,ITGAM,JAK2,JAK3,LILRB3,LITAF,LTBR,LYN,MAEA,mir-21,MMP9,NEU1,NF1,NFKBIA,NLRP12,NQO2,PICALM,PROK2,PSEN1,PTEN,PTPRJ,RABGEF1,RASSF2,RB1CC1,RBPJ,SLC40A1,SOAT1,SOS2,SPI1,STAT3,STAT5B,STEAP4,TLR2,TLR4,TLR5,TRIB1,UBE2W
Migration of cells	1.32e-12	4.731	135	ADAM19,ADGRG3,ADM,ALOX5,APBB1IP,AQP9,ARFGAP3,ASPH,ATP6V1C1,BCL10,BCL6,BST1,CAMKK2,CAP1,CD55,CD58,CEACAM1,CEACAM5,CEBPB,CEBPD,CEMIP2,CES1,CHUK,CLEC4E,CLTC,CR1,CTNNA1,CUX1,CXCL1,CXCL16,CYP1B1,DUSP1,DYSF,EGLN1,F2RL1,FCAR,FGD4,FLOT1,FNDC3B,FOS,FOSL2,FPR1,FPR2,FUT7,GNA13,GNAI3,GPSM3,GRB2,HCAR2,HCK,HLX,HPSE,HRH2,HSPA1A/HSPA1B,IFNAR1,IFNGR1,IFNGR2,IGF2R,IL1B,IL1R1,IL4R,IQGAP1,ITGAM,JAK2,JAK3,KCNE3,KIF13…
Function of blood cells	2.24e-12	0.614	52	AQP9,BCL10,BCL6,CD55,CD59,CEACAM1,CEBPB,CLEC4E,CR1L,DUSP1,ENTPD1,FLOT1,FOS,FPR2,FUT7,GNAI3,HCK,IFNAR1,IFNGR1,IFNGR2,IL13RA1,IL18RAP,IL1B,IL4R,IMPDH1,IRAK3,ITGAM,JAK3,LAT2,LILRB3,LTB4R,LY96,LYN,MMP9,NF1,NFIL3,NFKBIA,NLRC4,PICALM,PTEN,SLA,STAT3,STAT5B,TANK,TLR1,TLR2,TLR4,TLR5,TLR6,TLR8,TRIB1,VAV1
Development of antigen presenting cells	2.89e-12	1.668	30	BCL6,CEBPB,FOS,IFNAR1,IFNGR1,IL1B,ITGAM,JAK2,JAK3,LILRB3,LTBR,LYN,mir-21,NFIL3,NLRP12,PROK2,PSEN1,PTEN,RBPJ,SLA,SLC40A1,SPI1,STAT3,STAT5B,TLR1,TLR2,TLR4,TLR5,TLR6,VAV3
Cell movement of granulocytes	2.89e-12	3.263	45	ADM,ALOX5,AQP9,BST1,CD55,CEACAM1,CHUK,CR1,CXCL1,DUSP1,DYSF,F2RL1,FCAR,FLOT1,FOS,FPR1,FPR2,FUT7,GNAI3,HCK,HRH2,IFNGR1,IL1B,IL1R1,ITGAM,JAK3,LILRB3,LTB4R,LYN,MAPK13,MMP9,MOSPD2,NFKBIA,NLRP12,NQO2,PSEN1,PTEN,RAB27A,RIPOR2,SPI1,STAT3,TLR2,TLR4,VAV1,VAV3
Activation of myeloid cells	4.03e-12	2.545	41	CD163,CEBPB,CLEC4E,CR1,CXCL1,DYSF,F2RL1,F5,FPR1,FPR2,HCK,HPSE,IL18RAP,IL1B,IL1R1,IL4R,ITGAM,JAK2,LILRB3,LTB4R,LY96,LYN,MGAM,mir-21,MMP9,NFIL3,OSTM1,PELI1,PSEN1,PTPRE,RAB27A,RABGEF1,SBNO2,SLC11A1,STAT3,TLR2,TLR4,TLR6,TLR8,VAV1,VAV3
Proliferation of blood cells	4.54e-12	2.95	72	AKIRIN2,BCL10,BCL6,CD163,CD55,CD58,CD59,CEACAM1,CEBPB,CHUK,CR1,CR1L,CUX1,CXCL16,DUSP1,EGLN1,ETS2,F2RL1,FOS,HCK,HRH2,HSPA1A/HSPA1B,IFNAR1,IFNGR1,IL13RA1,IL1B,IL1R1,IL4R,IMPDH1,ITGAM,JAK2,JAK3,JUNB,LAT2,LILRB3,LTBR,LY96,LYN,MAP3K2,MAPK1,MARCHF7,MBP,mir-21,MMP9,NABP1,NF1,NFIL3,NFKBIA,NRDC,PCYT1A,PELI1,PTEN,PTPRJ,RABGEF1,RBPJ,RGS2,S1PR4,SKIL,SLC40A1,SOS2,SP3,SPI1,STAM2,STAT3,STAT5B,TANK,TLR2,TLR4,TLR…
Proliferation of lymphatic system cells	1.07e-11	3.689	67	AKIRIN2,BCL10,BCL6,CD55,CD58,CD59,CEACAM1,CEBPB,CHUK,CR1,CR1L,DUSP1,ETS2,F2RL1,FOS,HCK,HRH2,HSPA1A/HSPA1B,IFNAR1,IFNGR1,IL13RA1,IL18RAP,IL1B,IL1R1,IL4R,IMPDH1,ITGAM,JAK2,JAK3,JUNB,LAT2,LILRB3,LTB4R,LTBR,LY96,LYN,MAP3K2,MARCHF7,MBP,mir-21,MMP9,NABP1,NF1,NFIL3,NFKBIA,NRDC,OSTF1,PCYT1A,PELI1,PTEN,PTPRJ,RGS2,S1PR4,SKIL,SOS2,SP3,SPI1,STAM2,STAT3,STAT5B,TANK,TLR2,TLR4,TLR5,TRIB1,VAV1,VAV3
Rheumatic Disease	1.83e-11	-0.543	91	ACSL1,ADM,ALOX5,ALPL,APOBEC3A,AQP9,ARPC5,BCL10,BCL6,CASP4,CASP5,CD163,CD59,CEACAM1,CEBPB,CLEC4E,CNEP1R1,CR1,CXCL1,CXCL16,DGAT2,DUSP1,F2RL1,FCAR,FKBP5,FOS,FPR1,FPR2,GNAT2,GNB2,GPSM3,GRAMD1A,GRB10,HCAR3,HCK,HPSE,HRH2,HSPA1A/HSPA1B,IFNAR1,IFNGR1,IL1B,IL1R1,IL1R2,IL4R,IMPDH1,ITGAM,JAK2,JAK3,JUNB,LTB4R,LTBR,LYN,MAP3K2,MAP4K4,MCTP2,mir-21,MMP9,NFKBIA,NQO2,NUMB,PADI4,PROK2,PSEN1,PTEN,PTPRE,PXK,RAB27A,RA…
Differentiation of antigen presenting cells	2.14e-11	2.357	31	ALOX5,BCL6,CEBPB,FOS,IFNAR1,IL13RA1,IL1B,ITGAM,JAK2,JAK3,LILRB3,LTBR,LYN,mir-21,NFIL3,NLRC4,OSTM1,PSEN1,PTEN,RBPJ,SLA,SPI1,STAT3,STAT5B,THOC5,TLR1,TLR2,TLR4,TLR5,TLR6,TRIB1
Proliferation of lymphocytes	2.68e-11	3.404	63	AKIRIN2,BCL10,BCL6,CD55,CD58,CD59,CEACAM1,CEBPB,CHUK,CR1,CR1L,DUSP1,ETS2,F2RL1,FOS,HCK,HRH2,HSPA1A/HSPA1B,IFNAR1,IFNGR1,IL13RA1,IL1B,IL1R1,IL4R,IMPDH1,ITGAM,JAK3,JUNB,LAT2,LILRB3,LTBR,LY96,LYN,MAP3K2,MARCHF7,MBP,mir-21,MMP9,NABP1,NF1,NFIL3,NFKBIA,NRDC,PCYT1A,PELI1,PTEN,PTPRJ,RGS2,S1PR4,SKIL,SOS2,SP3,SPI1,STAM2,STAT3,STAT5B,TANK,TLR2,TLR4,TLR5,TRIB1,VAV1,VAV3
Differentiation of phagocytes	3.46e-11	2.188	35	ALOX5,BCL6,CEBPB,ETS2,FOS,GMPR2,IFNAR1,IL13RA1,IL1B,IL1R1,ITGAM,JAK2,JAK3,LILRB3,LTBR,LYN,mir-21,NFIL3,NLRC4,OSTM1,PSEN1,PTEN,RBPJ,SLA,SP3,SPI1,STAT3,STAT5B,THOC5,TLR1,TLR2,TLR4,TLR5,TLR6,TRIB1
Systemic autoimmune syndrome	3.79e-11	-0.492	92	ACSL1,ACTN3,ADM,ALOX5,ALPL,APBB1IP,APOBEC3A,AQP9,BCL10,BCL6,CASP4,CD163,CEACAM1,CEBPB,CES1,CHUK,CLEC4E,CNEP1R1,CR1,CXCL1,CXCL16,DGAT2,DUSP1,F2RL1,F5,FCAR,FKBP5,FLOT1,FOS,FPR2,GNAT2,GNB2,GPSM3,GRAMD1A,GRB10,HCAR3,HCK,HPSE,HRH2,HSPA1A/HSPA1B,IFNAR1,IFNGR1,IFNGR2,IL1B,IL1R1,IL1R2,IL4R,IMPDH1,IRAK3,ITGAM,JAK2,JAK3,JUNB,LILRB3,LYN,MAP3K2,MAP4K4,MCTP2,MGAM,mir-21,MMP9,NFKBIA,NUMB,PADI4,PLBD1,PROK2,PSEN…
Immune response of cells	6.45e-11	3.562	56	BCL6,CD59,CEACAM1,CEBPB,CLIP1,CLTC,CR1,CXCL1,CYP1B1,DYSF,ETS2,F2RL1,FCAR,FPR1,FPR2,GNA13,GRB2,HCK,HRH2,IFNAR1,IFNGR1,IL10RB,IL1B,IL1RAP,ITGAM,JUNB,LILRB3,LITAF,LTB4R,LY96,LYN,MAPK1,NF1,NFIL3,PADI4,PELI1,PIP4P2,PSEN1,PTEN,PTPRJ,RAB27A,RAB31,RALB,RIT1,SHOC2,SLC11A1,SOAT1,SPI1,STAT3,TLR1,TLR2,TLR4,TLR5,TLR8,TRIM25,VAV1
Function of leukocytes	1.02e-10	0.394	46	BCL10,BCL6,CEACAM1,CEBPB,CLEC4E,DUSP1,FLOT1,FOS,FPR2,FUT7,GNAI3,HCK,IFNAR1,IFNGR1,IFNGR2,IL13RA1,IL18RAP,IL1B,IL4R,IMPDH1,IRAK3,ITGAM,JAK3,LAT2,LILRB3,LTB4R,LY96,LYN,MMP9,NF1,NFIL3,NFKBIA,NLRC4,PTEN,SLA,STAT3,STAT5B,TANK,TLR1,TLR2,TLR4,TLR5,TLR6,TLR8,TRIB1,VAV1
Cellular homeostasis	1.57e-10	3.946	108	ABHD5,ACSL1,ADM,AGPAT2,ALOX5,ATF6,BCL10,BCL6,CAMKK2,CCDC186,CD55,CEACAM1,CEBPB,CHUK,CLEC4E,CLTC,CR1,CR1L,CXCL1,CYB5R4,EGLN1,ENTPD1,ERO1A,ETS2,F2RL1,F5,FBXL5,FOS,FPR1,FPR2,FUT7,GNA13,GNAI3,GNAT2,GRB2,HCK,IFNAR1,IFNGR1,IFNGR2,IGF2R,IL1B,IL1R1,IL4R,IRAK3,ITPRID2,JAK2,JAK3,JUNB,KCNJ2,KIF5B,LAT2,LILRB3,LTB4R,LTBR,LYN,MAPK1,MAPK13,MBP,MPZL2,MTMR3,NF1,NFIL3,NFKBIA,NLRC4,NPTN,NRBF2,OSTM1,PICALM,PKNOX1,PR…
Quantity of granulocytes	1.59e-10	-0.421	38	ALOX5,BCL6,CHUK,CLEC4E,DUSP1,F2RL1,FOSL2,FPR1,FPR2,FUT7,HPSE,IFNAR1,IL13RA1,IL1B,IL1R1,IL4R,IRAK3,ITGAM,JAK2,JAK3,LTBR,LYN,MMP9,NEU1,NFKBIA,NLRP12,NQO2,PROK2,PTEN,SOS2,SPI1,STAT3,STAT5B,TLR2,TLR4,TLR5,TRIB1,UBE2W
Quantity of neutrophils	1.88e-10	0.645	32	CHUK,CLEC4E,F2RL1,FOSL2,FPR1,FUT7,HPSE,IFNAR1,IL1B,IL1R1,IL4R,IRAK3,ITGAM,JAK2,JAK3,LTBR,LYN,MMP9,NEU1,NFKBIA,NLRP12,NQO2,PROK2,SOS2,SPI1,STAT3,STAT5B,TLR2,TLR4,TLR5,TRIB1,UBE2W
Quantity of phagocytes	1.91e-10	0.073	46	BCL6,CEBPB,CHUK,CLEC4E,F2RL1,FOSL2,FPR1,FPR2,FUT7,HCK,HPSE,IFNAR1,IFNGR1,IL1B,IL1R1,IL4R,IRAK3,ITGAM,JAK2,JAK3,LITAF,LTBR,LYN,MAEA,mir-21,MMP9,NEU1,NF1,NFKBIA,NLRP12,NQO2,PROK2,PTEN,RABGEF1,RBPJ,SOAT1,SOS2,SPI1,STAT3,STAT5B,STEAP4,TLR2,TLR4,TLR5,TRIB1,UBE2W
Homing of cells	2.02e-10	3.997	53	ALOX5,AQP9,BST1,CEACAM1,CHUK,CUX1,CXCL1,CXCL16,DUSP1,DYSF,F2RL1,FLOT1,FPR1,FPR2,FUT7,GNA13,GNAI3,GNB2,GPSM3,GRB2,HCAR2,HCK,HPSE,HRH2,IGF2R,IL1B,IL1R1,IL4R,ITGAM,JAK2,JAK3,LILRB3,LITAF,LTB4R,LTBR,LYN,MAPK1,MMP9,MOSPD2,NLRP12,NQO2,PROK2,PTEN,PTPRJ,RIPOR2,SPI1,STAT3,STX3,TLR2,TLR4,TRIB1,VAV1,VAV3
Chemotaxis of neutrophils	2.51e-10	2.543	25	ALOX5,AQP9,BST1,CHUK,CXCL1,DYSF,FLOT1,FPR1,FPR2,GNAI3,HCK,IL1B,IL1R1,ITGAM,LILRB3,LTB4R,LYN,MOSPD2,NLRP12,PTEN,RIPOR2,SPI1,TLR4,VAV1,VAV3
Inflammation of body cavity	2.74e-10	-2.538	75	ACOX1,ADM,ALOX5,ALPL,BCL6,CASP4,CD55,CEACAM1,CEACAM5,CEBPB,CHUK,CLEC4E,CR1,CXCL1,CXCL16,DUSP1,ENTPD1,F2RL1,F5,FBXL5,FCAR,FOS,FPR2,FUT7,HCAR2,HRH2,IFNAR1,IFNGR1,IL10RB,IL1B,IL1R1,IL4R,IMPDH1,IRAK3,ITGAM,JAK2,JAK3,JUNB,LRG1,LTB4R,LTBR,LY96,LYN,MGAM,mir-21,MMP9,NFIL3,NFKBIA,NLRC4,NLRP12,NQO2,POR,PSEN1,PTEN,PTPRJ,RBPJ,S1PR4,SBNO2,SLC22A4,SOAT1,SPI1,STAT3,STAT5B,STEAP4,STXBP3,TANK,TLR1,TLR2,TLR4,TLR5,…
Recruitment of granulocytes	3.53e-10	2.91	29	ALOX5,CLEC4E,CXCL1,CYP1B1,F2RL1,FLOT1,FOSL2,FPR2,FUT7,HCK,HPSE,HSPA1A/HSPA1B,IFNAR1,IL1B,IL1R1,ITGAM,LTB4R,LY96,LYN,MGAM,MMP9,PTEN,STAT3,TLR2,TLR4,TLR5,VAV1,VAV3,VCAN
Cellular infiltration	3.6e-10	1.15	48	ADM,ALOX5,CD55,CES1,CLEC4E,CR1,CUX1,CXCL16,DUSP1,EGLN1,F2RL1,FCAR,FOS,FPR1,FPR2,FUT7,HCK,IFNGR1,IL1B,IL1R1,IL1RAP,IL4R,ITGAM,JAK3,JUNB,KCNE3,LILRB3,LMNB1,LTB4R,LTBR,LYN,MBP,mir-21,MMP9,NFKBIA,NQO2,PELI1,PTEN,RAB27A,RB1CC1,SPI1,SPTLC2,STAT3,STAT5B,TLR2,TLR4,VAV1,VAV3
Phagocytosis	4.18e-10	3.393	41	CEBPB,CLIP1,CLTC,CR1,DYSF,ETS2,F2RL1,FCAR,FPR1,FPR2,GRB2,HCK,IFNAR1,IL1B,ITGAM,JUNB,LTB4R,LYN,MAPK1,NF1,NLRC4,OSTM1,PADI4,PELI1,PIP4P2,PSEN1,PTEN,PTPRJ,RAB27A,RAB31,RALB,RIT1,SHOC2,SLC11A1,SOAT1,SPI1,TBC1D2,TLR1,TLR2,TLR4,VAV1
Chemotaxis of leukocytes	4.18e-10	3.2	39	ALOX5,AQP9,BST1,CHUK,CUX1,CXCL1,CXCL16,DUSP1,DYSF,F2RL1,FLOT1,FPR1,FPR2,GNA13,GNAI3,GPSM3,HCAR2,HCK,HPSE,IL1B,IL1R1,IL4R,ITGAM,LILRB3,LITAF,LTB4R,LYN,MAPK1,MMP9,MOSPD2,NLRP12,PTEN,PTPRJ,RIPOR2,SPI1,TLR2,TLR4,VAV1,VAV3
Recruitment of cells	4.18e-10	4.143	39	ALOX5,BCL6,CLEC4E,CXCL1,CXCL16,CYP1B1,ENTPD1,F2RL1,FLOT1,FOS,FOSL2,FPR2,FUT7,GNA13,HCAR2,HCK,HPSE,HRH2,HSPA1A/HSPA1B,IFNAR1,IL1B,IL1R1,ITGAM,LTB4R,LY96,LYN,MGAM,MMP9,NFKBIA,PELI1,PTEN,SLC11A1,STAT3,TLR2,TLR4,TLR5,VAV1,VAV3,VCAN
Development of mononuclear leukocytes	4.33e-10	3.362	59	ADGRG3,ADM,BCL10,BCL6,BST1,CEBPB,CHUK,CLEC4E,CR1L,CXCL1,ENTPD1,ETS2,F5,FOS,FUT7,GMPR2,GRB2,IFNAR1,IFNGR1,IFNGR2,IGF2R,IL1B,IL1R1,IL4R,IMPDH1,IRAK3,ITGAM,JAK3,JUNB,LAT2,LTBR,LYN,MAPK1,MBP,MPZL2,NF1,NFIL3,NFKBIA,NQO2,PICALM,PKNOX1,PTEN,PTPN12,PTPRJ,RBPJ,SLA,SP3,SPI1,STAT3,STAT5B,TDP2,THOC5,TLR1,TLR2,TLR4,TLR5,TLR6,VAV1,VAV3
Survival of organism	4.64e-10	1.526	64	ACSL1,ADM,AGPAT2,ALOX5,AQP9,ATF6,BCL6,CASP4,CEACAM1,CEACAM5,CEBPB,CR1,CR1L,DUSP1,EGLN1,ETS2,F2RL1,FOS,GNA13,HRH2,HSPA1A/HSPA1B,IFNAR1,IFNGR1,IGF2R,IL1B,IL1R1,IL4R,IQGAP1,IRAK3,ITGAM,JAK2,JUNB,LAT2,LITAF,LTB4R,LTBR,LY96,MAPK1,mir-21,MMP9,NFIL3,NFKBIA,NLRC4,NQO2,ORM2,PADI4,PHC2,PTEN,PTENP1,RB1CC1,SLC11A1,SLC22A1,SLC2A3,SLC40A1,SNX27,SPI1,STAT3,STAT5B,TANK,TLR2,TLR4,TLR5,TRIB1,ZMPSTE24
Hematopoiesis of phagocytes	5.48e-10	1.838	28	BCL6,CEBPB,ETS2,GMPR2,IFNAR1,IL1B,IL1R1,JAK2,JAK3,LILRB3,LTBR,LYN,mir-21,NFIL3,PSEN1,PTEN,RBPJ,SLA,SP3,SPI1,STAT3,STAT5B,THOC5,TLR1,TLR2,TLR4,TLR5,TLR6
Cytokine and chemokine mediated signaling pathway	6.41e-10		28	ALOX5,BCL6,CEBPD,CXCL1,FOS,FPR1,GRB2,HCK,IFNAR1,IL10RB,IL13RA1,IL1B,IL1R1,IL1R2,IL1RAP,IL4R,IRAK3,ITGAM,JAK2,JAK3,JUNB,LILRB3,mir-21,MMP9,STAT3,STAT5B,STX3,VAV1
Dendropoiesis	6.41e-10	1.838	23	BCL6,CEBPB,IFNAR1,IL1B,JAK2,JAK3,LILRB3,LTBR,LYN,mir-21,NFIL3,PSEN1,PTEN,RBPJ,SLA,SPI1,STAT3,STAT5B,TLR1,TLR2,TLR4,TLR5,TLR6
Necrosis	7.46e-10	-1.797	149	ACSL1,ADGRG3,ADM,AGPAT2,AGTPBP1,AKIRIN2,ALOX5,APMAP,ARL11,ATF6,B4GALT5,BAZ1A,BCL10,BCL6,CA4,CAMKK2,CASP4,CD55,CD59,CEACAM1,CEACAM5,CEBPB,CEBPD,CES1,CHUK,CLTC,CPEB4,CR1,CR1L,CTNNA1,CUL3,CUX1,CXCL1,CYB5R4,CYP1B1,DLEU2,DUSP1,DYSF,EGLN1,ENTPD1,ETS2,F2RL1,F5,FCAR,FKBP5,FOS,FPR2,GAS7,GNA13,GNB2,GRB10,GRB2,HCAR2,HCK,HPSE,HRH2,HSPA1A/HSPA1B,IER3,IFNAR1,IFNGR1,IGF2R,IL1B,IL1R1,IRAK3,ITGAM,ITPRIP,JAK2,JAK3…
Phagocytosis of cells	7.49e-10	3.557	38	CEBPB,CLIP1,CLTC,CR1,DYSF,ETS2,F2RL1,FCAR,FPR1,FPR2,GRB2,HCK,IFNAR1,IL1B,ITGAM,JUNB,LTB4R,LYN,MAPK1,NF1,PADI4,PELI1,PIP4P2,PSEN1,PTEN,PTPRJ,RAB27A,RAB31,RALB,RIT1,SHOC2,SLC11A1,SOAT1,SPI1,TLR1,TLR2,TLR4,VAV1
Viral Infection	8.56e-10	4.199	113	ACSL1,ADM,AGO4,ALOX5,ALPL,APBB1IP,ARPC5,ASGR2,B4GALT5,CAMKK2,CASP4,CD55,CD58,CEACAM1,CEACAM5,CEBPD,CES1,CHUK,CLEC4E,CLIP1,CLTC,CSRNP1,CUL3,CXCL1,DCP2,DUSP1,DYSF,ETS2,F2RL1,F5,FLOT2,FOS,FOSL2,FPR1,GPAT3,GRB2,HCK,HIPK3,HLX,HRH2,HSPA6,IER3,IFNAR1,IFNGR1,IFNGR2,IGF2R,IL10RB,IL18RAP,IL1B,IL1R1,IL4R,IMPDH1,INTS6,IRAK3,ITGAM,JAK2,JUNB,KCNJ2,LIMK2,LTB4R,LYN,MAP4K4,MAPK1,MARCKS,MGAM,mir-21,MMP9,NFIL3,NFKB…
Cell movement of mononuclear leukocytes	1e-09	2.616	47	ALOX5,APBB1IP,CD55,CD58,CEACAM1,CLTC,CUX1,CXCL1,CXCL16,DUSP1,F2RL1,FLOT1,FOS,FPR1,FPR2,FUT7,GNA13,GNAI3,HCK,IFNAR1,IFNGR1,IL1B,IL4R,ITGAM,JAK2,JAK3,KCNE3,LTBR,LYN,MAP3K2,MMP9,MOSPD2,NFIL3,NFKBIA,NQO2,PELI1,PROK2,PTEN,QPCT,RIPOR2,SOS2,STAT3,STAT5B,TLR2,TLR4,VAV1,VAV3
Hematopoiesis of mononuclear leukocytes	1.04e-09	3.666	58	ADGRG3,BCL10,BCL6,BST1,CEBPB,CHUK,CLEC4E,CR1L,CXCL1,ENTPD1,ETS2,F5,FOS,FUT7,GMPR2,GRB2,IFNAR1,IFNGR1,IFNGR2,IGF2R,IL1B,IL1R1,IL4R,IMPDH1,IRAK3,ITGAM,JAK3,JUNB,LAT2,LTBR,LYN,MAPK1,MBP,MPZL2,NF1,NFIL3,NFKBIA,NQO2,PICALM,PKNOX1,PTEN,PTPN12,PTPRJ,RBPJ,SLA,SP3,SPI1,STAT3,STAT5B,TDP2,THOC5,TLR1,TLR2,TLR4,TLR5,TLR6,VAV1,VAV3
Recruitment of neutrophils	1.11e-09	2.501	26	ALOX5,CLEC4E,CXCL1,CYP1B1,F2RL1,FLOT1,FOSL2,FPR2,FUT7,HCK,HSPA1A/HSPA1B,IFNAR1,IL1B,IL1R1,ITGAM,LY96,LYN,MGAM,MMP9,PTEN,TLR2,TLR4,TLR5,VAV1,VAV3,VCAN
Production of protein	1.18e-09	1.363	34	ADGRG3,BCL10,BCL6,BST1,CEBPB,CHUK,CLEC4E,F2RL1,FPR2,IFNAR1,IFNGR1,IL13RA1,IL1R1,IL4R,IRAK3,JAK3,LAT2,LTBR,LYN,MMP9,NFIL3,NFKBIA,PSEN1,RABGEF1,SEMA4B,SPI1,STAT3,TANK,TLR1,TLR2,TLR4,TLR5,TLR8,VAV1
Recruitment of blood cells	1.7e-09	3.714	36	ALOX5,CLEC4E,CXCL1,CXCL16,CYP1B1,ENTPD1,F2RL1,FLOT1,FOS,FOSL2,FPR2,FUT7,GNA13,HCAR2,HCK,HPSE,HSPA1A/HSPA1B,IFNAR1,IL1B,IL1R1,ITGAM,LTB4R,LY96,LYN,MGAM,MMP9,NFKBIA,PELI1,PTEN,STAT3,TLR2,TLR4,TLR5,VAV1,VAV3,VCAN
Infection of mammalia	1.73e-09	-3.233	34	AQP9,ASGR2,BCL10,BCL6,CEACAM1,CEBPB,CLEC4E,CXCL16,DUSP1,F2RL1,FOS,FPR1,FUT7,GRB2,HCK,IFNAR1,IFNGR1,IFNGR2,IL13RA1,IL1B,IL1R1,IL4R,ITGAM,LY96,MMP9,NLRC4,PADI4,RBPJ,RNASEL,SLC11A1,TLR1,TLR2,TLR4,TLR5
Polyarthritis	4.63e-09	-1.07	24	ADM,BCL6,CEBPB,CR1,DUSP1,FOS,FPR2,HSPA1A/HSPA1B,IFNGR1,IL1B,IL1R2,ITGAM,LTBR,NFKBIA,NQO2,NUMB,PTEN,PTPRE,RALB,STAT3,TLR1,TLR2,TLR4,TNFRSF10C
Recruitment of phagocytes	5.49e-09	3.17	30	ALOX5,CLEC4E,CXCL1,CYP1B1,F2RL1,FLOT1,FOSL2,FPR2,FUT7,HCAR2,HCK,HSPA1A/HSPA1B,IFNAR1,IL1B,IL1R1,ITGAM,LTB4R,LY96,LYN,MGAM,MMP9,NFKBIA,PTEN,STAT3,TLR2,TLR4,TLR5,VAV1,VAV3,VCAN
Morphology of lymphoid tissue	6.4e-09		47	ADGRG3,AGPAT2,ALOX5,ALPL,BCL6,CD55,CEBPB,CHUK,CUX1,EGLN1,ETS2,FOS,FPR2,FUT7,GNA13,HCK,IFNAR1,IFNGR1,IL10RB,IRAK3,JAK2,JAK3,LTBR,LYN,NF1,NFKBIA,NLRP12,NUMB,PICALM,PSEN1,PTEN,PTPRJ,RAB27A,RASSF2,RNASEL,SLA,SNX27,SPI1,STAT3,STAT5B,TDP2,TLR4,TLR5,TRIB1,UBE2W,VAV1,ZMPSTE24
Quantity of cells	6.5e-09	2.912	112	ABHD5,ADGRG3,ADM,AKIRIN2,ALOX5,ALPL,APBB1IP,BCL10,BCL6,BST1,CD59,CEBPB,CES1,CHUK,CLEC4E,CMTM6,CXCL1,CXCL16,CYB5R4,DUSP1,EGLN1,ENTPD1,ETS2,F2RL1,FOS,FOSL2,FPR1,FPR2,FUT7,GNA13,HCAR2,HCK,HPSE,HRH2,IFNAR1,IFNGR1,IGF2R,IL10RB,IL13RA1,IL1B,IL1R1,IL1RAP,IL4R,IRAK3,ITGAM,JAK2,JAK3,JUNB,KIF13A,KIF1B,KREMEN1,LILRB3,LITAF,LMNB1,LTB4R,LTBR,LYN,MAEA,MAPK1,MAPK13,MBP,mir-21,MMP9,MPZL2,NABP1,NDEL1,NEU1,NF1,NFI…
Chemotaxis of phagocytes	6.8e-09	3.146	33	ALOX5,AQP9,BST1,CHUK,CXCL1,DUSP1,DYSF,FLOT1,FPR1,FPR2,GNAI3,HCAR2,HCK,HPSE,IL1B,IL1R1,IL4R,ITGAM,LILRB3,LITAF,LTB4R,LYN,MAPK1,MOSPD2,NLRP12,PTEN,PTPRJ,RIPOR2,SPI1,TLR2,TLR4,VAV1,VAV3
Lymphopoiesis	7.18e-09	3.33	54	ADGRG3,BCL10,BCL6,BST1,CEBPB,CHUK,CLEC4E,CR1L,CXCL1,ENTPD1,ETS2,F5,FOS,FUT7,GRB2,IFNAR1,IFNGR1,IFNGR2,IGF2R,IL1B,IL1R1,IL4R,IMPDH1,IRAK3,ITGAM,JAK3,JUNB,LAT2,LTBR,LYN,MAPK1,MBP,MPZL2,NF1,NFIL3,NFKBIA,NQO2,PICALM,PKNOX1,PTEN,PTPN12,PTPRJ,RBPJ,SLA,SP3,SPI1,STAT3,STAT5B,TDP2,TLR2,TLR4,TLR5,VAV1,VAV3
Abnormal morphology of immune system	7.36e-09		32	ABHD5,ADGRG3,BCL6,CEBPB,CTBS,HCK,HPSE,IFNAR1,IFNGR1,IL1R1,IL4R,IMPDH1,IRAK3,ITGAM,JAK3,LILRB3,LTBR,LYN,MMP9,NFIL3,NFKBIA,PTPRJ,RABGEF1,RASSF2,SLA,SOAT1,SPI1,STAT5B,TDP2,TLR2,TLR4,VAV1
Chemotaxis	7.38e-09	4.264	48	ALOX5,AQP9,BST1,CEACAM1,CHUK,CUX1,CXCL1,CXCL16,DUSP1,DYSF,F2RL1,FLOT1,FPR1,FPR2,GNA13,GNAI3,GNB2,GPSM3,GRB2,HCAR2,HCK,HPSE,HRH2,IGF2R,IL1B,IL1R1,IL4R,ITGAM,LILRB3,LITAF,LTB4R,LYN,MAPK1,MMP9,MOSPD2,NLRP12,PROK2,PTEN,PTPRJ,RIPOR2,SPI1,STAT3,STX3,TLR2,TLR4,TRIB1,VAV1,VAV3
Apoptosis	7.76e-09	-2.162	143	ACSL1,ADGRG3,ADM,AGO4,AGPAT2,AKIRIN2,ALOX5,ARL11,ATF6,B4GALT5,BAZ1A,BCL10,BCL6,CA4,CAMKK2,CASP4,CASP5,CD55,CD59,CEACAM1,CEACAM5,CEBPB,CEBPD,CES1,CHUK,CLEC4E,CLTC,CPEB4,CR1L,CSRNP1,CTNNA1,CUL3,CUX1,CXCL1,CYP1B1,DLEU2,DUSP1,EGLN1,ENTPD1,ETS2,F2RL1,FBXL5,FCAR,FGD4,FKBP5,FLOT2,FOS,FPR2,GAS7,GNA13,GNB2,GRB10,HCAR2,HCK,HIPK3,HPSE,HRH2,HSPA1A/HSPA1B,IER3,IFNAR1,IFNGR1,IGF2R,IL1B,IL1R1,IL4R,IRAK3,ITGAM,J…
Recruitment of myeloid cells	8.86e-09	3.238	31	ALOX5,CLEC4E,CXCL1,CYP1B1,F2RL1,FLOT1,FOSL2,FPR2,FUT7,HCAR2,HCK,HPSE,HSPA1A/HSPA1B,IFNAR1,IL1B,IL1R1,ITGAM,LTB4R,LY96,LYN,MGAM,MMP9,NFKBIA,PTEN,STAT3,TLR2,TLR4,TLR5,VAV1,VAV3,VCAN
Cell proliferation of T lymphocytes	9.82e-09	2.32	50	BCL10,CD55,CD58,CD59,CEACAM1,CEBPB,CHUK,CR1,CR1L,DUSP1,ETS2,F2RL1,FOS,HRH2,HSPA1A/HSPA1B,IFNAR1,IFNGR1,IL1B,IL1R1,IL4R,IMPDH1,ITGAM,JAK3,LAT2,LTBR,MAP3K2,MARCHF7,MBP,mir-21,MMP9,NF1,NFKBIA,NRDC,PELI1,PTEN,PTPRJ,RGS2,S1PR4,SKIL,SOS2,SPI1,STAM2,STAT3,STAT5B,TLR2,TLR4,TLR5,TRIB1,VAV1,VAV3
Cellular infiltration by blood cells	1.13e-08	0.573	42	ADM,CD55,CES1,CLEC4E,CR1,CUX1,CXCL16,DUSP1,EGLN1,F2RL1,FCAR,FOS,FPR1,FPR2,FUT7,HCK,IFNGR1,IL1B,IL1R1,ITGAM,JAK3,KCNE3,LILRB3,LMNB1,LTB4R,LTBR,LYN,MMP9,NFKBIA,NQO2,PELI1,PTEN,RAB27A,RB1CC1,SPI1,SPTLC2,STAT3,STAT5B,TLR2,TLR4,VAV1,VAV3
Recruitment of leukocytes	1.22e-08	3.773	34	ALOX5,CLEC4E,CXCL1,CXCL16,CYP1B1,F2RL1,FLOT1,FOS,FOSL2,FPR2,FUT7,HCAR2,HCK,HPSE,HSPA1A/HSPA1B,IFNAR1,IL1B,IL1R1,ITGAM,LTB4R,LY96,LYN,MGAM,MMP9,NFKBIA,PELI1,PTEN,STAT3,TLR2,TLR4,TLR5,VAV1,VAV3,VCAN
Chemotaxis of myeloid cells	1.22e-08	2.776	32	ALOX5,AQP9,BST1,CHUK,CXCL1,DUSP1,DYSF,FLOT1,FPR1,FPR2,GNAI3,HCAR2,HCK,IL1B,IL1R1,IL4R,ITGAM,LILRB3,LITAF,LTB4R,LYN,MAPK1,MOSPD2,NLRP12,PTEN,PTPRJ,RIPOR2,SPI1,TLR2,TLR4,VAV1,VAV3
Function of phagocytes	1.25e-08		29	BCL10,CEBPB,CLEC4E,FOS,FPR2,HCK,IFNAR1,IL1B,IL4R,IRAK3,ITGAM,JAK3,LAT2,LTB4R,LY96,LYN,MMP9,NF1,NFKBIA,NLRC4,SLA,STAT3,STAT5B,TANK,TLR1,TLR2,TLR4,TLR5,TLR6
Internalization of cells	1.45e-08	3.616	32	CEACAM1,CEBPB,CLIP1,CLTC,ETS2,F2RL1,FGD4,FPR1,GRB2,HCK,IFNAR1,IL1B,ITGAM,JUNB,LTB4R,LY96,LYN,MAPK1,NF1,PADI4,PELI1,PSEN1,PTEN,PTPRJ,RAB31,RALB,RIT1,SHOC2,SOAT1,SPI1,TLR2,TLR4
Quantity of immunoglobulin	1.53e-08	0.909	30	ADGRG3,BCL10,BCL6,BST1,CEBPB,CLEC4E,F2RL1,FPR2,IFNAR1,IFNGR1,IL13RA1,IL1R1,IL4R,IRAK3,JAK3,LAT2,LTBR,LYN,MMP9,NFIL3,NFKBIA,PSEN1,RABGEF1,SEMA4B,SPI1,TANK,TLR1,TLR2,TLR4,VAV1
Quantity of lymphatic system cells	1.58e-08	3.104	60	ADGRG3,AKIRIN2,APBB1IP,BCL10,BCL6,BST1,CEBPB,CHUK,CLEC4E,CMTM6,CXCL16,ETS2,F2RL1,FOS,FOSL2,FUT7,GNA13,HCAR2,HCK,IFNAR1,IFNGR1,IGF2R,IL13RA1,IL1B,IL1R1,IL4R,IRAK3,ITGAM,JAK2,JAK3,LILRB3,LTBR,LYN,MAPK1,MBP,MMP9,MPZL2,NABP1,NF1,NFIL3,NFKBIA,NLRP12,NQO2,PICALM,PTEN,PTPRJ,RASSF2,RBPJ,RNASEL,SLA,SPI1,STAM2,STAT3,STAT5B,TANK,TDP2,TLR2,TLR4,VAV1,VAV3
Production of antibody	1.67e-08	1.056	31	ADGRG3,BCL10,BCL6,BST1,CEBPB,CLEC4E,F2RL1,FPR2,IFNAR1,IFNGR1,IL13RA1,IL1R1,IL4R,IRAK3,JAK3,LAT2,LTBR,LYN,MMP9,NFIL3,NFKBIA,PSEN1,RABGEF1,SEMA4B,SPI1,TANK,TLR1,TLR2,TLR4,TLR8,VAV1
Cell movement of antigen presenting cells	1.82e-08	1.416	38	BCL6,CD55,CD58,CEACAM1,CES1,CHUK,CR1,CXCL1,EGLN1,F2RL1,FCAR,FPR1,FPR2,GNAI3,HCAR2,HCK,HPSE,IFNGR1,IL1B,IL4R,ITGAM,LITAF,LMNB1,LTB4R,MAPK1,MMP9,NLRC4,NLRP12,NQO2,PLXNC1,PTEN,PTPRJ,RB1CC1,S1PR4,STAT3,TLR2,TLR4,VCAN
Activation of T lymphocytes	1.89e-08	1.898	37	BCL10,BCL6,CD55,CD58,CD59,CEACAM1,CEACAM5,CR1L,DUSP1,FOS,HRH2,HSPA1A/HSPA1B,IFNAR1,IGF2R,IL1B,IL4R,IMPDH1,IRAK3,ITGAM,JAK3,LAT2,LYN,MBP,mir-21,NFIL3,NFKBIA,PELI1,PTEN,PTPRJ,RBPJ,SLC11A1,STAT3,STAT5B,TLR2,TLR4,TLR8,VAV1
Lymphocyte homeostasis	1.89e-08	3.072	48	BCL10,BCL6,CEBPB,CHUK,CLEC4E,CR1L,CXCL1,ENTPD1,ETS2,F5,FUT7,GRB2,IFNAR1,IFNGR1,IFNGR2,IGF2R,IL1B,IL1R1,IL4R,IRAK3,JAK3,JUNB,LAT2,LILRB3,LTBR,LYN,MAPK1,MBP,MPZL2,NF1,NFIL3,NFKBIA,PKNOX1,PTEN,RBPJ,SKIL,SLA,SLC40A1,SOS2,SP3,SPI1,STAT3,STAT5B,TLR2,TLR4,TLR5,VAV1,VAV3
Inflammation of absolute anatomical region	2.04e-08	-1.574	79	ACOX1,ADM,ALOX5,ALPL,BCL6,CA4,CASP4,CD55,CEACAM1,CEACAM5,CEBPB,CHUK,CLEC4E,CR1,CXCL1,CXCL16,DUSP1,ENTPD1,F2RL1,F5,FBXL5,FCAR,FOS,FPR2,FUT7,HCAR2,HRH2,IFNAR1,IFNGR1,IL10RB,IL1B,IL1R1,IL4R,IMPDH1,IRAK3,ITGAM,JAK2,JAK3,JUNB,LITAF,LRG1,LTB4R,LTBR,LY96,LYN,MBP,MGAM,mir-21,MMP9,NFIL3,NFKBIA,NLRC4,NLRP12,NQO2,PELI1,POR,PSEN1,PTEN,PTPRJ,RBPJ,S1PR4,SBNO2,SLC22A4,SOAT1,SPI1,STAT3,STAT5B,STEAP4,STXBP3,TANK,…
Activation of mononuclear leukocytes	2.38e-08	1.949	44	ALOX5,BCL10,BCL6,CD163,CD55,CD58,CD59,CEACAM1,CEACAM5,CR1L,DOK3,DUSP1,FOS,HRH2,HSPA1A/HSPA1B,IFNAR1,IGF2R,IL1B,IL4R,IMPDH1,IRAK3,ITGAM,JAK3,LAT2,LILRB3,LTB4R,LY96,LYN,MBP,mir-21,NFIL3,NFKBIA,PELI1,PTEN,PTPRJ,RBPJ,SLC11A1,STAT3,STAT5B,TLR1,TLR2,TLR4,TLR8,VAV1
Morphology of leukocytes	2.41e-08		33	ABHD5,ADGRG3,CEBPB,CTBS,ETS2,FLOT1,GNA13,HCK,HPSE,IFNAR1,IFNGR1,IL1R1,IL4R,IMPDH1,ITGAM,JAK3,LILRB3,LTBR,LYN,MMP9,NFIL3,NFKBIA,PTPRJ,RABGEF1,RASSF2,SLA,SOAT1,SPI1,STAT5B,TDP2,TLR2,TLR4,VAV1
Insulin resistance	2.53e-08	-0.429	35	ABHD5,ACSL1,ADM,AGPAT2,ARHGEF40,CA4,CD55,CEACAM1,CXCL1,DGAT2,ETS2,F2RL1,FKBP5,HCAR2,HCAR3,IFNAR1,IL1B,IL1R1,IMPDH1,IQGAP1,JAK2,KBTBD2,MGAM,NFKBIA,PTEN,RBPJ,SOAT1,SPTLC2,STAT3,STEAP4,STXBP3,TLR2,TLR4,TLR5,TRIB1
Cellular infiltration by leukocytes	2.64e-08	0.38	41	ADM,CD55,CES1,CR1,CUX1,CXCL16,DUSP1,EGLN1,F2RL1,FCAR,FOS,FPR1,FPR2,FUT7,HCK,IFNGR1,IL1B,IL1R1,ITGAM,JAK3,KCNE3,LILRB3,LMNB1,LTB4R,LTBR,LYN,MMP9,NFKBIA,NQO2,PELI1,PTEN,RAB27A,RB1CC1,SPI1,SPTLC2,STAT3,STAT5B,TLR2,TLR4,VAV1,VAV3
Engulfment of cells	2.69e-08	4.15	45	CD163,CEBPB,CLIP1,CLTC,CR1,DYSF,ETS2,F2RL1,FCAR,FGD4,FLOT1,FPR1,FPR2,GRB2,HCK,IFNAR1,IL1B,IQGAP1,ITGAM,JUNB,LTB4R,LYN,MAPK1,NF1,PADI4,PELI1,PICALM,PIP4P2,PSEN1,PTEN,PTPRJ,RAB27A,RAB31,RALB,RIT1,SHOC2,SLC11A1,SOAT1,SPI1,STAM2,TLR1,TLR2,TLR4,VAV1,ZFYVE16
Morphology of lymphoid organ	2.81e-08		43	ADGRG3,AGPAT2,ALOX5,ALPL,BCL6,CD55,CEBPB,CHUK,CUX1,EGLN1,ETS2,FOS,FPR2,FUT7,HCK,IFNAR1,IL10RB,JAK2,JAK3,LTBR,LYN,NFKBIA,NLRP12,NUMB,PICALM,PSEN1,PTEN,PTPRJ,RAB27A,RASSF2,RNASEL,SLA,SNX27,SPI1,STAT3,STAT5B,TDP2,TLR4,TLR5,TRIB1,UBE2W,VAV1,ZMPSTE24
Inflammation of gastrointestinal tract	3.33e-08	-3.11	46	ADM,ALOX5,APOBEC3A,CASP4,CEACAM1,CEACAM5,CES1,CLEC4E,CXCL1,ENTPD1,F2RL1,FOS,FPR2,FUT7,HCAR2,HRH2,IFNGR1,IL10RB,IL1B,IL1R1,IL4R,IMPDH1,IRAK3,JAK2,JAK3,LRG1,LTBR,LY96,MMP9,NFIL3,NFKBIA,NLRC4,NLRP12,POR,S1PR4,SLC22A4,STAT3,STAT5B,STEAP4,TLR1,TLR2,TLR4,TLR5,TLR8,TNFRSF10C,ZNF148
Endocytosis	4.13e-08	3.323	50	ARHGAP27,CAP1,CD163,CEBPB,CLIP1,CLTC,ENTPD1,ETS2,F2RL1,FGD4,FLOT1,FPR1,FPR2,GRB2,HCK,IFNAR1,IGF2R,IL1B,IQGAP1,ITGAM,JUNB,LTB4R,LYN,MAPK1,MCTP1,MMP9,NF1,OSTM1,PACSIN2,PADI4,PELI1,PICALM,PSEN1,PTEN,PTPRJ,RAB31,RABGEF1,RALB,RIT1,SHOC2,SNX10,SNX18,SOAT1,SPI1,STAM2,TBC1D2,TLR2,TLR4,VAV1,ZFYVE16
Activation of lymphocytes	5.12e-08	2.199	42	ALOX5,BCL10,BCL6,CD55,CD58,CD59,CEACAM1,CEACAM5,CR1L,DOK3,DUSP1,FOS,HRH2,HSPA1A/HSPA1B,IFNAR1,IGF2R,IL1B,IL4R,IMPDH1,IRAK3,ITGAM,JAK3,LAT2,LILRB3,LTB4R,LYN,MBP,mir-21,NFIL3,NFKBIA,PELI1,PTEN,PTPRJ,RBPJ,SLC11A1,STAT3,STAT5B,TLR1,TLR2,TLR4,TLR8,VAV1
Lupus erythematosus	5.14e-08		36	ALOX5,APOBEC3A,BCL10,CASP4,CEACAM1,CR1,CXCL16,DGAT2,FCAR,GNAT2,HCAR3,HPSE,IFNGR1,IL1B,IL1R2,IMPDH1,ITGAM,JAK2,JUNB,LYN,mir-21,MMP9,PROK2,PSEN1,PXK,RAB27A,RAB31,SBNO2,SOS2,STAT3,TLR2,TLR4,TLR5,TLR8,TRIM25,ZNF148
Quantity of antigen presenting cells	5.3e-08	0.909	32	BCL6,CEBPB,CHUK,CLEC4E,F2RL1,FOSL2,FPR2,HCK,IFNAR1,IFNGR1,IL1B,IL1R1,IL4R,IRAK3,JAK2,JAK3,LITAF,LTBR,MAEA,MMP9,NFKBIA,PSEN1,PTEN,RB1CC1,RBPJ,SOAT1,SPI1,STAT3,STEAP4,TLR2,TLR4,TRIB1
Apoptosis of tumor cell lines	6.04e-08	-1.859	84	ADM,AGPAT2,ALOX5,ARL11,ATF6,BAZ1A,BCL10,BCL6,CAMKK2,CASP4,CD55,CD59,CEACAM1,CEBPB,CEBPD,CES1,CHUK,CLTC,CUX1,CYP1B1,DLEU2,DUSP1,ETS2,FCAR,FKBP5,FOS,GAS7,GNA13,GRB10,HCAR2,HCK,HPSE,HSPA1A/HSPA1B,IER3,IGF2R,IL1B,IL1R1,ITGAM,JAK2,JAK3,JUNB,KIF1B,LMNB1,LYN,MAPK1,MAPK13,MARCHF5,mir-21,MTMR6,NAIP,NF1,NFIL3,NFKBIA,NLRC4,NUMB,PADI4,PLK3,PPP2R2A,PRMT5,PSEN1,PTEN,PTPRE,RAD23B,RALB,RIT1,RNASEL,RNF13,SLC2A3,S…
Systemic lupus erythematosus	6.17e-08		35	ALOX5,APOBEC3A,BCL10,CASP4,CEACAM1,CR1,CXCL16,DGAT2,FCAR,GNAT2,HCAR3,HPSE,IL1B,IL1R2,IMPDH1,ITGAM,JAK2,JUNB,LYN,mir-21,MMP9,PROK2,PSEN1,PXK,RAB27A,RAB31,SBNO2,SOS2,STAT3,TLR2,TLR4,TLR5,TLR8,TRIM25,ZNF148
Differentiation of myeloid leukocytes	6.44e-08	2.833	29	ALOX5,CEACAM1,ETS2,FOS,GMPR2,IL10RB,IL13RA1,IL1R1,ITGAM,JAK3,LYN,MAPK1,mir-21,NLRC4,OSTM1,PROK2,PSEN1,RALB,SP3,SPI1,STAT3,STAT5B,THOC5,TLR1,TLR2,TLR4,TLR5,TLR6,TRIB1
Growth of tumor	7.93e-08	1.71	69	ADM,ALOX5,CD58,CD59,CEACAM1,CEBPD,CHUK,CUX1,CXCL1,CXCL16,DUSP1,EGLN1,ENTPD1,ERO1A,F2RL1,FOS,FRAT2,GNA13,GRB2,HCAR2,HPSE,HSPA1A/HSPA1B,IER3,IFNAR1,IFNGR1,IL1B,IL1R1,IL4R,IQGAP1,ITGAM,JAK2,LITAF,LRG1,LRRC4,LTBR,MAPK1,MAPK13,mir-21,MMP9,NF1,NFKBIA,NUMB,PFKFB4,PGD,PLK3,PPP2R2A,PROK2,PTEN,PTENP1,PTPRE,RAB27A,RALB,RASSF2,RB1CC1,RBPJ,RIT1,SKIL,SPI1,SRPK1,STAT3,STAT5B,TLR2,TLR4,TRIM25,UIMC1,USP3,VAV3,VCA…
Function of antigen presenting cells	9.09e-08		26	BCL10,CEBPB,CLEC4E,FOS,FPR2,HCK,IFNAR1,IL1B,IL4R,IRAK3,ITGAM,JAK3,LTB4R,LY96,LYN,MMP9,NFKBIA,NLRC4,SLA,STAT3,TANK,TLR1,TLR2,TLR4,TLR5,TLR6
Cell survival	9.49e-08	4.667	95	ADM,AGTPBP1,APOBEC3A,ATF6,B4GALT5,BCL10,BCL6,CAMKK2,CARS1,CD59,CEACAM1,CEACAM5,CEBPB,CEBPD,CES1,CHUK,CR1,CR1L,CUL3,CUX1,CXCL1,CYP1B1,DUSP1,EGLN1,ETS2,F2RL1,FKBP5,FOS,GNA13,GRB10,GRB2,HCK,HLX,HPSE,HSPA1A/HSPA1B,HSPA6,IER3,IGF2R,IL1B,IL4R,IQGAP1,IRAK3,ITGAM,JAK2,JAK3,KIF1B,LAT2,LIMK2,LMNB1,LYN,MAP4K4,MAPK1,MBP,mir-21,MMP9,MTMR6,NABP1,NF1,NFIL3,NFKBIA,NUP58,OSTM1,PFKFB2,POR,PPP2R2A,PPP2R5A,PROK2,PSE…
Juvenile rheumatoid arthritis	1.05e-07		24	ADM,ALOX5,BCL6,CEBPB,CR1,FOS,FPR2,GRAMD1A,HRH2,HSPA1A/HSPA1B,IL1B,IL1R1,IMPDH1,JAK2,JAK3,MAP3K2,MCTP2,NFKBIA,NUMB,PTPRE,RALB,TLR1,TNFRSF10C,ZNF281
Morbidity or mortality	1.05e-07	-9.368	133	ABHD5,ADAM19,ADM,AGPAT2,AKIRIN2,ALOX5,ALPL,ASGR2,ASPH,ATF6,BCL10,BCL6,CA4,CAP1,CASP4,CD55,CD59,CEACAM1,CEBPB,CEBPD,CHUK,CLEC4E,CR1L,CSRNP1,CUL3,CUX1,DGAT2,DUSP1,EGLN1,ERO1A,ETS2,F2RL1,F5,FBXL5,FNDC3B,FOS,FOSL2,FPR1,FPR2,GNA13,GNAI3,GRB2,HCK,HLX,HRH2,IFNAR1,IFNGR1,IGF2R,IL1B,IL1R1,IL4R,IQGAP1,IRAG1,IRAK3,ITGAM,JAK2,JUNB,KBTBD2,KCNJ2,KIF1B,KIF5B,LAT2,LMNB1,LTBR,LY96,LYN,MAEA,MAP4K4,MAPK1,mir-21,MMP…
Cellular infiltration by myeloid cells	1.08e-07	0.937	33	ADM,CD55,CES1,CLEC4E,CR1,DUSP1,EGLN1,F2RL1,FCAR,FOS,FPR1,FPR2,FUT7,HCK,IFNGR1,IL1B,IL1R1,ITGAM,JAK3,LMNB1,LTB4R,MMP9,NFKBIA,NQO2,PTEN,RAB27A,RB1CC1,SPI1,STAT3,TLR2,TLR4,VAV1,VAV3
Morphology of body cavity	1.08e-07		98	ACOX1,ACSL1,ADAM19,ADGRG3,ADM,AGPAT2,ALOX5,ALPL,ATF6,BCL6,CD55,CEACAM1,CEBPB,CES1,CHUK,CLEC4E,CR1L,CTBS,CUL3,CUX1,CYB5R4,DUSP1,EGLN1,ETS2,F2RL1,FOS,FPR2,FUT7,GNA13,GPAT3,GRB2,HCK,HLX,HRH2,IER3,IFNAR1,IFNGR1,IGF2R,IL10RB,IL1B,IL1R1,IL4R,IQGAP1,IRAG1,IRAK3,JAK2,JAK3,JUNB,KCNE3,LIMK2,LITAF,LMNB1,LTBR,LYN,MAP4K4,MAPK1,mir-21,MMP9,NF1,NFIL3,NFKBIA,NLRP12,NUMB,PICALM,POR,PPP2R5A,PRMT5,PROK2,PSEN1,PTEN,…
COVID-19	1.08e-07		27	ACSL1,ADM,B4GALT5,CASP4,CSRNP1,CXCL1,DUSP1,DYSF,F5,FOS,HRH2,IFNAR1,IFNGR2,IL1B,IL1R1,JAK2,JUNB,KCNJ2,LYN,MARCKS,ORM2,PLBD1,POR,RGS2,SNX10,TANK,VCAN
Quantity of lymphoid cells	1.27e-07	2.748	55	ADGRG3,AKIRIN2,APBB1IP,BCL10,BST1,CEBPB,CHUK,CLEC4E,CMTM6,CXCL16,ETS2,F2RL1,FOS,FUT7,GNA13,HCAR2,IFNAR1,IFNGR1,IGF2R,IL13RA1,IL1B,IL1R1,IL4R,IRAK3,ITGAM,JAK3,LILRB3,LTBR,LYN,MAPK1,MBP,MMP9,MPZL2,NABP1,NF1,NFIL3,NFKBIA,NLRP12,NQO2,PTEN,PTPRJ,RASSF2,RBPJ,RNASEL,SLA,SPI1,STAM2,STAT3,STAT5B,TANK,TDP2,TLR2,TLR4,VAV1,VAV3
[truncated: 5,389 more rows]

## Sheet: 4)GO_Results
STable 4: Module and Per-Gene List Enrichment in GO Terms
STable 4A: DeepPerGene Enrichment in GO Terms
Term	Category	Count	BH p-value	Genes
[truncated: 185 more rows]

## Sheet: 5)Hypergeometric_Results
STable 5: Results From Hypergeometric Enrichment Analyses in Cell-Type Specific Gene Lists
[truncated: 211 more rows]

[truncated: 4 more sheets: 6)DeepVsLobar_Results, 7)WGCNA_Module_Stats, 8)Module_Gene_Assignment, 9)GroupSexInter_PerGene_Lists]
